# Supplementary material for: Crystal structures of three new N-halo­methyl­ated quaternary ammonium salts
Source: Acta Crystallogr E Crystallogr Commun. 2015 Sep 26;71(Pt 10):1230–5. doi: 10.1107/S2056989015017181 (PMC4647383; doi:10.1107/S2056989015017181)
Supplement: Supplementary file 1 [file e-71-01230-sup1.cif]

##############################################################################
#                                                                            #
# This CIF contains the data in a paper accepted for publication in          #
# Acta Crystallographica Section E. It conforms to the requirements of       #
# Notes for Authors for Acta Crystallographica Section E, and has been       #
# peer reviewed under the auspices of the IUCr Commission on Journals.       #
#                                                                            #
# Full details of the Crystallographic Information File format               #
# are given in the paper "The Crystallographic Information File (CIF):       #
# a New Standard Archive File for Crystallography" by S. R. Hall, F. H.      #
# Allen and I. D. Brown [Acta Cryst. (1991), A47, 655-685].                  #
#                                                                            #
# The current version of the core CIF dictionary is obtainable from          #
# ftp://ftp.iucr.org/pub/cif_core.dic.                                       #
#                                                                            #
# Software is freely available for graphical display of the structure(s)     #
# in this CIF. For information consult the CIF software page                 #
# http://www.iucr.org/resources/cif/software.                                #
#                                                                            #
# This file may be used for bona fide research purposes within the           #
# scientific community so long as proper attribution is given to the journal # 
# article from which it was obtained.                                        #
#                                                                            #
##############################################################################
data_I
_audit_creation_method     'SHELXL-2014/7'
_chemical_name_systematic
;\
<i>N</i>-(4,4-Diphenylbut-3-en-1-yl)-<i>N</i>-iodomethyl-<i>N</i>,<i>N</i>-\
dimethylammonium iodide
;
_chemical_name_common     ?
_chemical_formula_moiety     'C19 H23 I N+, I-'
_chemical_formula_sum     'C19 H23 I2 N'
_chemical_formula_iupac     'C19 H23 I N+, I-'
_chemical_formula_weight     519.18
_chemical_melting_point_gt     425
_chemical_melting_point_lt     427
_shelx_space_group_comment
;
The symmetry employed for this shelxl refinement is uniquely defined
by the following loop, which should always be used as a source of
symmetry information in preference to the above space-group names.
They are only intended as comments.
;
_space_group_crystal_system     monoclinic
_space_group_name_H-M_alt     'P 21'
_space_group_name_Hall     'P 2yb'
loop_
    _space_group_symop_operation_xyz
    'x, y, z'
    '-x, y+1/2, -z'
_cell_length_a     7.9254(2)
_cell_length_b     13.6161(3)
_cell_length_c     9.4632(2)
_cell_angle_alpha     90
_cell_angle_beta     103.3200(10)
_cell_angle_gamma     90
_cell_volume     993.73(4)
_cell_formula_units_Z     2
_cell_measurement_reflns_used     4987
_cell_measurement_theta_min     2.21
_cell_measurement_theta_max     25.34
_cell_measurement_temperature     298(2)
_exptl_crystal_description     'prism'
_exptl_crystal_colour     'colourless'
_exptl_crystal_size_max     0.230
_exptl_crystal_size_mid     0.188
_exptl_crystal_size_min     0.122
_exptl_crystal_density_diffrn     1.735
_exptl_crystal_density_meas     ?
_exptl_crystal_density_method     ?
_exptl_crystal_F_000     500
_exptl_absorpt_coefficient_mu     3.162
_exptl_absorpt_correction_type     multi-scan
_exptl_absorpt_process_details
;
(SADABS; Bruker, 2012)
;
_shelx_estimated_absorpt_T_min     0.530
_shelx_estimated_absorpt_T_max     0.699
_exptl_absorpt_correction_T_min     0.6241
_exptl_absorpt_correction_T_max     0.7452
_diffrn_ambient_temperature     298(2)
_diffrn_radiation_type     MoK\a
_diffrn_radiation_wavelength     0.71073
_diffrn_radiation_monochromator     graphite
_diffrn_measurement_device_type     'Bruker SMART APEX CCD diffractometer'
_diffrn_measurement_method     '\w-scans'
_diffrn_detector_area_resol_mean     8.333
_diffrn_reflns_number     5791
_diffrn_reflns_av_R_equivalents     0.0162
_diffrn_reflns_theta_min     2.212
_diffrn_reflns_theta_max     25.339
_diffrn_reflns_theta_full     25.242
_diffrn_measured_fraction_theta_max     0.995
_diffrn_measured_fraction_theta_full     0.996
_diffrn_reflns_limit_h_min     -9
_diffrn_reflns_limit_h_max     9
_diffrn_reflns_limit_k_min     -16
_diffrn_reflns_limit_k_max     16
_diffrn_reflns_limit_l_min     -11
_diffrn_reflns_limit_l_max     11
_refine_special_details
;
Refined as a 2-component inversion twin.
;
_reflns_number_total     3085
_reflns_number_gt     3013
_reflns_threshold_expression     'I > 2\s(I)'
_refine_ls_structure_factor_coef     Fsqd
_refine_ls_matrix_type     full
_refine_ls_R_factor_all     0.0178
_refine_ls_R_factor_gt     0.0172
_refine_ls_wR_factor_gt     0.0380
_refine_ls_wR_factor_ref     0.0383
_refine_ls_goodness_of_fit_ref     1.078
_refine_ls_restrained_S_all     1.078
_refine_ls_number_reflns     3085
_refine_ls_number_parameters     202
_refine_ls_number_restraints     1
_refine_ls_hydrogen_treatment     constr
_refine_ls_weighting_scheme     calc
_refine_ls_weighting_details
              'w=1/[\s^2^(Fo^2^)+(0.0138P)^2^+0.0203P] where P=(Fo^2^+2Fc^2^)/3'
_atom_sites_solution_hydrogens     geom
_atom_sites_solution_primary     direct
_atom_sites_solution_secondary     difmap
_refine_ls_shift/su_max     0.001
_refine_ls_shift/su_mean     0.000
_refine_diff_density_max     0.265
_refine_diff_density_min     -0.462
_refine_ls_extinction_method     none
_refine_ls_extinction_coef     .
_refine_ls_abs_structure_details
;
 Refined as an inversion twin
;
_refine_ls_abs_structure_Flack     0.02(3)
loop_
    _atom_type_symbol
    _atom_type_description
    _atom_type_scat_dispersion_real
    _atom_type_scat_dispersion_imag
    _atom_type_scat_source
    'C' 'C' 0.0033 0.0016
                         'International Tables Vol C Tables 4.2.6.8 and 6.1.1.4'
    'H' 'H' 0.0000 0.0000
                         'International Tables Vol C Tables 4.2.6.8 and 6.1.1.4'
    'N' 'N' 0.0061 0.0033
                         'International Tables Vol C Tables 4.2.6.8 and 6.1.1.4'
    'I' 'I' -0.4742 1.8119
                         'International Tables Vol C Tables 4.2.6.8 and 6.1.1.4'
_computing_data_collection
;
APEX2 (Bruker, 2012)
;
_computing_cell_refinement
;
SAINT (Bruker, 2012)
;
_computing_data_reduction
;
SAINT (Bruker, 2012)
;
_computing_structure_solution
;
SHELXS97 (Sheldrick, 2008)
;
_computing_structure_refinement
;
SHELXL2014 (Sheldrick, 2015)
;
_computing_molecular_graphics
;
Mercury (Macrae <i>et al.</i>,  2008)
;
_computing_publication_material
;
SHELXL2014 (Sheldrick, 2015), PLATON (Spek, 2009) and
publCIF (Westrip, 2010)
;
loop_
    _atom_site_type_symbol
    _atom_site_label
    _atom_site_fract_x
    _atom_site_fract_y
    _atom_site_fract_z
    _atom_site_U_iso_or_equiv
    _atom_site_adp_type
    _atom_site_calc_flag
    _atom_site_occupancy
    _atom_site_disorder_assembly
    _atom_site_disorder_group
    I I1 -0.65685(3) 0.06224(2) 0.13054(3) 0.04839(9) Uani d 1 . .
    I I2 0.06519(4) 0.44189(2) 0.91487(3) 0.04368(9) Uani d 1 . .
    N N1 -0.3770(4) 0.2023(3) 0.0555(4) 0.0376(8) Uani d 1 . .
    C C1 -0.1849(5) 0.2322(4) 0.0948(5) 0.0402(10) Uani d 1 . .
    H H1A -0.1144 0.1733 0.1019 0.048 Uiso calc 1 . .
    H H1B -0.1609 0.2719 0.0166 0.048 Uiso calc 1 . .
    C C2 -0.1311(5) 0.2891(3) 0.2358(5) 0.0409(11) Uani d 1 . .
    H H2A -0.1888 0.3524 0.2249 0.049 Uiso calc 1 . .
    H H2B -0.1676 0.2536 0.3124 0.049 Uiso calc 1 . .
    C C3 0.0613(6) 0.3044(3) 0.2779(5) 0.0382(10) Uani d 1 . .
    H H3 0.1101 0.3408 0.2143 0.046 Uiso calc 1 . .
    C C4 0.1686(5) 0.2711(3) 0.3970(4) 0.0329(9) Uani d 1 . .
    C C5 0.3545(5) 0.3021(3) 0.4380(4) 0.0349(9) Uani d 1 . .
    C C6 0.4815(6) 0.2388(4) 0.5116(5) 0.0457(11) Uani d 1 . .
    H H6 0.4514 0.1752 0.5318 0.055 Uiso calc 1 . .
    C C7 0.6528(6) 0.2687(4) 0.5557(5) 0.0546(13) Uani d 1 . .
    H H7 0.7362 0.2248 0.6040 0.065 Uiso calc 1 . .
    C C8 0.7001(6) 0.3612(5) 0.5292(6) 0.0598(15) Uani d 1 . .
    H H8 0.8148 0.3812 0.5610 0.072 Uiso calc 1 . .
    C C9 0.5768(7) 0.4253(4) 0.4549(7) 0.0661(16) Uani d 1 . .
    H H9 0.6087 0.4887 0.4357 0.079 Uiso calc 1 . .
    C C10 0.4056(6) 0.3959(4) 0.4085(6) 0.0532(13) Uani d 1 . .
    H H10 0.3239 0.4395 0.3569 0.064 Uiso calc 1 . .
    C C11 0.1128(5) 0.2030(3) 0.5013(4) 0.0326(9) Uani d 1 . .
    C C12 0.0439(6) 0.1106(3) 0.4575(5) 0.0422(10) Uani d 1 . .
    H H12 0.0314 0.0909 0.3616 0.051 Uiso calc 1 . .
    C C13 -0.0060(6) 0.0480(3) 0.5561(5) 0.0500(12) Uani d 1 . .
    H H13 -0.0522 -0.0134 0.5258 0.060 Uiso calc 1 . .
    C C14 0.0124(6) 0.0761(4) 0.6978(5) 0.0523(13) Uani d 1 . .
    H H14 -0.0198 0.0334 0.7637 0.063 Uiso calc 1 . .
    C C15 0.0784(6) 0.1674(4) 0.7431(5) 0.0467(12) Uani d 1 . .
    H H15 0.0883 0.1871 0.8388 0.056 Uiso calc 1 . .
    C C16 0.1298(5) 0.2295(4) 0.6457(5) 0.0403(10) Uani d 1 . .
    H H16 0.1768 0.2905 0.6774 0.048 Uiso calc 1 . .
    C C17 -0.4036(5) 0.1302(3) 0.1685(5) 0.0411(10) Uani d 1 . .
    H H17A -0.3821 0.1637 0.2614 0.049 Uiso calc 1 . .
    H H17B -0.3174 0.0787 0.1761 0.049 Uiso calc 1 . .
    C C18 -0.4928(7) 0.2892(4) 0.0510(7) 0.0633(15) Uani d 1 . .
    H H18A -0.6106 0.2703 0.0100 0.095 Uiso calc 1 . .
    H H18B -0.4590 0.3397 -0.0076 0.095 Uiso calc 1 . .
    H H18C -0.4832 0.3135 0.1478 0.095 Uiso calc 1 . .
    C C19 -0.4089(7) 0.1546(5) -0.0910(5) 0.0596(14) Uani d 1 . .
    H H19A -0.5290 0.1369 -0.1218 0.089 Uiso calc 1 . .
    H H19B -0.3385 0.0967 -0.0855 0.089 Uiso calc 1 . .
    H H19C -0.3796 0.1997 -0.1596 0.089 Uiso calc 1 . .
loop_
    _atom_site_aniso_label
    _atom_site_aniso_U_11
    _atom_site_aniso_U_22
    _atom_site_aniso_U_33
    _atom_site_aniso_U_12
    _atom_site_aniso_U_13
    _atom_site_aniso_U_23
    I1 0.03965(16) 0.05161(19) 0.05521(18) -0.00709(15) 0.01359(13) -0.00180(15)
    I2 0.04705(17) 0.03979(15) 0.04515(16) 0.00372(15) 0.01257(12) 0.00767(14)
    N1 0.0317(17) 0.043(2) 0.0351(19) -0.0020(17) 0.0010(15) 0.0047(16)
    C1 0.029(2) 0.051(3) 0.039(2) -0.005(2) 0.0042(18) 0.006(2)
    C2 0.035(2) 0.043(3) 0.042(3) 0.001(2) 0.004(2) -0.001(2)
    C3 0.038(2) 0.037(2) 0.038(2) -0.004(2) 0.0058(19) 0.003(2)
    C4 0.034(2) 0.031(2) 0.033(2) -0.0022(18) 0.0073(18) -0.0027(18)
    C5 0.033(2) 0.037(2) 0.035(2) -0.002(2) 0.0087(18) -0.0047(19)
    C6 0.037(3) 0.055(3) 0.046(3) 0.003(2) 0.012(2) 0.011(2)
    C7 0.033(2) 0.083(4) 0.049(3) 0.007(3) 0.010(2) 0.009(3)
    C8 0.034(3) 0.080(4) 0.065(4) -0.009(3) 0.011(3) -0.014(3)
    C9 0.049(3) 0.048(4) 0.103(4) -0.019(3) 0.021(3) -0.017(3)
    C10 0.040(3) 0.037(2) 0.082(4) -0.003(2) 0.012(3) 0.003(3)
    C11 0.0266(19) 0.035(2) 0.035(2) 0.0031(18) 0.0054(17) 0.0010(18)
    C12 0.043(2) 0.040(2) 0.045(2) -0.002(2) 0.013(2) -0.004(2)
    C13 0.054(3) 0.032(3) 0.068(3) -0.001(2) 0.022(2) 0.004(2)
    C14 0.046(3) 0.054(3) 0.061(3) 0.009(3) 0.019(2) 0.023(3)
    C15 0.043(3) 0.065(3) 0.031(2) 0.007(3) 0.008(2) 0.007(2)
    C16 0.031(2) 0.048(3) 0.040(2) -0.004(2) 0.0043(19) -0.004(2)
    C17 0.035(2) 0.049(3) 0.037(2) -0.005(2) 0.0035(18) 0.005(2)
    C18 0.041(3) 0.049(3) 0.091(4) 0.009(3) -0.002(3) 0.013(3)
    C19 0.055(3) 0.084(4) 0.036(3) -0.014(3) 0.003(2) 0.001(3)
_geom_special_details
;
All e.s.d.'s (except the e.s.d. in the dihedral angle between two l.s. planes)
are estimated using the full covariance matrix. The cell e.s.d.'s are taken
into account individually in the estimation of e.s.d.'s in distances, angles
and torsion angles; correlations between e.s.d.'s in cell parameters are only
used when they are defined by crystal symmetry. An approximate (isotropic)
treatment of cell e.s.d.'s is used for estimating e.s.d.'s involving l.s.
planes.
;
loop_
    _geom_bond_atom_site_label_1
    _geom_bond_atom_site_label_2
    _geom_bond_site_symmetry_2
    _geom_bond_distance
    _geom_bond_publ_flag
    I1 C17 . 2.164(4) ?
    I1 I2 2_446 3.5640(4) ?
    N1 C18 . 1.492(6) ?
    N1 C19 . 1.499(6) ?
    N1 C17 . 1.502(5) ?
    N1 C1 . 1.536(5) ?
    C1 C2 . 1.517(6) ?
    C1 H1A . 0.9700 ?
    C1 H1B . 0.9700 ?
    C2 C3 . 1.499(6) ?
    C2 H2A . 0.9700 ?
    C2 H2B . 0.9700 ?
    C3 C4 . 1.326(6) ?
    C3 H3 . 0.9300 ?
    C4 C11 . 1.493(6) ?
    C4 C5 . 1.495(6) ?
    C5 C6 . 1.385(6) ?
    C5 C10 . 1.388(6) ?
    C6 C7 . 1.387(7) ?
    C6 H6 . 0.9300 ?
    C7 C8 . 1.353(8) ?
    C7 H7 . 0.9300 ?
    C8 C9 . 1.376(8) ?
    C8 H8 . 0.9300 ?
    C9 C10 . 1.386(7) ?
    C9 H9 . 0.9300 ?
    C10 H10 . 0.9300 ?
    C11 C16 . 1.390(6) ?
    C11 C12 . 1.396(6) ?
    C12 C13 . 1.387(6) ?
    C12 H12 . 0.9300 ?
    C13 C14 . 1.370(7) ?
    C13 H13 . 0.9300 ?
    C14 C15 . 1.379(7) ?
    C14 H14 . 0.9300 ?
    C15 C16 . 1.379(6) ?
    C15 H15 . 0.9300 ?
    C16 H16 . 0.9300 ?
    C17 H17A . 0.9700 ?
    C17 H17B . 0.9700 ?
    C18 H18A . 0.9600 ?
    C18 H18B . 0.9600 ?
    C18 H18C . 0.9600 ?
    C19 H19A . 0.9600 ?
    C19 H19B . 0.9600 ?
    C19 H19C . 0.9600 ?
loop_
    _geom_angle_atom_site_label_1
    _geom_angle_atom_site_label_2
    _geom_angle_atom_site_label_3
    _geom_angle_site_symmetry_1
    _geom_angle_site_symmetry_3
    _geom_angle
    _geom_angle_publ_flag
    C17 I1 I2 . 2_446 176.81(12) ?
    C18 N1 C19 . . 110.2(4) ?
    C18 N1 C17 . . 110.7(4) ?
    C19 N1 C17 . . 110.7(4) ?
    C18 N1 C1 . . 111.4(4) ?
    C19 N1 C1 . . 106.6(3) ?
    C17 N1 C1 . . 107.1(3) ?
    C2 C1 N1 . . 114.2(3) ?
    C2 C1 H1A . . 108.7 ?
    N1 C1 H1A . . 108.7 ?
    C2 C1 H1B . . 108.7 ?
    N1 C1 H1B . . 108.7 ?
    H1A C1 H1B . . 107.6 ?
    C3 C2 C1 . . 111.6(4) ?
    C3 C2 H2A . . 109.3 ?
    C1 C2 H2A . . 109.3 ?
    C3 C2 H2B . . 109.3 ?
    C1 C2 H2B . . 109.3 ?
    H2A C2 H2B . . 108.0 ?
    C4 C3 C2 . . 126.3(4) ?
    C4 C3 H3 . . 116.8 ?
    C2 C3 H3 . . 116.8 ?
    C3 C4 C11 . . 123.0(4) ?
    C3 C4 C5 . . 121.6(4) ?
    C11 C4 C5 . . 115.3(3) ?
    C6 C5 C10 . . 117.5(4) ?
    C6 C5 C4 . . 120.9(4) ?
    C10 C5 C4 . . 121.6(4) ?
    C5 C6 C7 . . 121.1(5) ?
    C5 C6 H6 . . 119.4 ?
    C7 C6 H6 . . 119.4 ?
    C8 C7 C6 . . 120.7(5) ?
    C8 C7 H7 . . 119.6 ?
    C6 C7 H7 . . 119.6 ?
    C7 C8 C9 . . 119.4(5) ?
    C7 C8 H8 . . 120.3 ?
    C9 C8 H8 . . 120.3 ?
    C8 C9 C10 . . 120.5(5) ?
    C8 C9 H9 . . 119.8 ?
    C10 C9 H9 . . 119.8 ?
    C9 C10 C5 . . 120.8(5) ?
    C9 C10 H10 . . 119.6 ?
    C5 C10 H10 . . 119.6 ?
    C16 C11 C12 . . 118.0(4) ?
    C16 C11 C4 . . 120.8(4) ?
    C12 C11 C4 . . 121.2(4) ?
    C13 C12 C11 . . 120.5(4) ?
    C13 C12 H12 . . 119.8 ?
    C11 C12 H12 . . 119.8 ?
    C14 C13 C12 . . 120.3(5) ?
    C14 C13 H13 . . 119.9 ?
    C12 C13 H13 . . 119.9 ?
    C13 C14 C15 . . 120.2(4) ?
    C13 C14 H14 . . 119.9 ?
    C15 C14 H14 . . 119.9 ?
    C14 C15 C16 . . 119.7(4) ?
    C14 C15 H15 . . 120.2 ?
    C16 C15 H15 . . 120.2 ?
    C15 C16 C11 . . 121.4(4) ?
    C15 C16 H16 . . 119.3 ?
    C11 C16 H16 . . 119.3 ?
    N1 C17 I1 . . 116.0(3) ?
    N1 C17 H17A . . 108.3 ?
    I1 C17 H17A . . 108.3 ?
    N1 C17 H17B . . 108.3 ?
    I1 C17 H17B . . 108.3 ?
    H17A C17 H17B . . 107.4 ?
    N1 C18 H18A . . 109.5 ?
    N1 C18 H18B . . 109.5 ?
    H18A C18 H18B . . 109.5 ?
    N1 C18 H18C . . 109.5 ?
    H18A C18 H18C . . 109.5 ?
    H18B C18 H18C . . 109.5 ?
    N1 C19 H19A . . 109.5 ?
    N1 C19 H19B . . 109.5 ?
    H19A C19 H19B . . 109.5 ?
    N1 C19 H19C . . 109.5 ?
    H19A C19 H19C . . 109.5 ?
    H19B C19 H19C . . 109.5 ?
loop_
    _geom_torsion_atom_site_label_1
    _geom_torsion_atom_site_label_2
    _geom_torsion_atom_site_label_3
    _geom_torsion_atom_site_label_4
    _geom_torsion_site_symmetry_1
    _geom_torsion_site_symmetry_2
    _geom_torsion_site_symmetry_3
    _geom_torsion_site_symmetry_4
    _geom_torsion
    _geom_torsion_publ_flag
    C18 N1 C1 C2 . . . . 55.2(5) ?
    C19 N1 C1 C2 . . . . 175.5(4) ?
    C17 N1 C1 C2 . . . . -65.9(5) ?
    N1 C1 C2 C3 . . . . 172.5(4) ?
    C1 C2 C3 C4 . . . . -117.9(5) ?
    C2 C3 C4 C11 . . . . 6.6(7) ?
    C2 C3 C4 C5 . . . . -171.6(4) ?
    C3 C4 C5 C6 . . . . -148.1(5) ?
    C11 C4 C5 C6 . . . . 33.5(5) ?
    C3 C4 C5 C10 . . . . 34.0(6) ?
    C11 C4 C5 C10 . . . . -144.3(4) ?
    C10 C5 C6 C7 . . . . 0.9(7) ?
    C4 C5 C6 C7 . . . . -177.0(4) ?
    C5 C6 C7 C8 . . . . 0.7(7) ?
    C6 C7 C8 C9 . . . . -1.4(8) ?
    C7 C8 C9 C10 . . . . 0.5(9) ?
    C8 C9 C10 C5 . . . . 1.1(9) ?
    C6 C5 C10 C9 . . . . -1.8(8) ?
    C4 C5 C10 C9 . . . . 176.1(5) ?
    C3 C4 C11 C16 . . . . -120.5(5) ?
    C5 C4 C11 C16 . . . . 57.8(5) ?
    C3 C4 C11 C12 . . . . 60.2(6) ?
    C5 C4 C11 C12 . . . . -121.5(4) ?
    C16 C11 C12 C13 . . . . 0.2(6) ?
    C4 C11 C12 C13 . . . . 179.5(4) ?
    C11 C12 C13 C14 . . . . -0.3(7) ?
    C12 C13 C14 C15 . . . . 0.9(7) ?
    C13 C14 C15 C16 . . . . -1.5(7) ?
    C14 C15 C16 C11 . . . . 1.5(7) ?
    C12 C11 C16 C15 . . . . -0.8(6) ?
    C4 C11 C16 C15 . . . . 179.9(4) ?
    C18 N1 C17 I1 . . . . 64.6(4) ?
    C19 N1 C17 I1 . . . . -57.9(4) ?
    C1 N1 C17 I1 . . . . -173.8(3) ?
loop_
    _geom_hbond_atom_site_label_D
    _geom_hbond_atom_site_label_H
    _geom_hbond_atom_site_label_A
    _geom_hbond_site_symmetry_A
    _geom_hbond_distance_DH
    _geom_hbond_distance_HA
    _geom_hbond_distance_DA
    _geom_hbond_angle_DHA
    C17 H17B I2 2_546 0.97 3.00 3.919(5) 159
    C7 H7 Cg 1_655 0.93 2.84 3.030(5) 143
_shelx_hkl_file
;
   1   0   0   49.26    1.22
   1   0   0   47.54    1.23
  -1   0   0   46.82    1.23
   2   0   0  199.54    4.85
   2   0   0  194.44    4.86
  -2   0   0  196.68    4.87
  -2   0   0  194.96    4.86
   3   0   0  376.16    9.19
  -3   0   0  373.47    9.19
   3   0   0  374.02    9.19
  -4   0   0  196.90    5.02
   4   0   0  196.14    4.96
  -5   0   0   23.33    0.89
   5   0   0   22.46    0.80
  -6   0   0    7.30    0.49
   6   0   0    7.83    0.44
   7   0   0   90.98    2.61
  -7   0   0   91.07    2.74
  -8   0   0   10.49    0.71
  -9   0   0   -0.05    0.16
   0  -1   0    0.20    0.03
   1  -1   0   94.55    2.25
   1  -1   0   91.24    2.18
  -1  -1   0   91.19    2.23
   1   1   0   87.50    2.22
  -1   1   0   86.85    2.25
   1   1   0   86.63    2.25
   2  -1   0  479.15   11.70
  -2  -1   0  512.42   11.72
   2   1   0  474.26   11.78
  -2   1   0  485.23   11.73
   2   1   0  465.49   11.70
   3  -1   0  177.12    4.26
  -3   1   0  169.84    4.35
   3   1   0  171.28    4.32
   3   1   0  166.91    4.33
  -4  -1   0  107.34    2.73
   4  -1   0  102.63    2.63
   4   1   0   99.72    2.70
   4   1   0   98.88    2.71
  -4   1   0   97.58    2.74
  -5  -1   0  223.89    5.56
   5  -1   0  215.15    5.45
  -5   1   0  207.59    5.57
   5   1   0  215.97    5.53
  -6  -1   0    9.63    0.57
   6  -1   0    9.66    0.48
  -6   1   0   10.76    0.62
   6   1   0   10.64    0.54
   7  -1   0   12.28    0.59
  -7  -1   0   11.89    0.68
  -7   1   0   11.32    0.70
   7   1   0   11.51    0.63
  -8  -1   0   19.20    0.97
  -8   1   0   21.01    1.03
   8   1   0   19.98    0.91
  -9  -1   0    8.89    0.68
  -9   1   0   10.10    0.74
   0  -2   0   79.20    2.24
   0   2   0   97.21    2.24
   0   2   0   93.89    2.25
  -1  -2   0  190.84    4.76
   1   2   0  196.30    4.81
   1   2   0  195.86    4.75
  -2  -2   0   75.46    2.01
   2  -2   0   75.54    1.90
   2   2   0   78.33    2.05
   2   2   0   78.28    2.00
  -2   2   0   79.75    2.06
   3  -2   0  432.28   10.40
   3   2   0  426.85   10.56
  -3   2   0  426.32   10.53
   3   2   0  426.55   10.46
   4  -2   0   23.92    0.78
   4   2   0   28.76    0.91
   4   2   0   28.12    0.93
  -4   2   0   27.06    0.95
  -5  -2   0   10.89    0.54
   5  -2   0   11.61    0.44
   5   2   0    8.87    0.50
  -5   2   0    9.59    0.55
   5   2   0    9.70    0.51
  -6  -2   0   58.11    1.85
   6  -2   0   59.98    1.70
  -6   2   0   59.01    1.92
   6   2   0   61.61    1.87
  -7  -2   0   31.37    1.22
  -7   2   0   31.53    1.29
   7   2   0   31.62    1.21
  -8  -2   0   18.91    0.94
  -8   2   0   18.22    0.99
   8   2   0   18.60    0.91
  -9   2   0   14.10    0.91
   0  -3   0   -0.41    0.07
   0   3   0   -0.46    0.05
   0   3   0   -0.40    0.08
  -1  -3   0  305.93    7.57
  -1   3   0  315.06    7.52
   1   3   0  299.81    7.57
   1   3   0  314.92    7.64
  -1   3   0  316.46    7.61
  -2  -3   0  310.76    7.62
  -2   3   0  310.37    7.67
   2   3   0  311.49    7.70
   2   3   0  310.37    7.60
   3   3   0  142.04    3.62
  -3   3   0  146.69    3.48
   3   3   0  142.74    3.71
  -3   3   0  136.85    3.71
   4  -3   0  324.24    7.83
   4   3   0  328.81    7.98
  -4   3   0  320.45    7.83
  -4   3   0  313.01    8.06
   4   3   0  317.67    8.07
   5  -3   0   58.67    1.54
  -5   3   0   55.23    1.79
  -5   3   0   56.68    1.53
   5   3   0   55.88    1.75
   5   3   0   55.95    1.69
  -6  -3   0   63.84    1.90
   6   3   0   61.42    1.87
   6   3   0   60.11    1.92
  -6   3   0   59.18    1.97
  -7  -3   0   20.86    0.92
   7   3   0   21.25    0.95
  -7   3   0   19.83    0.98
  -8  -3   0   17.67    0.90
   8   3   0   18.81    0.93
  -8   3   0   16.90    0.96
   9   3   0    2.22    0.43
  -9   3   0    2.11    0.42
   0   4   0   22.24    0.69
   0   4   0   22.60    0.73
  -1  -4   0  305.80    7.76
  -1   4   0  326.31    7.66
  -1   4   0  323.05    7.76
   1   4   0  307.43    7.72
   1   4   0  310.69    7.77
   2   4   0  180.25    4.49
   2   4   0  176.86    4.59
  -2   4   0  182.02    4.58
   3   4   0  126.48    3.20
  -3   4   0  121.61    3.31
   3   4   0  124.65    3.32
   4   4   0    9.92    0.52
   4   4   0    9.64    0.45
  -4   4   0    9.44    0.53
  -5   4   0    4.11    0.38
   5   4   0    4.07    0.36
   5   4   0    4.43    0.33
   6   4   0  182.47    4.92
  -6   4   0  179.91    4.96
   6   4   0  183.17    4.79
  -7  -4   0    2.35    0.34
   7   4   0    2.78    0.33
  -7   4   0    2.87    0.44
   7   4   0    2.55    0.38
   8   4   0   12.80    0.77
  -8   4   0   10.26    0.76
  -9   4   0   20.19    1.14
   0   5   0   -0.13    0.08
   0   5   0   -0.06    0.06
  -1   5   0  299.31    7.23
   1   5   0  286.12    7.30
  -1   5   0  301.36    7.35
   1   5   0  296.00    7.36
   2   5   0   69.84    1.91
   2   5   0   71.43    2.00
   3   5   0  155.02    3.98
   3   5   0  151.83    4.11
  -3   5   0  161.05    4.13
   4   5   0  192.95    5.03
  -4   5   0  200.73    5.22
   4   5   0  201.50    5.21
  -5   5   0   16.45    0.81
   5   5   0   15.89    0.78
   5   5   0   18.11    0.71
   6   5   0   26.31    1.11
   6   5   0   26.79    0.99
  -6   5   0   26.24    1.15
  -7  -5   0   13.86    0.74
   7   5   0   15.44    0.74
   7   5   0   15.47    0.84
  -7   5   0   15.45    0.88
   8   5   0   12.55    0.80
  -8   5   0   11.90    0.84
   0   6   0  409.56    9.90
   0   6   0  394.78    9.91
   1   6   0  167.74    4.39
  -1   6   0  175.66    4.30
  -1   6   0  171.95    4.44
   1   6   0  172.07    4.42
   2  -6   0  109.95    2.71
  -2   6   0  108.84    2.98
   2   6   0  107.40    2.88
   2   6   0  110.90    2.97
   3   6   0   85.34    2.32
  -3   6   0   85.72    2.47
   4   6   0   23.77    0.97
   4   6   0   25.24    0.87
  -4   6   0   23.73    0.99
   5   6   0    9.63    0.60
  -5   6   0    8.84    0.61
   5   6   0   10.03    0.50
   6   6   0   62.42    2.04
   6   6   0   59.30    1.84
  -6   6   0   59.67    2.05
   7   6   0   19.41    0.93
   7   6   0   20.01    1.01
  -7   6   0   21.29    1.09
   8   6   0   13.67    0.88
  -8   6   0   13.85    0.92
   0   7   0    0.04    0.08
   0   7   0   -0.12    0.09
   1   7   0   59.01    1.71
   1   7   0   58.78    1.71
  -1   7   0   57.85    1.58
  -1   7   0   56.88    1.73
   2  -7   0  193.24    4.77
   2   7   0  193.73    5.04
  -2   7   0  193.63    5.05
   2   7   0  194.02    4.95
   3   7   0   41.89    1.30
   3   7   0   41.74    1.42
  -3   7   0   42.61    1.45
   4   7   0   58.84    1.74
   4   7   0   59.70    1.92
  -4   7   0   60.04    1.93
   5   7   0  104.88    3.10
   5   7   0  104.65    2.87
  -5   7   0  104.14    3.11
  -6   7   0   17.12    0.92
   6   7   0   15.49    0.86
   6   7   0   15.67    0.72
  -7   7   0    1.02    0.29
   7   7   0    0.37    0.22
   8   7   0   13.39    0.90
  -8   7   0   13.96    0.95
   0   8   0  423.62   10.61
   0   8   0  428.89   10.56
  -1   8   0   43.81    1.45
  -1   8   0   44.19    1.29
   1   8   0   44.67    1.40
   1   8   0   44.78    1.42
   2  -8   0   21.80    0.67
   2   8   0   23.26    0.90
   2   8   0   22.30    0.85
  -2   8   0   22.37    0.68
   3   8   0  149.63    3.88
  -3   8   0  144.68    4.03
   3   8   0  145.11    4.02
  -4   8   0   29.03    1.21
   4   8   0   30.99    1.21
   4   8   0   29.13    1.03
   5   8   0   20.20    0.98
  -5   8   0   19.30    0.99
   5   8   0   20.83    0.82
   6   8   0    0.36    0.18
  -6   8   0    0.54    0.24
  -7   8   0   44.34    1.81
   7   8   0   44.60    1.78
   8   8   0    5.17    0.58
  -8   8   0    6.00    0.66
   0   9   0    0.09    0.12
   0   9   0    0.01    0.08
   1   9   0   26.56    1.03
   1   9   0   26.73    1.01
  -1   9   0   27.80    0.91
  -1   9   0   29.11    1.08
   2  -9   0  190.62    4.78
   2   9   0  192.25    5.08
  -2   9   0  184.38    5.08
   2   9   0  190.92    5.00
  -2   9   0  197.03    4.80
   3   9   0   36.44    1.23
  -3   9   0   35.93    1.37
   3   9   0   36.15    1.35
   4   9   0   30.32    1.08
   4   9   0   30.21    1.24
  -4   9   0   31.34    1.28
   5   9   0   85.33    2.44
   5   9   0   83.21    2.68
  -5   9   0   84.03    2.73
  -6   9   0    1.26    0.34
   6   9   0    2.03    0.39
  -7   9   0    2.92    0.51
   7   9   0    2.75    0.50
   0  10   0  119.02    3.22
   0  10   0  117.35    3.34
  -1  10   0   40.09    1.46
   1  10   0   40.60    1.40
   1  10   0   42.19    1.44
  -1  10   0   42.94    1.30
   2 -10   0   29.99    0.91
  -2  10   0   29.38    0.94
   2  10   0   27.66    1.12
   2  10   0   29.65    1.11
  -2  10   0   29.84    1.20
   3  10   0   40.19    1.49
   3  10   0   40.98    1.37
  -3  10   0   40.19    1.52
   4  10   0    7.82    0.61
   4  10   0    8.81    0.51
  -4  10   0    8.94    0.65
  -5  10   0    4.98    0.53
   5  10   0    4.79    0.51
   6  10   0   19.51    1.07
  -6  10   0   20.13    1.12
   7  10   0   13.32    0.92
  -7  10   0   14.47    1.00
   0  11   0    0.05    0.12
   0  11   0   -0.12    0.16
   1  11   0   36.15    1.29
  -1  11   0   35.61    1.17
  -1  11   0   33.67    1.34
   1  11   0   35.75    1.33
  -2  11   0   33.61    1.38
   2  11   0   36.37    1.35
   2  11   0   35.65    1.30
   3  11   0   25.71    1.01
  -3  11   0   24.99    1.14
   3  11   0   23.95    1.10
   4  11   0   45.41    1.53
   4  11   0   44.48    1.72
  -4  11   0   47.90    1.78
   5  11   0   17.91    1.01
  -5  11   0   18.33    1.04
   6  11   0    5.63    0.60
  -6  11   0    6.91    0.66
   0  12   0   14.30    0.71
   0  12   0   14.03    0.79
   1  12   0   71.27    2.20
  -1  12   0   68.40    2.04
   1  12   0   69.35    2.23
  -1  12   0   68.90    2.28
   2  12   0   26.29    1.14
   2  12   0   26.23    1.11
  -2  12   0   27.98    1.22
   3  12   0    7.88    0.62
  -3  12   0    7.71    0.65
   3  12   0    7.30    0.51
  -4  12   0    9.33    0.72
   4  12   0    7.89    0.67
  -5  12   0    2.12    0.44
   5  12   0    2.04    0.44
  -6  12   0   21.01    1.21
   6  12   0   19.63    1.16
   0  13   0   -0.01    0.17
   0  13   0   -0.16    0.11
   1  13   0   26.90    1.13
   1  13   0   25.43    1.14
  -1  13   0   25.26    1.19
   2  13   0    6.17    0.53
   2  13   0    6.69    0.56
  -2  13   0    6.68    0.60
  -3  13   0   16.80    1.00
   3  13   0   18.41    1.00
   4  13   0   37.78    1.62
  -4  13   0   37.84    1.66
   5  13   0    1.29    0.40
  -5  13   0    1.12    0.37
   0  14   0   25.26    1.07
   0  14   0   25.52    1.21
  -1  14   0   25.95    1.26
   1  14   0   27.12    1.22
   1  14   0   27.83    1.18
  -2  14   0   10.54    0.80
   2  14   0   11.65    0.73
   2  14   0   11.95    0.78
  -3  14   0    6.87    0.69
   3  14   0    8.12    0.69
  -4  14   0    4.35    0.64
   4  14   0    4.89    0.60
   0  15   0    0.07    0.23
  -1  15   0    7.31    0.68
   1  15   0    7.42    0.59
   1  15   0    6.30    0.63
  -2  15   0   11.96    0.90
   2  15   0   10.80    0.76
   3  15   0   12.64    0.89
  -3  15   0   16.57    1.04
   0  16   0   26.31    1.33
   1  16   0    2.46    0.46
  -1  16   0    2.29    0.49
  -2  16   0    1.24    0.42
   2  16   0    1.44    0.36
  -9   0   1    1.41    0.36
  -8   0   1   45.82    1.72
  -7   0   1   39.01    1.46
   7   0  -1   38.54    1.32
  -7   0   1   38.85    1.33
   6   0  -1   -0.05    0.09
  -6   0   1    0.12    0.11
  -6   0   1   -0.12    0.10
   5   0  -1  202.80    5.28
  -5   0   1  200.10    5.28
   5   0  -1  206.92    5.19
   4   0  -1   17.97    0.65
   4   0  -1   19.35    0.73
   3   0  -1   12.58    0.45
  -3   0   1   11.77    0.45
   2   0  -1  336.39    8.17
  -2   0   1  331.09    8.16
  -1   0   1   51.60    1.33
  -1   0   1   49.99    1.31
   1   0  -1   50.38    1.33
   0   0   1  267.33    6.38
   0   0  -1  254.91    6.31
   1   0   1    7.36    0.28
   1   0   1    8.72    0.31
  -1   0  -1    7.49    0.28
   2   0   1  496.83   12.32
  -2   0  -1  515.09   12.25
   3   0   1  250.18    6.16
  -3   0  -1  244.40    6.13
  -4   0  -1   57.65    1.68
   4   0   1   58.79    1.65
   5   0   1   34.82    1.14
  -5   0  -1   35.69    1.19
   6   0   1    2.03    0.24
  -6   0  -1    1.79    0.30
   7   0   1   97.53    2.80
  -7   0  -1   98.03    2.89
  -8   0  -1    0.02    0.15
  -9  -1   1    4.37    0.51
  -9   1   1    4.87    0.53
  -8  -1   1    3.65    0.49
  -8  -1   1    3.91    0.41
  -8   1   1    4.03    0.48
   8   1  -1    4.14    0.42
  -7  -1   1   55.27    1.89
  -7  -1   1   55.62    1.80
  -7   1   1   55.91    1.73
   7   1  -1   57.34    1.80
  -7   1   1   58.24    1.93
  -6  -1   1   17.58    0.83
   6   1  -1   18.46    0.76
  -6   1   1   19.19    0.86
   6   1  -1   18.66    0.83
  -6   1   1   17.71    0.71
   5  -1  -1   89.53    2.37
   5   1  -1   86.34    2.48
  -5   1   1   88.72    2.52
   5   1  -1   87.29    2.42
  -5   1   1   85.48    2.35
   4  -1  -1  153.67    4.06
  -4   1   1  158.76    4.07
   4   1  -1  156.73    4.04
   4   1  -1  153.98    4.00
  -4   1   1  153.99    3.94
   3  -1  -1  462.55   11.58
  -3   1   1  480.66   11.59
  -3   1   1  482.00   11.53
   3   1  -1  477.66   11.59
   3   1  -1  461.53   11.56
   2  -1  -1  266.74    6.41
   2   1  -1  255.41    6.39
   2   1  -1  258.07    6.41
  -2   1   1  257.93    6.35
  -1  -1   1   41.37    1.09
   1  -1  -1   39.22    1.08
  -1   1   1   40.00    1.06
  -1   1   1   41.77    1.09
   1   1  -1   39.25    1.09
   0  -1  -1  241.70    6.55
   0  -1   1  290.15    6.63
   0  -1   1  282.27    6.64
   0   1   1  294.92    6.66
   0   1  -1  276.51    6.62
   0   1   1  250.49    6.55
  -1  -1  -1   67.97    1.64
   1  -1   1   66.58    1.72
  -1  -1  -1   67.19    1.64
   1  -1   1   67.91    1.70
  -1   1  -1   62.29    1.71
   1   1   1   64.28    1.74
   2  -1   1  398.60    9.66
  -2  -1  -1  391.07    9.60
  -2  -1  -1  392.92    9.61
   2   1   1  401.42    9.72
  -2   1  -1  397.17    9.66
  -3  -1  -1    0.41    0.10
   3  -1   1    0.22    0.08
  -3   1  -1    0.22    0.10
   3   1   1    0.12    0.08
  -4  -1  -1  112.35    2.99
   4  -1   1  114.99    2.96
  -4   1  -1  113.61    3.05
   4   1   1  114.01    3.04
  -5  -1  -1  227.59    5.70
   5  -1   1  227.37    5.65
   5   1   1  220.42    5.72
  -5   1  -1  214.90    5.73
   6  -1   1   18.43    0.72
  -6  -1  -1   17.49    0.78
   6   1   1   17.58    0.77
  -6   1  -1   18.12    0.83
  -7  -1  -1   20.41    0.91
   7   1   1   19.57    0.87
  -7   1  -1   20.20    0.94
  -8  -1  -1   20.42    0.97
  -8   1  -1   19.25    0.99
  -9   1  -1    6.12    0.59
  -9  -2   1   14.68    0.88
  -9   2   1   13.06    0.88
  -8  -2   1   18.36    0.92
  -8  -2   1   18.06    0.95
   8   2  -1   20.76    0.94
  -8   2   1   18.17    0.99
  -7  -2   1   43.19    1.55
   7   2  -1   42.81    1.53
   7   2  -1   44.50    1.52
  -7   2   1   43.81    1.62
   6   2  -1   59.60    1.85
  -6   2   1   59.78    1.95
   6   2  -1   58.71    1.87
  -6   2   1   61.79    1.72
  -5   2   1  221.05    5.54
   5   2  -1  218.35    5.68
   5   2  -1  222.10    5.69
  -5   2   1  223.05    5.75
  -4   2   1   56.22    1.71
   4   2  -1   57.85    1.68
   4   2  -1   57.87    1.68
  -4   2   1   57.21    1.54
   3   2  -1  110.98    2.90
   3   2  -1  111.29    2.92
  -3   2   1  110.65    2.93
  -3   2   1  110.63    2.79
   2   2  -1  323.85    8.26
  -2   2   1  341.08    8.24
  -2   2   1  338.49    8.16
   2   2  -1  336.87    8.23
  -1  -2   1  439.19   10.44
   1  -2  -1  453.66   10.40
  -1  -2   1  449.86   10.48
  -1   2   1  393.69   10.41
   1   2  -1  414.70   10.43
  -1   2   1  427.49   10.40
  -1   2   1  426.89   10.40
   0  -2  -1  358.80    9.08
   0  -2   1  389.57    9.18
   0  -2   1  387.72    9.18
   0   2   1  392.80    9.20
   0   2   1  358.02    9.08
  -1  -2  -1  556.51   14.39
   1  -2   1  590.21   14.52
   1   2   1  693.64   14.61
  -1   2  -1  617.92   14.51
   1   2   1  543.09   14.38
  -2  -2  -1  181.53    4.22
   2  -2   1  181.96    4.22
   2   2   1  162.74    4.20
   2   2   1  165.20    4.34
  -2   2  -1  163.07    4.31
  -3  -2  -1   99.04    2.71
   3  -2   1  102.72    2.69
  -3   2  -1  108.97    2.83
   3   2   1  109.52    2.72
   3   2   1  111.52    2.84
   4  -2   1  188.33    4.68
  -4  -2  -1  185.64    4.73
  -4   2  -1  185.12    4.84
   4   2   1  188.49    4.84
  -5  -2  -1   24.20    0.90
   5  -2   1   25.82    0.84
  -5   2  -1   26.83    1.01
   5   2   1   26.97    0.97
   6  -2   1   12.52    0.54
  -6  -2  -1   12.88    0.63
   6   2   1   12.42    0.65
  -6   2  -1   11.15    0.65
  -7  -2  -1   33.28    1.27
  -7   2  -1   36.03    1.38
   7   2   1   36.07    1.33
  -8   2  -1   11.76    0.76
   8   2   1   12.79    0.74
  -9  -3   1   10.09    0.73
  -9  -3   1   10.59    0.74
  -9   3   1    9.68    0.78
   9   3  -1   10.54    0.74
  -8  -3   1   24.26    1.11
  -8  -3   1   24.29    1.11
   8   3  -1   25.97    1.11
  -8   3   1   24.40    1.19
   7   3  -1   27.16    1.10
  -7   3   1   25.93    1.17
   7   3  -1   27.28    1.10
   6   3  -1    4.72    0.41
  -6   3   1    5.10    0.46
   6   3  -1    5.23    0.42
  -5   3   1    7.76    0.34
   5   3  -1    7.74    0.47
   5   3  -1    8.09    0.47
   4   3  -1  283.32    7.07
  -4   3   1  270.92    7.12
   4   3  -1  284.21    7.14
  -4   3   1  287.89    6.91
   3   3  -1   38.67    1.21
  -3   3   1   39.76    1.23
  -3   3   1   38.65    1.04
   3   3  -1   40.44    1.19
   2   3  -1  251.19    6.28
  -2   3   1  257.79    6.18
   2   3  -1  248.84    6.32
  -2   3   1  254.78    6.29
   1   3  -1  959.53   21.84
  -1   3   1  906.24   21.70
  -1   3   1  866.53   21.76
   1   3  -1  869.65   21.73
   0  -3   1  173.70    4.22
   0  -3  -1  173.81    4.17
   0   3   1  168.98    4.24
   0   3  -1  165.80    4.26
   0   3   1  168.37    4.17
   1  -3   1   62.15    1.57
  -1  -3  -1   62.09    1.55
   1   3   1   60.83    1.68
   1   3   1   60.38    1.55
   2  -3   1   81.29    2.00
  -2  -3  -1   82.06    2.03
  -2   3  -1   78.05    2.16
   2   3   1   80.12    2.02
   2   3   1   76.33    2.16
   3  -3   1  304.26    7.19
  -3   3  -1  289.13    7.37
   3   3   1  291.38    7.40
   3   3   1  292.83    7.22
   4  -3   1   40.66    1.18
   4   3   1   45.30    1.28
   4   3   1   44.06    1.40
  -4   3  -1   44.66    1.41
  -5  -3  -1   54.97    1.65
   5  -3   1   54.76    1.53
  -5   3  -1   57.52    1.79
   5   3   1   57.78    1.77
  -6  -3  -1   67.07    2.00
   6   3   1   68.00    2.10
  -6   3  -1   66.28    2.13
  -7  -3  -1   14.48    0.72
  -7   3  -1   14.49    0.81
   7   3   1   15.15    0.78
   8   3   1    4.48    0.46
  -8   3  -1    3.55    0.50
  -9  -4   1   18.63    1.04
  -9   4   1   20.02    1.14
   9   4  -1   19.65    1.04
  -8  -4   1    1.02    0.29
   8   4  -1    0.89    0.26
  -8   4   1    1.12    0.33
   8   4  -1    0.76    0.25
   7   4  -1   19.44    0.94
  -7   4   1   22.68    1.07
   7   4  -1   21.33    0.94
   6   4  -1  140.70    3.95
   6   4  -1  142.80    3.88
  -6   4   1  145.66    4.03
   5   4  -1    5.87    0.42
  -5   4   1    5.35    0.43
   5   4  -1    4.95    0.37
  -5   4   1    5.52    0.25
   4   4  -1   61.26    1.88
  -4   4   1   64.34    1.91
  -4   4   1   63.90    1.61
   4   4  -1   63.19    1.83
  -3   4   1   87.66    2.46
   3   4  -1   90.79    2.43
   3   4  -1   89.98    2.47
   2   4  -1  182.32    4.69
   2   4  -1  182.30    4.65
  -2   4   1  181.60    4.66
  -2   4   1  188.76    4.50
   1   4  -1   35.92    1.11
  -1   4   1   36.50    1.07
   1   4  -1   36.73    1.08
  -1   4   1   38.14    1.02
   0  -4   1   27.87    0.80
   0  -4  -1   27.65    0.78
   0   4  -1   27.84    0.80
   0   4   1   26.48    0.79
   0   4  -1   26.87    0.87
   0   4   1   26.69    0.82
   1  -4   1  852.92   21.24
  -1  -4  -1  831.95   21.12
   1   4   1  770.42   21.13
   1   4   1  939.41   21.39
  -1   4  -1 1000.00   21.30
  -2  -4  -1   56.90    1.51
   2  -4   1   57.19    1.45
  -2   4  -1   56.79    1.66
   2   4   1   57.75    1.50
   3   4   1   81.35    2.29
  -3   4  -1   80.26    2.29
   3   4   1   81.07    2.11
   4  -4   1  208.62    5.12
   4   4   1  210.53    5.25
   4   4   1  211.94    5.46
  -4   4  -1  205.14    5.44
  -5  -4  -1    2.58    0.26
  -5   4  -1    2.42    0.34
   5   4   1    2.85    0.32
   5   4   1    2.77    0.25
  -6  -4  -1    9.56    0.54
   6   4   1   12.14    0.67
  -6   4  -1   10.26    0.66
   7   4   1    2.52    0.39
  -7   4  -1    2.35    0.38
  -8   4  -1   35.27    1.50
   8   4   1   34.71    1.44
  -9   5   1    4.92    0.60
  -8  -5   1   14.66    0.85
   8   5  -1   15.37    0.82
   8   5  -1   16.17    0.90
  -8   5   1   14.25    0.92
  -7   5   1   10.14    0.71
   7   5  -1   10.32    0.66
   7   5  -1    9.66    0.60
   6   5  -1    4.39    0.38
   6   5  -1    5.15    0.46
  -6   5   1    5.41    0.49
  -5   5   1    5.30    0.44
   5   5  -1    5.74    0.39
   5   5  -1    5.43    0.43
   4   5  -1  292.64    7.42
   4   5  -1  287.76    7.29
  -4   5   1  289.77    7.40
   3   5  -1   90.28    2.51
   3   5  -1   91.17    2.56
  -3   5   1   94.65    2.58
   2   5  -1   68.21    1.96
   2   5  -1   71.69    1.96
  -2   5   1   68.70    1.96
  -2   5   1   69.10    1.77
   1   5  -1  500.68   12.23
  -1   5   1  504.93   12.14
  -1   5   1  495.77   12.15
   1   5  -1  490.73   12.21
   0  -5   1   95.69    2.51
   0   5   1   97.70    2.52
   0   5  -1   98.00    2.61
   0   5   1   98.64    2.55
   0   5  -1   95.65    2.52
  -1  -5  -1   21.95    0.68
   1  -5   1   22.29    0.67
   1   5   1   22.53    0.78
   1   5   1   23.28    0.71
  -1   5  -1   22.62    0.81
  -2  -5  -1  149.52    3.68
   2  -5   1  148.37    3.61
   2   5   1  146.54    3.85
   2   5   1  145.13    3.67
  -2   5  -1  142.06    3.84
   3   5   1  237.69    6.13
  -3   5  -1  239.90    6.11
   3   5   1  236.84    5.88
   4   5   1   56.57    1.79
   4   5   1   58.26    1.61
  -4   5  -1   55.84    1.81
  -5   5  -1   43.64    1.57
   5   5   1   47.53    1.39
   5   5   1   44.78    1.56
  -6  -5  -1  109.86    3.03
   6   5   1  111.52    3.03
   6   5   1  110.43    3.25
  -6   5  -1  110.32    3.28
  -7   5  -1    4.90    0.51
   7   5   1    4.38    0.46
  -8   5  -1    5.40    0.58
   8   5   1    6.23    0.57
  -8   6   1   17.77    1.04
   8   6  -1   16.93    0.96
   8   6  -1   16.59    0.92
   7   6  -1   10.81    0.63
   7   6  -1   10.17    0.69
  -7   6   1   10.48    0.74
   6   6  -1   66.28    2.05
  -6   6   1   68.67    2.24
   6   6  -1   65.63    2.18
   5   6  -1   85.57    2.48
  -5   6   1   84.73    2.62
   5   6  -1   90.14    2.63
  -4   6   1    4.86    0.40
   4   6  -1    4.54    0.38
   4   6  -1    5.01    0.36
   3   6  -1  110.97    3.00
  -3   6   1  109.84    3.07
   3   6  -1  112.36    3.07
  -2   6   1  243.56    6.18
   2   6  -1  241.63    6.17
  -2   6   1  244.91    5.98
   2   6  -1  243.86    6.21
   1   6  -1   85.24    2.34
  -1   6   1   83.32    2.28
  -1   6   1   83.34    2.20
   1   6  -1   82.83    2.28
   0   6   1   82.51    2.23
   0   6  -1   83.84    2.33
   0   6   1   81.37    2.24
   0   6  -1   85.05    2.22
   1  -6   1  304.91    7.27
   1   6   1  295.76    7.42
   1   6   1  285.58    7.29
  -1   6  -1  295.35    7.43
   2  -6   1   86.35    2.22
   2   6   1   87.80    2.48
   2   6   1   87.72    2.31
  -2   6  -1   90.91    2.50
   3   6   1   69.89    1.88
   3   6   1   69.96    2.10
  -3   6  -1   69.79    2.11
   4   6   1   86.30    2.52
   4   6   1   84.06    2.27
  -4   6  -1   83.21    2.51
   5   6   1   19.44    0.73
   5   6   1   19.48    0.91
  -5   6  -1   18.53    0.92
  -6   6  -1   13.10    0.81
   6   6   1   14.43    0.79
  -7   6  -1   20.56    1.08
   7   6   1   21.16    1.06
  -8   6  -1    9.87    0.78
   8   6   1    9.67    0.73
  -8   7   1    3.50    0.58
   8   7  -1    4.09    0.49
   7   7  -1   38.04    1.53
  -7   7   1   36.96    1.58
   7   7  -1   37.07    1.38
   6   7  -1    6.45    0.48
   6   7  -1    6.15    0.53
  -6   7   1    6.73    0.58
   5   7  -1   37.45    1.30
  -5   7   1   38.86    1.46
   5   7  -1   38.15    1.43
  -4   7   1   37.14    1.36
   4   7  -1   37.59    1.36
   4   7  -1   37.20    1.26
  -3   7   1  204.46    5.38
   3   7  -1  206.36    5.41
   3   7  -1  206.87    5.33
   2   7  -1  162.64    4.20
   2   7  -1  162.21    4.22
  -2   7   1  154.04    4.19
  -2   7   1  157.01    3.97
   1   7  -1   93.91    2.59
   1   7  -1   94.41    2.65
  -1   7   1   96.92    2.51
  -1   7   1   94.38    2.60
   0   7   1   84.39    2.27
   0   7   1   81.30    2.26
   0   7  -1   84.08    2.36
   0   7  -1   81.01    2.24
   1  -7   1    2.14    0.17
   1   7   1    2.47    0.24
   1   7   1    2.26    0.22
  -1   7  -1    2.36    0.28
   2  -7   1  141.31    3.51
   2   7   1  137.75    3.78
   2   7   1  143.29    3.61
  -2   7  -1  138.93    3.80
  -3   7  -1   45.10    1.52
   3   7   1   43.97    1.29
   3   7   1   43.76    1.49
   4   7   1   27.93    1.11
   4   7   1   26.44    0.88
  -4   7  -1   25.87    1.10
  -5   7  -1   91.79    2.82
   5   7   1   92.05    2.50
   5   7   1   89.99    2.79
  -6   7  -1   20.20    1.03
   6   7   1   19.80    1.00
  -7   7  -1    9.22    0.72
   7   7   1    9.56    0.71
  -8   7  -1   10.57    0.83
   8   7   1    8.92    0.72
   8   8  -1   18.76    1.08
  -8   8   1   21.64    1.21
   7   8  -1   19.53    1.06
  -7   8   1   21.55    1.14
   6   8  -1    2.70    0.36
  -6   8   1    2.45    0.41
   6   8  -1    2.79    0.41
   5   8  -1  115.24    3.33
   5   8  -1  110.26    3.12
  -5   8   1  109.13    3.30
   4   8  -1   13.37    0.65
   4   8  -1   12.99    0.72
  -4   8   1   12.81    0.72
   3   8  -1   21.35    0.86
  -3   8   1   21.00    0.90
   3   8  -1   21.43    0.92
   2   8  -1   41.28    1.39
  -2   8   1   41.07    1.39
   2   8  -1   41.53    1.39
  -2   8   1   42.42    1.19
   1   8  -1   45.52    1.50
  -1   8   1   46.33    1.35
  -1   8   1   44.43    1.44
   1   8  -1   46.82    1.44
   0   8   1  244.95    6.23
   0   8   1  247.94    6.24
   0   8  -1  242.13    6.33
   0   8  -1  247.81    6.21
   1  -8   1    5.61    0.31
  -1   8  -1    6.91    0.46
   1   8   1    6.89    0.39
   1   8   1    6.52    0.41
   2  -8   1  145.98    3.55
   2   8   1  140.58    3.66
  -2   8  -1  137.13    3.86
   2   8   1  139.01    3.83
  -3   8  -1   98.80    2.89
   3   8   1   98.52    2.63
   3   8   1   97.86    2.87
   4   8   1   12.77    0.54
  -4   8  -1   11.75    0.72
   4   8   1   12.49    0.72
   5   8   1    8.10    0.60
  -5   8  -1    8.29    0.65
   6   8   1    1.37    0.33
  -6   8  -1    0.76    0.28
   7   8   1   31.58    1.44
  -7   8  -1   32.71    1.51
   7   9  -1   19.09    1.08
  -7   9   1   20.81    1.16
   6   9  -1    4.99    0.51
  -6   9   1    4.86    0.53
   6   9  -1    4.84    0.43
   5   9  -1   27.25    1.07
  -5   9   1   27.49    1.22
   5   9  -1   26.97    1.21
   4   9  -1    8.63    0.53
   4   9  -1    8.29    0.60
  -4   9   1    8.73    0.61
   3   9  -1   92.75    2.72
  -3   9   1   89.45    2.71
   3   9  -1   90.99    2.63
   2   9  -1   89.74    2.61
   2   9  -1   88.21    2.59
  -2   9   1   88.26    2.35
  -2   9   1   88.80    2.60
  -1   9   1    9.09    0.53
   1   9  -1    8.28    0.55
  -1   9   1    9.45    0.45
   1   9  -1    9.26    0.50
   0   9  -1   98.90    2.92
   0   9   1  100.27    2.84
   0   9  -1  105.04    2.79
   0   9   1  103.33    2.81
   1  -9   1    7.32    0.37
   1   9   1    6.31    0.43
  -1   9  -1    6.55    0.49
   1   9   1    7.04    0.43
   2  -9   1   76.24    2.00
   2   9   1   76.57    2.15
   2   9   1   73.61    2.27
  -2   9  -1   74.84    2.33
   3   9   1    4.80    0.33
   3   9   1    4.50    0.43
  -3   9  -1    4.23    0.43
   4   9   1   31.09    1.29
  -4   9  -1   32.89    1.34
   4   9   1   31.36    1.05
  -5   9  -1   82.98    2.68
   5   9   1   81.14    2.65
   6   9   1    2.88    0.47
  -6   9  -1    2.89    0.50
   7   9   1    6.53    0.64
  -7   9  -1    5.11    0.62
  -7  10   1   12.95    0.91
   7  10  -1   12.83    0.88
  -6  10   1   17.78    1.02
   6  10  -1   17.59    1.00
   5  10  -1   48.26    1.82
   5  10  -1   47.60    1.63
  -5  10   1   49.23    1.84
  -4  10   1   24.56    1.13
   4  10  -1   24.89    1.13
   4  10  -1   25.17    1.02
  -3  10   1   14.86    0.81
   3  10  -1   16.09    0.83
   3  10  -1   16.63    0.78
   2  10  -1   31.34    1.20
  -2  10   1   29.36    1.19
  -2  10   1   31.29    0.97
   2  10  -1   29.14    1.15
  -1  10   1   31.88    1.06
   1  10  -1   31.57    1.22
  -1  10   1   32.04    1.19
   1  10  -1   30.29    1.13
   0  10  -1   92.72    2.60
   0  10   1   95.42    2.64
   0  10   1   91.84    2.68
   0  10  -1   91.71    2.76
   1 -10   1   88.65    2.41
  -1  10  -1   86.96    2.66
   1  10   1   86.86    2.52
   1  10   1   89.76    2.58
  -2  10  -1   63.21    2.07
   2  10   1   61.86    2.00
   2  10   1   61.61    1.86
   3  10   1   43.34    1.40
  -3  10  -1   44.39    1.66
   3  10   1   46.19    1.63
   4  10   1   15.80    0.88
  -4  10  -1   17.90    0.96
  -5  10  -1    9.85    0.75
   5  10   1    8.89    0.68
   6  10   1    2.79    0.48
  -6  10  -1    3.52    0.55
  -7  10  -1   13.04    0.96
   7  10   1   11.56    0.86
   7  11  -1    5.21    0.61
  -7  11   1    6.54    0.65
  -6  11   1    0.90    0.28
   6  11  -1    0.53    0.29
  -5  11   1    7.87    0.66
   5  11  -1    6.84    0.53
   5  11  -1    6.46    0.61
   4  11  -1   56.13    1.97
   4  11  -1   54.50    1.83
  -4  11   1   55.35    1.98
  -3  11   1   39.18    1.52
   3  11  -1   39.80    1.50
   3  11  -1   40.48    1.45
  -2  11   1   35.24    1.37
   2  11  -1   36.40    1.35
   2  11  -1   34.85    1.35
   1  11  -1  124.88    3.51
   1  11  -1  125.22    3.62
  -1  11   1  128.70    3.43
  -1  11   1  127.37    3.58
   0 -11   1   19.88    0.80
   0  11   1   18.01    0.80
   0  11  -1   17.87    0.91
   0  11   1   19.43    0.88
   0  11  -1   18.84    0.79
   1 -11   1    0.76    0.18
   1  11   1    0.55    0.20
   1  11   1    1.05    0.24
  -1  11  -1    0.82    0.28
   2  11   1   31.13    1.14
  -2  11  -1   33.94    1.35
   2  11   1   30.34    1.24
   3  11   1   47.07    1.74
  -3  11  -1   49.97    1.82
  -4  11  -1   28.16    1.29
   4  11   1   26.99    1.25
   5  11   1    8.95    0.72
  -5  11  -1    9.10    0.75
  -6  11  -1   30.01    1.45
   6  11   1   26.90    1.36
  -6  12   1   30.41    1.47
   6  12  -1   29.41    1.44
   5  12  -1    0.60    0.28
  -5  12   1    0.08    0.20
   4  12  -1    8.58    0.59
  -4  12   1    8.73    0.68
   4  12  -1    7.78    0.65
   3  12  -1   20.33    0.98
   3  12  -1   21.99    1.05
  -3  12   1   22.09    1.07
   2  12  -1   45.54    1.67
  -2  12   1   44.98    1.68
   2  12  -1   46.70    1.64
   1  12  -1    3.22    0.36
  -1  12   1    3.42    0.42
   1  12  -1    2.95    0.43
  -1  12   1    3.68    0.33
   0 -12   1    5.86    0.43
   0  12   1    4.74    0.46
   0  12  -1    5.23    0.41
   0  12   1    5.39    0.42
   0  12  -1    5.15    0.51
   1 -12   1   89.77    2.48
  -1  12  -1   88.72    2.78
   1  12   1   87.70    2.65
   1  12   1   84.11    2.60
  -2  12  -1   13.68    0.84
   2  12   1   14.52    0.72
   2  12   1   13.53    0.78
  -3  12  -1    5.08    0.54
   3  12   1    5.67    0.53
  -4  12  -1   33.93    1.54
   4  12   1   35.17    1.51
   5  12   1    1.05    0.33
  -5  12  -1    1.43    0.36
   6  12   1    3.23    0.56
  -6  12  -1    4.85    0.68
  -5  13   1    0.91    0.33
   5  13  -1    0.86    0.31
  -4  13   1   42.13    1.76
   4  13  -1   44.63    1.75
   3  13  -1    8.25    0.60
  -3  13   1    7.28    0.65
   3  13  -1    8.81    0.66
   2  13  -1    9.58    0.65
  -2  13   1   10.40    0.73
   2  13  -1   11.53    0.73
  -1  13   1   61.79    2.09
   1  13  -1   58.74    2.08
   1  13  -1   60.35    2.00
   0 -13   1    1.87    0.30
   0  13  -1    1.47    0.33
   0  13  -1    2.47    0.35
   0  13   1    1.79    0.30
   0  13   1    2.04    0.36
   1  13   1    0.21    0.19
  -1  13  -1    0.00    0.19
   1  13   1    0.20    0.17
   2  13   1    3.73    0.44
  -2  13  -1    3.57    0.52
   3  13   1   25.76    1.24
  -3  13  -1   28.18    1.33
  -4  13  -1    7.19    0.70
   4  13   1    6.36    0.63
   5  13   1    4.37    0.63
  -5  13  -1    4.07    0.66
   4  14  -1    1.40    0.35
  -4  14   1    1.50    0.41
   3  14  -1    9.68    0.69
   3  14  -1    9.14    0.72
  -3  14   1   10.34    0.80
  -2  14   1    7.85    0.67
   2  14  -1    6.41    0.58
   2  14  -1    6.73    0.59
  -1 -14   1    5.97    0.51
   1  14  -1    7.69    0.58
  -1  14   1    7.93    0.66
   1  14  -1    7.14    0.65
   0 -14   1   15.21    0.78
   0  14   1   16.87    0.90
   0  14   1   15.69    0.82
   0  14  -1   15.29    0.94
  -1  14  -1   58.11    2.14
   1  14   1   56.24    1.98
  -2  14  -1   17.99    1.07
   2  14   1   16.98    0.96
   3  14   1    9.54    0.74
  -3  14  -1   11.58    0.86
   4  14   1   10.39    0.83
  -4  14  -1   11.88    0.95
   3  15  -1   15.03    0.97
  -3  15   1   17.13    1.06
  -2 -15   1   13.52    0.81
   2  15  -1   12.75    0.82
   2  15  -1   10.47    0.78
  -2  15   1   14.49    0.94
  -1 -15   1   11.41    0.71
   1  15  -1   11.37    0.75
  -1  15   1   11.01    0.80
   1  15  -1   12.88    0.87
   0  15  -1   12.23    0.88
   0  15   1   12.29    0.82
  -1  15  -1    0.49    0.31
   1  15   1    0.19    0.22
  -2  15  -1    7.50    0.74
   2  15   1    6.11    0.62
  -3  15  -1    8.18    0.82
   3  15   1    7.24    0.68
  -2 -16   1    4.15    0.49
  -2  16   1    2.60    0.52
   2  16  -1    2.49    0.46
  -1  16   1    5.17    0.67
   1  16  -1    5.92    0.65
   0  16  -1   18.19    1.12
   1  16   1    1.59    0.38
  -1  16  -1    1.17    0.40
  -9   0   2    3.22    0.50
  -8   0   2   33.74    1.41
  -7   0   2    1.78    0.33
  -7   0   2    1.52    0.27
  -6   0   2   21.66    0.96
   6   0  -2   22.21    0.95
  -6   0   2   21.83    0.85
  -5   0   2  282.34    7.09
   5   0  -2  280.04    7.18
  -4   0   2    2.59    0.22
   4   0  -2    2.45    0.25
   3   0  -2   54.09    1.57
  -3   0   2   53.90    1.51
   2   0  -2  266.75    6.57
  -2   0   2  264.15    6.57
  -1   0   2    0.79    0.11
   1   0  -2    0.69    0.10
  -1   0   2    1.15    0.14
   0   0   2  281.64    7.10
   0   0  -2  293.27    7.00
  -1   0  -2    9.52    0.34
   1   0   2    9.64    0.39
   1   0   2    9.14    0.33
   2   0   2  626.62   15.23
  -2   0  -2  620.87   15.08
  -3   0  -2  102.61    2.68
   3   0   2  102.70    2.72
   4   0   2    2.56    0.24
  -4   0  -2    3.25    0.26
  -5   0  -2  125.41    3.39
   5   0   2  126.69    3.40
   6   0   2    2.26    0.30
  -6   0  -2    1.92    0.29
   7   0   2    9.94    0.59
  -7   0  -2   10.57    0.64
  -9  -1   2    3.56    0.51
  -9   1   2    3.31    0.52
  -8  -1   2   18.43    0.88
  -8  -1   2   19.60    0.99
  -8   1   2   17.05    0.98
  -7  -1   2   63.63    2.05
  -7  -1   2   59.44    1.93
   7   1  -2   60.12    2.01
  -7   1   2   63.38    2.08
  -7   1   2   59.80    1.84
  -6  -1   2   58.51    1.80
   6   1  -2   58.16    1.87
  -6   1   2   58.04    1.72
  -6   1   2   57.34    1.90
   5  -1  -2    3.18    0.32
  -5  -1   2    3.23    0.29
  -5   1   2    3.60    0.27
  -5   1   2    3.01    0.33
   5   1  -2    4.35    0.35
  -4  -1   2   18.75    0.69
  -4   1   2   17.88    0.64
   4   1  -2   17.68    0.72
  -3  -1   2  537.74   13.18
   3  -1  -2  549.20   13.17
  -3   1   2  537.21   13.13
   3   1  -2  526.71   13.15
  -2  -1   2  216.57    5.43
   2  -1  -2  215.22    5.42
   2   1  -2  223.58    5.44
  -2   1   2  214.48    5.41
  -1  -1   2   99.98    2.65
   1  -1  -2  105.42    2.61
  -1   1   2  103.50    2.61
  -1   1   2  101.58    2.65
   0  -1   2  842.67   19.36
   0  -1   2  819.86   19.48
   0  -1  -2  745.43   19.27
   0   1  -2  848.67   19.36
   0   1   2  818.40   19.50
   0   1   2  739.76   19.27
   1  -1   2   71.42    1.92
  -1  -1  -2   72.44    1.80
   1   1   2   72.17    1.94
  -1   1  -2   71.24    1.89
   1   1   2   73.73    1.80
   2  -1   2    5.31    0.28
  -2  -1  -2    5.38    0.23
   2   1   2    5.52    0.31
   2   1   2    5.65    0.24
  -2   1  -2    5.47    0.29
  -3  -1  -2  119.62    3.06
   3  -1   2  122.40    3.12
   3   1   2  118.55    3.17
  -3   1  -2  118.79    3.13
   4  -1   2  149.79    3.89
  -4  -1  -2  147.93    3.86
  -4   1  -2  150.36    3.93
   4   1   2  153.51    3.97
   5  -1   2   24.27    0.87
  -5  -1  -2   24.29    0.88
  -5   1  -2   23.83    0.93
   5   1   2   23.86    0.92
   6  -1   2   16.77    0.70
  -6  -1  -2   15.12    0.71
  -6   1  -2   15.37    0.76
   6   1   2   16.62    0.76
  -7  -1  -2   49.06    1.64
  -7   1  -2   47.44    1.69
   7   1   2   50.17    1.68
  -8   1  -2    5.08    0.50
  -9  -2   2    2.77    0.47
  -9   2   2    2.86    0.49
  -8  -2   2   30.04    1.30
  -8  -2   2   31.09    1.26
   8   2  -2   30.42    1.28
  -8   2   2   30.42    1.36
  -7  -2   2   30.35    1.16
   7   2  -2   27.65    1.16
  -7   2   2   27.81    1.22
  -6  -2   2   44.96    1.48
  -6   2   2   42.92    1.34
  -6   2   2   43.14    1.54
   6   2  -2   44.12    1.50
  -5  -2   2  194.89    5.06
  -5   2   2  195.48    4.92
   5   2  -2  192.59    5.04
   5   2  -2  190.26    5.07
  -5   2   2  195.47    5.12
   4  -2  -2  171.46    4.40
  -4  -2   2  163.04    4.35
  -4   2   2  165.70    4.24
   4   2  -2  167.45    4.37
  -4   2   2  169.56    4.39
   3  -2  -2   52.99    1.60
  -3  -2   2   54.21    1.58
   3   2  -2   56.47    1.61
  -3   2   2   55.23    1.60
  -3   2   2   55.72    1.50
  -2  -2   2  236.35    5.92
   2  -2  -2  242.10    5.90
   2   2  -2  236.78    5.92
  -2   2   2  231.13    5.87
  -1  -2   2  634.67   15.34
   1  -2  -2  585.41   15.20
  -1   2   2  643.95   15.34
   1   2  -2  654.56   15.29
   0  -2   2   68.63    1.72
   0  -2  -2   66.20    1.61
   0   2  -2   62.07    1.73
   0   2   2   63.19    1.60
   0   2   2   60.79    1.73
   1  -2   2  207.79    5.21
   1   2   2  205.94    5.25
  -1   2  -2  213.60    5.21
  -2  -2  -2  414.58    9.79
  -2  -2  -2  404.77    9.78
   2  -2   2  403.76    9.94
  -2   2  -2  398.28    9.94
   2   2   2  406.23   10.03
  -3  -2  -2  153.97    3.86
   3  -2   2  155.68    3.93
  -3   2  -2  152.40    4.00
   3   2   2  156.10    4.05
  -4  -2  -2  106.67    2.82
   4  -2   2  108.24    2.84
   4   2   2  107.01    2.97
  -4   2  -2  109.86    2.95
  -5  -2  -2   95.48    2.64
   5  -2   2   97.50    2.63
  -5   2  -2   97.15    2.77
   5   2   2  100.22    2.79
   6  -2   2   19.30    0.74
  -6  -2  -2   19.40    0.78
  -6   2  -2   17.79    0.85
   6   2   2   16.73    0.82
   7   2   2    7.80    0.55
  -7   2  -2    7.71    0.57
   8   2   2   16.46    0.88
  -8   2  -2   15.07    0.88
  -9  -3   2   30.25    1.38
  -9  -3   2   32.17    1.38
  -9   3   2   30.41    1.45
  -8  -3   2    8.80    0.64
  -8  -3   2    8.94    0.67
   8   3  -2    9.35    0.64
  -8   3   2    8.81    0.70
  -7  -3   2    7.50    0.54
  -7   3   2    7.16    0.58
   7   3  -2    6.96    0.52
   7   3  -2    6.84    0.52
  -6  -3   2   58.59    1.86
  -6   3   2   56.39    1.63
  -6   3   2   57.20    1.91
   6   3  -2   55.77    1.83
   6   3  -2   57.91    1.83
  -5  -3   2    4.97    0.39
  -5   3   2    5.63    0.43
  -5   3   2    5.89    0.31
   5   3  -2    5.46    0.40
   5   3  -2    5.95    0.41
  -4  -3   2   98.86    2.83
   4   3  -2  105.20    2.84
  -4   3   2  103.22    2.67
   4   3  -2  105.57    2.84
  -4   3   2  102.96    2.86
  -3  -3   2  101.89    2.80
  -3   3   2  103.46    2.80
   3   3  -2  105.38    2.80
   3   3  -2  105.80    2.81
  -3   3   2  103.43    2.68
  -2  -3   2  350.22    8.81
   2   3  -2  361.05    8.80
  -2   3   2  355.48    8.73
  -2   3   2  355.74    8.75
  -1  -3   2  310.85    7.73
  -1   3   2  311.62    7.64
  -1   3   2  312.49    7.71
   1   3  -2  315.09    7.75
   0  -3   2  150.29    3.67
   0   3   2  136.50    3.68
   0   3  -2  142.07    3.70
   0   3   2  147.88    3.55
   0   3   2  145.80    3.55
   1  -3   2  191.88    4.76
  -1   3  -2  186.98    4.81
   1   3   2  193.30    4.85
   2  -3   2   59.15    1.60
  -2  -3  -2   60.75    1.49
  -2  -3  -2   59.97    1.48
   2   3   2   59.15    1.71
  -2   3  -2   57.24    1.69
  -3  -3  -2  172.00    4.18
   3  -3   2  165.91    4.21
  -3  -3  -2  163.16    4.15
   3   3   2  166.98    4.39
  -3   3  -2  170.83    4.38
  -4  -3  -2   20.71    0.67
   4  -3   2   19.71    0.66
   4   3   2   19.01    0.80
  -4   3  -2   18.21    0.79
   5  -3   2   40.32    1.21
  -5  -3  -2   41.10    1.25
   5   3   2   39.24    1.40
  -5   3  -2   40.78    1.41
  -6  -3  -2  127.76    3.44
  -6   3  -2  128.70    3.63
   6   3   2  127.57    3.62
  -7   3  -2   12.41    0.76
   7   3   2   12.95    0.74
  -8   3  -2    4.63    0.53
   8   3   2    5.33    0.52
  -9  -4   2    1.60    0.38
  -9  -4   2    1.89    0.40
   9   4  -2    1.94    0.42
  -9   4   2    1.00    0.34
  -8  -4   2   10.92    0.72
  -8   4   2   10.13    0.76
   8   4  -2    9.64    0.67
  -7  -4   2   39.06    1.51
   7   4  -2   42.63    1.50
  -7   4   2   41.69    1.60
   7   4  -2   40.78    1.51
  -6  -4   2   88.23    2.69
  -6   4   2   89.51    2.75
   6   4  -2   92.25    2.69
   6   4  -2   91.37    2.66
  -5  -4   2    0.29    0.16
  -5   4   2    0.40    0.17
   5   4  -2    0.66    0.18
  -5   4   2    0.41    0.11
   5   4  -2    0.25    0.15
  -4  -4   2  334.43    8.29
   4   4  -2  328.08    8.22
   4   4  -2  326.98    8.26
  -4   4   2  328.32    8.04
  -4   4   2  317.11    8.25
  -3  -4   2   89.89    2.47
   3   4  -2   88.71    2.46
  -3   4   2   88.17    2.45
   3   4  -2   87.13    2.45
  -3   4   2   89.22    2.30
  -2  -4   2   73.90    2.09
  -2   4   2   76.11    2.07
  -2   4   2   76.46    1.99
   2   4  -2   75.42    2.11
  -1  -4   2   75.49    2.13
   1   4  -2   81.30    2.20
  -1   4   2   81.33    2.09
  -1   4   2   79.07    2.10
   0  -4  -2  125.79    3.14
   0  -4   2  124.28    3.24
   0   4  -2  127.03    3.32
   0   4   2  128.01    3.15
   0   4   2  127.71    3.28
   1  -4   2  423.37   10.49
  -1  -4  -2  442.44   10.31
  -1   4  -2  422.86   10.56
   1   4   2  427.28   10.61
  -2  -4  -2   12.30    0.36
   2  -4   2   12.11    0.44
   2   4   2   12.15    0.35
   2   4   2   11.52    0.54
  -2   4  -2   11.90    0.55
   3  -4   2  122.20    3.06
  -3  -4  -2  122.03    3.03
  -3  -4  -2  119.92    3.01
   3   4   2  117.05    3.27
  -3   4  -2  120.41    3.27
   4  -4   2  129.55    3.24
  -4  -4  -2  125.33    3.25
  -4   4  -2  128.95    3.52
   4   4   2  126.65    3.52
  -5  -4  -2    6.24    0.35
   5   4   2    5.62    0.45
  -5   4  -2    6.59    0.49
   6   4   2    9.27    0.61
  -6   4  -2    9.56    0.64
   7   4   2    3.11    0.44
  -7   4  -2    2.77    0.44
  -8   4  -2   21.51    1.11
   8   4   2   20.11    1.06
  -9  -5   2   29.64    1.38
  -9  -5   2   29.45    1.35
  -9   5   2   30.92    1.48
   9   5  -2   26.83    1.27
  -8  -5   2   16.89    0.95
  -8   5   2   18.61    1.05
   8   5  -2   17.88    0.91
   8   5  -2   15.90    0.92
  -7  -5   2    2.63    0.41
  -7   5   2    2.32    0.42
   7   5  -2    2.41    0.36
   7   5  -2    1.98    0.34
  -6  -5   2   94.83    2.81
   6   5  -2   93.39    2.78
  -6   5   2   91.78    2.83
   6   5  -2   90.95    2.71
  -5   5   2    3.46    0.35
   5   5  -2    3.67    0.34
   5   5  -2    3.57    0.36
   4   5  -2  102.05    2.82
  -4   5   2   98.42    2.84
   4   5  -2  101.68    2.85
  -4   5   2  100.31    2.56
   3   5  -2   36.60    1.22
  -3   5   2   37.52    1.04
   3   5  -2   36.86    1.22
  -3   5   2   37.06    1.22
  -2  -5   2  294.47    7.25
  -2   5   2  286.75    7.10
  -2   5   2  290.93    7.19
   2   5  -2  286.10    7.24
   2   5  -2  280.62    7.25
  -1  -5   2  326.35    8.40
  -1   5   2  340.78    8.37
   1   5  -2  338.03    8.45
  -1   5   2  348.82    8.33
   0  -5   2   54.59    1.49
   0  -5  -2   54.21    1.43
   0   5   2   51.76    1.43
   0   5   2   52.35    1.53
   1  -5   2  167.57    4.21
  -1  -5  -2  168.68    4.10
  -1   5  -2  164.58    4.35
   1   5   2  167.19    4.12
   1   5   2  169.18    4.35
   2  -5   2   12.04    0.43
  -2  -5  -2   11.27    0.36
   2   5   2   11.15    0.35
   2   5   2   12.02    0.56
  -2   5  -2   10.71    0.55
  -3  -5  -2  133.40    3.30
   3  -5   2  134.90    3.31
   3   5   2  130.42    3.27
  -3   5  -2  127.41    3.57
   3   5   2  130.50    3.59
  -4  -5  -2    4.94    0.27
   4  -5   2    4.93    0.23
  -4   5  -2    5.22    0.45
   4   5   2    5.02    0.41
   4   5   2    5.04    0.27
  -5  -5  -2   33.02    1.04
  -5   5  -2   33.68    1.31
   5   5   2   33.95    1.29
   6   5   2   73.26    2.38
  -6   5  -2   76.01    2.42
  -7   5  -2    3.86    0.47
   7   5   2    3.58    0.44
   8   5   2    6.69    0.62
  -8   5  -2    5.87    0.61
  -8  -6   2   20.71    1.08
   8   6  -2   18.70    1.03
  -8   6   2   21.16    1.15
   8   6  -2   20.44    0.99
  -7  -6   2   29.09    1.27
   7   6  -2   28.96    1.25
  -7   6   2   28.53    1.31
   7   6  -2   29.10    1.19
  -6   6   2   36.56    1.44
   6   6  -2   36.06    1.32
   6   6  -2   34.61    1.38
  -5   6   2   77.95    2.42
   5   6  -2   78.02    2.40
   5   6  -2   78.25    2.33
   4   6  -2  106.18    3.01
  -4   6   2  110.72    2.71
   4   6  -2  106.17    3.06
  -4   6   2  108.40    3.07
  -3   6   2   68.78    2.06
   3   6  -2   69.25    2.08
  -3   6   2   72.22    1.84
   3   6  -2   69.58    2.08
  -2  -6   2   61.61    1.81
  -2   6   2   62.46    1.67
   2   6  -2   60.41    1.80
   2   6  -2   61.12    1.84
  -2   6   2   59.42    1.77
  -1  -6   2  102.62    2.75
  -1   6   2  101.67    2.69
  -1   6   2  101.39    2.70
   1   6  -2  101.48    2.83
   0  -6   2   35.38    1.05
   0   6  -2   33.76    1.16
   0   6   2   32.97    1.00
   0   6   2   33.52    1.08
   1  -6   2  160.99    4.12
  -1  -6  -2  164.82    4.04
   1   6   2  161.42    4.06
   1   6   2  165.15    4.28
  -1   6  -2  162.39    4.29
  -2  -6  -2  181.96    4.49
   2  -6   2  178.34    4.56
   2   6   2  183.36    4.80
  -2   6  -2  186.55    4.82
   2   6   2  182.62    4.49
   3  -6   2  106.02    2.66
  -3  -6  -2  106.01    2.67
   3   6   2  107.41    2.65
  -3   6  -2  101.10    2.96
   3   6   2  102.15    2.97
   4   6   2   96.17    2.83
  -4   6  -2   96.54    2.83
   4   6   2   95.09    2.48
  -5   6  -2   40.00    1.51
   5   6   2   40.06    1.49
  -6   6  -2    7.10    0.60
   6   6   2    7.49    0.60
  -7   6  -2    5.15    0.57
   7   6   2    5.34    0.53
   8   6   2   13.90    0.91
  -8   6  -2   14.27    0.95
  -8  -7   2   10.31    0.77
   8   7  -2   10.06    0.76
   8   7  -2   10.66    0.71
  -8   7   2   11.64    0.85
  -7  -7   2   23.28    1.15
   7   7  -2   25.75    1.10
   7   7  -2   24.30    1.16
  -7   7   2   24.70    1.22
  -6   7   2   29.51    1.28
   6   7  -2   29.69    1.17
   6   7  -2   28.75    1.24
   5   7  -2    7.50    0.55
  -5   7   2    6.93    0.53
   5   7  -2    7.13    0.49
  -4   7   2   16.41    0.80
   4   7  -2   18.38    0.81
   4   7  -2   17.84    0.83
   3   7  -2  175.94    4.79
  -3   7   2  177.01    4.76
  -3   7   2  185.92    4.51
   3   7  -2  183.00    4.79
  -2  -7   2   38.19    1.28
  -2   7   2   39.24    1.14
  -2   7   2   39.91    1.28
   2   7  -2   39.02    1.34
   2   7  -2   37.76    1.28
  -1  -7   2   99.69    2.67
   1   7  -2   97.31    2.77
  -1   7   2   97.66    2.62
  -1   7   2   95.60    2.64
   0  -7   2  430.56   10.66
   0   7  -2  426.75   10.78
   0   7   2  439.57   10.73
   0   7   2  429.59   10.58
   1  -7   2   29.68    0.91
   1   7   2   28.10    1.03
   1   7   2   29.76    0.90
   2  -7   2    1.29    0.15
   2   7   2    1.28    0.13
   2   7   2    1.69    0.27
  -2   7  -2    1.11    0.24
   3  -7   2   56.59    1.53
   3   7   2   58.78    1.88
  -3   7  -2   60.30    1.91
   3   7   2   58.38    1.56
   4   7   2   58.96    1.99
  -4   7  -2   62.43    2.03
  -5   7  -2   11.68    0.74
   5   7   2   11.27    0.71
  -6   7  -2    9.57    0.71
   6   7   2    9.66    0.69
  -7   7  -2   23.18    1.23
   7   7   2   24.63    1.20
  -8  -8   2   10.29    0.79
   8   8  -2    8.27    0.72
  -8   8   2    8.92    0.80
  -7  -8   2    0.43    0.23
   7   8  -2    0.40    0.23
  -7   8   2    0.62    0.27
   7   8  -2    0.63    0.24
  -6   8   2   16.09    0.90
   6   8  -2   14.98    0.78
   6   8  -2   15.56    0.88
   5   8  -2  118.13    3.48
   5   8  -2  118.47    3.36
  -5   8   2  118.30    3.48
  -4   8   2   14.50    0.75
   4   8  -2   13.82    0.70
   4   8  -2   13.22    0.73
   3   8  -2   23.69    0.97
   3   8  -2   23.07    0.97
  -3   8   2   23.79    0.73
  -3   8   2   23.08    0.96
  -2  -8   2  119.97    3.31
  -2   8   2  120.96    3.13
   2   8  -2  118.49    3.31
   2   8  -2  122.51    3.38
  -2   8   2  118.74    3.28
  -1  -8   2   61.87    1.87
  -1   8   2   63.39    1.87
   1   8  -2   65.82    2.01
  -1   8   2   64.82    1.83
   0  -8   2   12.31    0.56
   0   8   2   13.91    0.58
   0   8   2   14.44    0.63
   0   8  -2   14.65    0.71
   1  -8   2   10.09    0.45
  -1   8  -2   10.95    0.61
   1   8   2   10.72    0.47
   1   8   2   10.47    0.56
   2  -8   2  224.65    5.62
   2   8   2  230.43    5.60
  -2   8  -2  219.21    5.92
   2   8   2  224.16    5.90
  -3   8  -2   28.49    1.18
   3   8   2   28.09    1.15
   3   8   2   28.90    0.87
  -4   8  -2    1.30    0.34
   4   8   2    1.87    0.34
  -5   8  -2   62.76    2.14
   5   8   2   58.87    2.08
   6   8   2    1.36    0.32
  -6   8  -2    2.12    0.42
   7   8   2    5.93    0.59
  -7   8  -2    5.22    0.60
  -7  -9   2   26.91    1.30
   7   9  -2   25.90    1.27
   7   9  -2   26.21    1.15
   6   9  -2   15.96    0.92
  -6   9   2   16.55    0.94
   6   9  -2   15.98    0.84
   5   9  -2    1.01    0.26
  -5   9   2    0.87    0.26
   5   9  -2    0.24    0.22
  -4   9   2    5.65    0.50
   4   9  -2    5.29    0.45
   4   9  -2    5.12    0.48
   3   9  -2  183.99    4.93
  -3   9   2  180.28    4.91
   3   9  -2  185.40    4.96
  -2  -9   2   47.34    1.56
   2   9  -2   44.00    1.53
   2   9  -2   45.90    1.62
  -2   9   2   48.99    1.39
  -2   9   2   46.27    1.55
  -1  -9   2   38.69    1.29
  -1   9   2   38.02    1.23
  -1   9   2   36.82    1.27
   1   9  -2   39.21    1.41
   0  -9   2  183.82    4.69
   0   9   2  180.26    4.68
   0   9  -2  175.14    4.85
   0   9   2  182.64    4.75
   1  -9   2    5.99    0.35
   1   9   2    5.82    0.43
  -1   9  -2    5.30    0.49
   1   9   2    6.48    0.38
   2  -9   2    2.04    0.21
  -2   9  -2    3.27    0.40
   2   9   2    2.41    0.22
   2   9   2    2.83    0.34
   3   9   2   26.77    1.13
  -3   9  -2   25.32    1.15
  -4   9  -2   38.79    1.53
   4   9   2   37.92    1.49
  -5   9  -2   32.21    1.42
   5   9   2   31.88    1.38
   6   9   2    2.74    0.47
  -6   9  -2    3.52    0.54
   7   9   2   30.58    1.46
  -7   9  -2   29.48    1.47
  -7 -10   2    7.27    0.68
  -7  10   2    8.88    0.74
   7  10  -2    7.42    0.67
  -6 -10   2   11.08    0.78
   6  10  -2   10.78    0.68
   6  10  -2    9.06    0.72
  -6  10   2   10.14    0.76
  -5  10   2   54.89    2.00
   5  10  -2   56.23    1.90
   5  10  -2   56.75    2.02
   4  10  -2   28.77    1.18
  -4  10   2   30.23    1.24
   4  10  -2   27.74    1.22
  -3 -10   2    9.54    0.62
  -3  10   2    9.58    0.63
   3  10  -2    9.72    0.63
   3  10  -2    9.90    0.63
  -2 -10   2   65.22    2.04
  -2  10   2   65.59    2.04
   2  10  -2   62.06    2.02
   2  10  -2   65.90    2.12
  -2  10   2   63.67    1.85
  -1 -10   2   45.87    1.48
  -1  10   2   44.06    1.42
   1  10  -2   43.74    1.59
  -1  10   2   43.76    1.49
   0 -10   2   12.22    0.59
   0  10  -2   13.86    0.76
   0  10   2   12.97    0.64
   0  10   2   12.38    0.63
   1 -10   2   48.02    1.43
  -1  10  -2   47.68    1.70
   1  10   2   44.48    1.45
   1  10   2   47.56    1.60
   2  10   2  111.97    2.98
  -2  10  -2  112.73    3.33
   2  10   2  110.85    3.26
   3  10   2   15.11    0.84
  -3  10  -2   17.24    0.93
   4  10   2   29.91    1.30
  -4  10  -2   29.79    1.35
   5  10   2   19.31    1.06
  -5  10  -2   20.36    1.11
   6  10   2    3.51    0.53
  -6  10  -2    4.22    0.62
  -7 -11   2    3.05    0.54
  -7  11   2    4.30    0.62
   7  11  -2    5.15    0.61
  -6 -11   2   14.84    0.93
  -6  11   2   14.26    0.92
   6  11  -2   14.39    0.82
   6  11  -2   15.32    0.96
  -5 -11   2    1.45    0.35
  -5  11   2    2.17    0.41
   5  11  -2    1.85    0.35
   5  11  -2    1.94    0.40
  -4 -11   2   15.49    0.86
  -4  11   2   14.90    0.86
   4  11  -2   14.72    0.86
   4  11  -2   15.47    0.82
  -3 -11   2   22.97    1.05
  -3  11   2   23.88    1.08
   3  11  -2   23.49    1.07
   3  11  -2   24.99    1.09
  -2 -11   2   51.72    1.76
  -2  11   2   54.95    1.80
  -2  11   2   52.73    1.61
   2  11  -2   52.81    1.85
   2  11  -2   49.77    1.76
  -1 -11   2   49.27    1.62
  -1  11   2   48.21    1.65
   1  11  -2   48.78    1.77
  -1  11   2   50.43    1.58
   0 -11   2   46.97    1.50
   0  11  -2   47.97    1.71
   0  11   2   44.93    1.54
   0  11   2   45.45    1.55
   1 -11   2   39.38    1.30
   1  11   2   41.65    1.48
  -1  11  -2   41.69    1.59
   1  11   2   41.27    1.36
  -2  11  -2   11.10    0.76
   2  11   2   12.58    0.73
  -3  11  -2   14.14    0.88
   3  11   2   15.70    0.86
  -4  11  -2   10.93    0.80
   4  11   2    9.45    0.72
  -5  11  -2    3.70    0.56
   5  11   2    4.52    0.55
   6  11   2   23.77    1.27
  -6  11  -2   23.61    1.30
  -6 -12   2   11.81    0.85
   6  12  -2   11.35    0.86
  -6  12   2   13.69    0.93
  -5 -12   2    2.59    0.45
  -5  12   2    1.72    0.37
   5  12  -2    2.59    0.40
   5  12  -2    2.92    0.48
  -4 -12   2   51.14    1.90
  -4  12   2   51.09    1.92
   4  12  -2   52.64    1.87
   4  12  -2   52.43    1.93
  -3 -12   2   11.24    0.71
   3  12  -2   11.30    0.73
  -3  12   2   10.42    0.70
   3  12  -2   11.45    0.73
  -2 -12   2    4.36    0.43
   2  12  -2    4.24    0.45
   2  12  -2    2.99    0.46
  -2  12   2    5.43    0.50
  -1 -12   2   12.33    0.67
   1  12  -2   12.32    0.78
  -1  12   2   12.03    0.70
  -1  12   2   11.96    0.63
   0 -12   2   16.98    0.76
   0  12  -2   15.82    0.90
   0  12   2   16.14    0.80
   0  12   2   16.40    0.80
  -1  12  -2   77.78    2.58
   1  12   2   79.13    2.46
   1  12   2   79.09    2.34
   2  12   2    5.05    0.49
  -2  12  -2    5.23    0.55
  -3  12  -2   36.15    1.56
   3  12   2   34.87    1.47
   4  12   2   29.40    1.39
  -4  12  -2   32.59    1.49
   5  12   2    1.99    0.45
  -5  12  -2    1.75    0.45
  -5 -13   2   -0.33    0.13
   5  13  -2    0.63    0.28
  -5  13   2    0.18    0.19
  -4 -13   2   14.74    0.90
   4  13  -2   12.97    0.82
  -4  13   2   13.15    0.87
   4  13  -2   13.55    0.89
  -3 -13   2    0.30    0.19
   3  13  -2    0.24    0.20
   3  13  -2    0.66    0.26
  -3  13   2    0.23    0.22
  -2 -13   2   41.18    1.52
  -2  13   2   40.25    1.56
   2  13  -2   37.01    1.57
  -1 -13   2   53.53    1.80
   1  13  -2   52.32    1.96
  -1  13   2   51.70    1.72
  -1  13   2   53.09    1.85
   0 -13   2    4.00    0.38
   0  13   2    3.94    0.41
   0  13   2    3.47    0.41
   0  13  -2    3.75    0.52
   1  13   2   26.81    1.17
  -1  13  -2   26.41    1.28
   2  13   2    4.01    0.47
  -2  13  -2    4.53    0.63
   3  13   2   15.05    0.94
  -3  13  -2   17.72    1.05
   4  13   2    0.03    0.20
  -4  13  -2    0.41    0.29
  -5  13  -2    4.90    0.72
   5  13   2    4.89    0.61
  -4 -14   2   16.10    0.97
   4  14  -2   17.59    0.98
   4  14  -2   15.68    1.00
  -4  14   2   15.80    1.00
  -3 -14   2    8.60    0.66
  -3  14   2    7.51    0.68
   3  14  -2    8.76    0.70
   3  14  -2    7.80    0.66
  -2 -14   2    8.62    0.63
  -2  14   2    9.66    0.72
   2  14  -2    8.16    0.68
  -1 -14   2    7.04    0.55
   1  14  -2    8.00    0.69
  -1  14   2    7.57    0.63
   0  14  -2    1.87    0.40
   0  14   2    1.59    0.31
   1  14   2   13.62    0.82
  -1  14  -2   14.53    0.94
  -2  14  -2    9.94    0.83
   2  14   2   10.80    0.75
  -3  14  -2    8.38    0.79
   3  14   2    9.60    0.76
   4  14   2   13.15    0.94
  -4  14  -2   15.29    1.05
  -3 -15   2   20.17    1.07
   3  15  -2   17.96    1.05
  -3  15   2   18.85    1.12
  -2 -15   2    5.26    0.54
  -2  15   2    7.22    0.69
   2  15  -2    6.90    0.65
  -1 -15   2   11.49    0.71
  -1  15   2   12.04    0.90
   1  15  -2   10.91    0.83
   0  15  -2   20.64    1.18
  -1  15  -2    6.40    0.67
   1  15   2    4.91    0.53
   2  15   2    1.34    0.38
  -2  15  -2    2.06    0.49
   1  16  -2    4.75    0.67
   0  16  -2    1.70    0.44
  -9   0   3    0.20    0.23
  -8   0   3    1.92    0.39
  -8   0   3    2.70    0.38
   7   0  -3   25.09    1.10
  -7   0   3   23.93    0.98
  -7   0   3   23.59    1.10
  -6   0   3   53.01    1.66
   6   0  -3   52.61    1.77
   5   0  -3  144.79    3.95
  -5   0   3  146.21    3.86
   4   0  -3    6.17    0.40
  -4   0   3    6.38    0.37
   3   0  -3  393.46    9.71
  -3   0   3  390.25    9.70
   2   0  -3  296.58    7.31
  -2   0   3  292.03    7.34
   1   0  -3  246.10    5.99
  -1   0   3  236.36    6.06
   0   0   3  278.69    7.06
   0   0   3  287.25    6.93
   0   0  -3  280.18    6.92
  -1   0  -3    7.89    0.34
   1   0   3    8.39    0.41
   1   0   3    8.41    0.34
  -2   0  -3  371.57    9.12
   2   0   3  375.53    9.29
   3   0   3    2.24    0.23
  -3   0  -3    2.15    0.20
  -4   0  -3   69.04    1.94
   4   0   3   67.51    1.99
  -5   0  -3  156.89    4.13
   5   0   3  155.90    4.19
   6   0   3    2.25    0.31
  -6   0  -3    1.90    0.30
   7   0   3    5.01    0.45
  -9  -1   3    4.88    0.55
  -9   1   3    4.56    0.55
  -8  -1   3   56.73    1.92
  -8  -1   3   55.20    2.04
   8   1  -3   59.24    2.04
  -8   1   3   58.04    2.08
   7  -1  -3   34.93    1.38
  -7  -1   3   34.11    1.27
  -7   1   3   34.81    1.40
  -7   1   3   34.10    1.22
   7   1  -3   34.68    1.37
  -6  -1   3   24.29    0.96
   6  -1  -3   24.20    1.04
  -6   1   3   24.13    0.92
   6   1  -3   25.11    1.04
  -5  -1   3  167.38    4.38
   5  -1  -3  168.59    4.47
  -5   1   3  165.91    4.33
   5   1  -3  162.21    4.45
   4  -1  -3    1.91    0.24
  -4  -1   3    1.87    0.22
  -4   1   3    1.70    0.20
   4   1  -3    1.35    0.23
   3  -1  -3  164.69    4.30
  -3  -1   3  167.93    4.28
  -3   1   3  164.29    4.25
   3   1  -3  165.82    4.30
   2  -1  -3   84.22    2.24
  -2  -1   3   84.63    2.26
  -2   1   3   80.69    2.24
   2   1  -3   82.39    2.26
  -1  -1   3  562.66   13.29
   1  -1  -3  540.26   13.14
   1   1  -3  531.33   13.19
  -1   1   3  531.06   13.29
   0  -1  -3  468.56   11.44
   0  -1   3  470.98   11.64
   0   1  -3  464.90   11.52
   0   1   3  471.54   11.65
   0   1   3  486.96   11.45
  -1  -1  -3   78.13    2.05
   1  -1   3   78.49    2.20
   1   1   3   81.79    2.23
  -1   1  -3   82.43    2.15
   1   1   3   83.12    2.05
   2  -1   3  160.68    4.11
  -2  -1  -3  156.37    3.95
   2   1   3  164.73    3.95
   2   1   3  157.79    4.14
  -2   1  -3  156.60    4.04
  -3  -1  -3   64.96    1.75
   3  -1   3   64.76    1.85
   3   1   3   66.46    1.91
  -3   1  -3   64.54    1.84
  -4  -1  -3   77.99    2.13
   4  -1   3   78.37    2.21
  -4   1  -3   78.29    2.21
   4   1   3   77.12    2.26
  -5  -1  -3   11.32    0.55
   5  -1   3   11.08    0.57
  -5   1  -3   12.70    0.61
   5   1   3   11.40    0.61
  -6  -1  -3    9.86    0.54
   6  -1   3   10.04    0.55
   6   1   3    8.66    0.56
  -6   1  -3    9.01    0.57
  -7   1  -3   59.53    1.97
   7   1   3   59.23    1.97
  -9  -2   3    4.35    0.49
  -9  -2   3    4.05    0.57
  -9   2   3    3.94    0.57
   9   2  -3    4.37    0.52
  -8  -2   3    5.95    0.52
   8   2  -3    6.54    0.55
  -8   2   3    6.52    0.61
  -7  -2   3   40.31    1.47
  -7   2   3   42.78    1.60
  -7   2   3   41.37    1.46
   7   2  -3   40.52    1.52
  -6  -2   3   21.57    0.92
   6  -2  -3   22.82    1.00
  -6   2   3   22.83    1.01
  -6   2   3   21.88    0.83
   6   2  -3   21.15    0.96
   5  -2  -3   97.26    2.69
  -5  -2   3   94.66    2.61
  -5   2   3   88.54    2.49
  -5   2   3   89.08    2.65
   5   2  -3   86.37    2.62
   4  -2  -3  255.99    6.57
  -4  -2   3  255.10    6.54
   4   2  -3  259.58    6.57
  -4   2   3  256.85    6.46
   3  -2  -3  230.62    5.82
  -3  -2   3  238.87    5.84
  -3   2   3  222.00    5.77
   3   2  -3  224.66    5.83
   2  -2  -3  103.50    2.70
  -2  -2   3  100.30    2.73
  -2   2   3  102.54    2.72
   2   2  -3  102.30    2.75
  -1  -2   3  152.51    4.00
   1  -2  -3  152.82    3.90
  -1   2   3  156.72    4.02
   1   2  -3  159.93    4.01
   0  -2  -3  144.68    3.56
   0  -2   3  137.45    3.71
   0   2   3  142.49    3.74
   0   2  -3  151.00    3.72
   0   2   3  144.62    3.56
   1  -2   3   16.81    0.65
  -1  -2  -3   17.81    0.50
   1   2   3   19.03    0.50
  -1   2  -3   19.01    0.67
   1   2   3   18.24    0.70
  -2  -2  -3  169.95    4.08
   2  -2   3  159.28    4.27
  -2  -2  -3  169.86    4.07
   2   2   3  168.11    4.35
  -2   2  -3  165.55    4.27
  -3  -2  -3  165.36    4.04
   3  -2   3  163.44    4.19
   3   2   3  161.68    4.29
  -3   2  -3  158.89    4.20
  -4  -2  -3   84.40    2.26
   4  -2   3   85.68    2.36
  -4   2  -3   87.21    2.43
   4   2   3   83.52    2.46
   5  -2   3   49.27    1.48
  -5  -2  -3   47.79    1.43
   5   2   3   46.06    1.58
  -5   2  -3   45.05    1.56
  -6   2  -3   32.44    1.25
   6   2   3   33.06    1.27
   7   2   3    2.23    0.38
  -7   2  -3    1.64    0.33
   8   2   3    4.60    0.51
  -9  -3   3   33.41    1.49
  -9  -3   3   32.79    1.42
  -9   3   3   34.30    1.57
   9   3  -3   30.48    1.41
  -8  -3   3    7.38    0.60
   8   3  -3    6.70    0.57
  -8   3   3    6.98    0.64
  -7  -3   3   33.53    1.30
   7   3  -3   31.80    1.30
  -7   3   3   32.48    1.37
  -6  -3   3   83.12    2.52
  -6   3   3   84.42    2.36
   6   3  -3   83.34    2.55
  -6   3   3   86.98    2.62
  -5  -3   3   40.91    1.41
   5   3  -3   41.85    1.43
  -5   3   3   42.60    1.46
  -5   3   3   42.20    1.29
  -4  -3   3    6.39    0.42
   4  -3  -3    6.69    0.45
  -4   3   3    7.81    0.38
  -4   3   3    7.22    0.45
   4   3  -3    7.10    0.45
   3  -3  -3   46.68    1.43
  -3  -3   3   45.30    1.42
   3   3  -3   48.03    1.47
  -3   3   3   45.75    1.42
  -3   3   3   46.77    1.37
  -2  -3   3  193.56    4.85
   2  -3  -3  193.93    4.79
   2   3  -3  187.44    4.87
  -2   3   3  181.22    4.81
   1  -3  -3   61.22    1.56
  -1  -3   3   61.45    1.65
  -1   3   3   52.89    1.63
   1   3  -3   54.31    1.67
   0  -3   3   62.74    1.76
   0  -3  -3   61.73    1.60
   0   3   3   61.91    1.79
   0   3  -3   62.20    1.80
   0   3   3   64.95    1.61
   0   3   3   63.89    1.61
   1  -3   3  427.11   10.51
  -1   3  -3  426.87   10.50
   1   3   3  423.22   10.56
   2  -3   3   52.52    1.53
   2   3   3   52.98    1.63
  -2   3  -3   54.56    1.59
   3  -3   3   11.97    0.52
  -3  -3  -3   12.14    0.41
  -3  -3  -3   12.42    0.41
   3   3   3   13.80    0.62
  -3   3  -3   13.80    0.62
   4  -3   3   67.19    1.91
  -4  -3  -3   67.49    1.81
  -4   3  -3   68.69    2.04
   4   3   3   67.72    2.08
  -5  -3  -3   34.62    1.09
   5  -3   3   35.31    1.13
  -5   3  -3   34.92    1.29
   5   3   3   33.85    1.29
   6   3   3   13.53    0.76
  -6   3  -3   14.61    0.79
   7   3   3    6.51    0.54
  -7   3  -3    6.46    0.56
   8   3   3   18.41    1.00
  -8   3  -3   18.56    1.01
  -9  -4   3    2.61    0.47
  -9   4   3    2.90    0.52
   9   4  -3    3.18    0.48
  -8  -4   3   11.48    0.75
   8   4  -3   11.32    0.73
  -8   4   3   10.39    0.79
  -7  -4   3   51.68    1.81
  -7   4   3   52.16    1.89
   7   4  -3   50.10    1.80
  -6  -4   3    1.54    0.30
  -6   4   3    1.97    0.34
   6   4  -3    2.65    0.38
  -5  -4   3    4.18    0.39
  -5   4   3    6.47    0.47
  -5   4   3    5.85    0.34
   5   4  -3    5.44    0.43
  -4  -4   3  366.54    9.18
  -4   4   3  360.57    9.01
  -4   4   3  362.89    9.14
   4   4  -3  363.09    9.15
  -3  -4   3    8.52    0.48
  -3   4   3    9.06    0.47
  -3   4   3    9.64    0.43
   3   4  -3    9.86    0.52
  -2  -4   3   50.66    1.55
   2   4  -3   52.92    1.60
  -2   4   3   52.31    1.51
  -2   4   3   53.11    1.51
  -1  -4   3  450.31   11.22
  -1   4   3  466.87   11.07
  -1   4   3  453.05   11.22
   1   4  -3  448.24   11.24
   0  -4   3   62.76    1.86
   0   4   3   68.07    1.72
   0   4   3   69.33    1.72
   0   4   3   66.30    1.91
   0   4  -3   68.75    1.95
   1  -4   3   60.75    1.71
  -1   4  -3   60.33    1.79
   1   4   3   61.03    1.79
   2  -4   3   19.10    0.69
   2   4   3   19.54    0.79
  -2   4  -3   19.30    0.77
   3  -4   3  314.04    7.85
   3   4   3  319.88    8.07
  -3   4  -3  313.99    7.98
   4  -4   3   35.43    1.06
  -4  -4  -3   33.52    0.96
  -4   4  -3   31.81    1.21
   4   4   3   32.71    1.24
  -5   4  -3    3.38    0.41
   5   4   3    4.31    0.41
  -6   4  -3   62.79    2.10
   6   4   3   62.24    2.10
  -7   4  -3    0.57    0.26
   7   4   3    0.23    0.21
   8   4   3    3.91    0.55
  -8   4  -3    3.02    0.49
  -9  -5   3   13.85    0.93
  -9   5   3   15.11    1.02
   9   5  -3   16.29    0.95
  -8  -5   3    3.74    0.47
   8   5  -3    3.61    0.45
  -8   5   3    4.42    0.53
  -7  -5   3   19.43    0.98
   7   5  -3   19.69    0.95
  -7   5   3   17.65    0.99
  -6  -5   3   94.73    2.91
  -6   5   3   98.59    2.95
   6   5  -3   96.30    2.87
  -5  -5   3   13.62    0.74
  -5   5   3   15.88    0.78
  -5   5   3   15.39    0.58
   5   5  -3   16.28    0.77
  -4  -5   3    8.77    0.54
   4   5  -3   10.38    0.57
  -4   5   3    9.24    0.42
  -3   5   3   10.19    0.44
   3   5  -3    9.63    0.54
  -3   5   3    9.21    0.49
  -2  -5   3  407.46   10.08
  -2   5   3  397.11    9.99
  -2   5   3  409.57    9.98
   2   5  -3  402.76   10.11
  -1  -5   3  108.04    2.94
  -1   5   3  109.04    2.93
  -1   5   3  110.47    2.85
   1   5  -3  111.26    3.03
   0  -5   3   35.37    1.10
   0   5   3   35.38    0.97
   0   5   3   35.62    1.15
   0   5  -3   34.88    1.19
   0   5   3   34.00    0.97
   1  -5   3  456.04   11.24
  -1   5  -3  449.16   11.32
   1   5   3  463.29   11.37
   2  -5   3   23.28    0.77
  -2   5  -3   21.58    0.88
   2   5   3   22.53    0.89
   3  -5   3   14.10    0.55
  -3   5  -3   15.15    0.73
   3   5   3   14.60    0.71
   4  -5   3   38.28    1.09
   4   5   3   33.61    1.31
  -4   5  -3   34.30    1.31
   5   5   3   38.07    1.45
  -5   5  -3   39.03    1.47
   6   5   3   23.43    1.12
  -6   5  -3   25.87    1.15
  -7   5  -3    6.85    0.63
   7   5   3    6.13    0.58
  -8  -6   3    4.43    0.53
  -8   6   3    4.21    0.59
   8   6  -3    4.66    0.50
  -7  -6   3   31.81    1.38
  -7   6   3   31.48    1.40
   7   6  -3   32.97    1.32
  -6  -6   3   15.70    0.84
   6   6  -3   13.81    0.77
  -6   6   3   13.91    0.81
  -5  -6   3   66.52    2.17
  -5   6   3   71.92    2.20
   5   6  -3   66.96    2.14
  -4  -6   3  137.23    3.75
   4   6  -3  133.94    3.72
  -4   6   3  130.73    3.69
  -4   6   3  134.92    3.45
  -3  -6   3  109.89    3.05
  -3   6   3  108.03    2.99
  -3   6   3  110.42    2.86
   3   6  -3  105.82    3.07
  -2  -6   3   68.84    2.03
   2   6  -3   72.30    2.12
  -2   6   3   68.87    1.98
  -2   6   3   67.75    1.93
  -1  -6   3   73.47    2.18
  -1   6   3   79.68    2.19
   1   6  -3   76.35    2.29
  -1   6   3   81.48    2.12
   0  -6   3   65.85    1.88
   0   6  -3   64.94    2.00
   0   6   3   67.92    1.95
   0   6   3   66.78    1.76
   1  -6   3   14.49    0.56
  -1   6  -3   13.06    0.66
   1   6   3   12.87    0.41
   1   6   3   13.24    0.40
   1   6   3   13.18    0.62
   2  -6   3   71.03    1.95
  -2   6  -3   68.44    2.13
   2   6   3   72.20    2.15
   3  -6   3   87.49    2.32
  -3   6  -3   86.41    2.59
   3   6   3   86.45    2.60
  -4   6  -3   46.07    1.63
   5   6   3   42.87    1.62
  -5   6  -3   44.41    1.63
  -6   6  -3   22.83    1.12
   6   6   3   21.97    1.10
  -7   6  -3    2.20    0.43
   7   6   3    2.61    0.45
  -8  -7   3   29.79    1.43
  -8   7   3   32.73    1.51
   8   7  -3   30.24    1.34
  -7  -7   3   17.93    0.99
  -7   7   3   16.30    0.97
   7   7  -3   16.71    0.89
  -6  -7   3   19.12    0.98
   6   7  -3   21.28    0.97
  -6   7   3   18.97    0.99
  -5  -7   3   67.03    2.11
   5   7  -3   60.45    2.03
  -5   7   3   61.68    2.07
  -4  -7   3    3.25    0.36
  -4   7   3    3.18    0.35
  -4   7   3    3.02    0.22
   4   7  -3    3.42    0.36
  -3  -7   3  110.20    3.04
   3   7  -3  104.24    3.03
  -3   7   3  104.77    2.79
  -3   7   3  104.71    2.97
  -2  -7   3   90.76    2.51
  -2   7   3   84.76    2.43
   2   7  -3   86.50    2.56
  -2   7   3   85.46    2.37
  -1  -7   3  139.50    3.75
  -1   7   3  144.06    3.67
   1   7  -3  142.22    3.89
  -1   7   3  138.67    3.73
   0  -7   3  203.90    5.19
   0   7  -3  200.22    5.34
   0   7   3  203.53    5.07
   0   7   3  201.86    5.25
   1  -7   3  110.87    2.99
  -1  -7  -3  114.15    2.82
   1   7   3  112.02    3.14
   1   7   3  112.46    2.84
  -1   7  -3  112.88    3.19
   2  -7   3   76.41    2.10
  -2   7  -3   76.50    2.34
   2   7   3   77.50    2.33
   3  -7   3   23.15    0.75
  -3   7  -3   21.78    1.00
  -4   7  -3   32.09    1.31
   4   7   3   31.64    1.28
   5   7   3    9.56    0.68
  -5   7  -3   12.09    0.77
  -6   7  -3    6.82    0.62
   6   7   3    6.00    0.57
   7   7   3   18.36    1.06
  -7   7  -3   20.27    1.12
  -8  -8   3    4.58    0.65
  -8   8   3    4.73    0.57
   8   8  -3    4.46    0.51
  -7  -8   3    7.21    0.65
   7   8  -3    7.04    0.58
  -7   8   3    7.62    0.66
  -6  -8   3   28.00    1.27
  -6   8   3   29.85    1.30
   6   8  -3   29.67    1.24
  -5  -8   3   66.60    2.17
   5   8  -3   63.99    2.10
  -5   8   3   61.20    2.11
  -4  -8   3    1.82    0.32
   4   8  -3    2.28    0.35
  -4   8   3    1.67    0.29
  -3  -8   3  148.97    4.11
  -3   8   3  149.44    4.05
   3   8  -3  147.56    4.12
  -3   8   3  149.86    3.85
  -2  -8   3   51.09    1.65
  -2   8   3   51.85    1.61
  -2   8   3   50.68    1.53
   2   8  -3   51.48    1.75
  -1  -8   3   17.33    0.71
   1   8  -3   15.60    0.80
  -1   8   3   15.19    0.65
  -1   8   3   16.18    0.68
   0  -8   3   29.86    1.03
   0   8   3   30.64    0.98
   0   8  -3   29.99    1.18
   0   8   3   30.19    1.10
   1  -8   3   12.40    0.56
   1   8   3   12.66    0.67
   1   8   3   14.65    0.51
   2  -8   3  127.95    3.33
   2   8   3  128.36    3.59
   2   8   3  126.95    3.19
  -2   8  -3  125.18    3.62
   3   8   3   18.35    0.91
  -3   8  -3   20.50    0.98
  -4   8  -3   40.27    1.59
   4   8   3   41.59    1.58
   5   8   3   64.21    2.23
  -5   8  -3   64.58    2.25
   6   8   3    0.34    0.20
  -6   8  -3    0.43    0.26
   7   8   3    2.00    0.42
  -7   8  -3    1.57    0.43
  -7  -9   3   17.71    1.04
  -7   9   3   18.12    1.05
   7   9  -3   17.51    0.95
  -6  -9   3    2.99    0.46
  -6   9   3    3.14    0.47
   6   9  -3    2.46    0.39
  -5  -9   3   56.00    2.02
  -5   9   3   59.56    2.04
   5   9  -3   59.70    2.00
  -4  -9   3    0.85    0.24
  -4   9   3    1.46    0.30
   4   9  -3    1.35    0.29
  -3  -9   3   38.44    1.49
  -3   9   3   43.76    1.29
   3   9  -3   43.26    1.55
  -3   9   3   42.98    1.49
  -2  -9   3    9.94    0.59
  -2   9   3   10.25    0.56
   2   9  -3    9.72    0.65
  -2   9   3   10.58    0.51
  -1  -9   3   72.71    2.15
  -1   9   3   73.53    2.13
   1   9  -3   72.97    2.31
  -1   9   3   69.96    2.09
   0  -9   3  135.22    3.65
   0   9   3  136.41    3.58
   0   9  -3  134.93    3.85
   0   9   3  138.00    3.74
   1  -9   3   44.24    1.39
   1   9   3   46.11    1.55
   1   9   3   45.20    1.32
  -1   9  -3   43.67    1.62
   2  -9   3   54.75    1.63
   2   9   3   59.12    1.91
  -2   9  -3   55.51    1.94
   3   9   3   15.45    0.85
  -3   9  -3   17.53    0.93
  -4   9  -3   26.79    1.24
   4   9   3   25.28    1.18
  -5   9  -3    1.69    0.38
   5   9   3    2.01    0.39
  -6   9  -3    3.78    0.56
   6   9   3    4.02    0.50
  -7 -10   3    9.64    0.81
  -7  10   3   10.51    0.80
   7  10  -3   10.48    0.74
  -6 -10   3    9.96    0.75
  -6  10   3    8.47    0.69
   6  10  -3    8.79    0.65
  -5 -10   3   29.31    1.31
  -5  10   3   31.37    1.34
   5  10  -3   30.46    1.30
  -4 -10   3   36.38    1.46
   4  10  -3   38.51    1.49
  -4  10   3   38.53    1.47
  -3 -10   3   63.07    2.08
  -3  10   3   64.37    2.05
   3  10  -3   61.36    2.11
  -2 -10   3   53.48    1.76
   2  10  -3   50.54    1.86
  -2  10   3   54.07    1.63
  -2  10   3   53.66    1.74
  -1 -10   3   57.22    1.81
   1  10  -3   58.54    1.99
  -1  10   3   55.16    1.76
  -1  10   3   58.00    1.79
   0 -10   3   17.18    0.74
   0  10   3   16.63    0.71
   0  10   3   16.63    0.79
   0  10  -3   17.20    0.90
   1 -10   3   20.71    0.79
   1  10   3   19.47    0.91
  -1  10  -3   19.17    0.99
   1  10   3   19.86    0.74
   2  10   3   53.96    1.88
  -2  10  -3   55.69    1.97
  -3  10  -3   35.40    1.48
   3  10   3   34.86    1.43
  -4  10  -3   12.24    0.85
   4  10   3   13.91    0.85
  -5  10  -3   16.56    1.02
   5  10   3   15.09    0.93
  -6  10  -3    8.96    0.79
   6  10   3    7.81    0.70
  -7 -11   3    8.73    0.79
   7  11  -3   10.07    0.75
  -7  11   3    9.67    0.78
  -6 -11   3   18.04    1.04
  -6  11   3   18.17    1.06
   6  11  -3   17.83    0.97
  -5 -11   3    8.84    0.68
   5  11  -3    9.71    0.69
  -5  11   3    9.49    0.71
  -4 -11   3    1.74    0.36
  -4  11   3    1.69    0.34
   4  11  -3    1.52    0.33
  -3 -11   3    5.45    0.50
   3  11  -3    5.87    0.54
  -3  11   3    5.91    0.51
  -2 -11   3   59.54    1.97
  -2  11   3   59.56    1.83
   2  11  -3   62.26    2.13
  -2  11   3   59.90    1.95
  -1 -11   3   11.87    0.66
  -1  11   3   13.98    0.67
  -1  11   3   11.93    0.65
   1  11  -3   12.12    0.80
   0 -11   3   29.61    1.08
   0  11  -3   28.27    1.27
   0  11   3   28.65    1.06
   0  11   3   27.76    1.13
   1 -11   3   46.97    1.47
   1  11   3   44.94    1.64
  -1  11  -3   45.62    1.75
  -2  11  -3    9.72    0.72
   2  11   3    8.35    0.62
  -3  11  -3    2.55    0.45
   3  11   3    3.71    0.46
   4  11   3   13.62    0.88
  -4  11  -3   14.79    0.95
   5  11   3    2.72    0.50
  -5  11  -3    3.26    0.56
  -6 -12   3    0.51    0.26
   6  12  -3    0.25    0.19
  -6  12   3   -0.08    0.17
  -5 -12   3    4.63    0.53
  -5  12   3    6.07    0.60
   5  12  -3    6.29    0.57
  -4 -12   3   56.30    2.03
  -4  12   3   54.58    2.00
   4  12  -3   54.64    2.01
  -3 -12   3   10.66    0.70
  -3  12   3   10.95    0.73
   3  12  -3   11.61    0.78
  -2 -12   3    3.52    0.40
  -2  12   3    3.26    0.40
   2  12  -3    3.36    0.50
  -1 -12   3   47.55    1.69
  -1  12   3   52.31    1.74
  -1  12   3   51.28    1.70
   1  12  -3   53.26    1.95
   0 -12   3    7.30    0.50
   0  12  -3    7.64    0.65
   0  12   3    7.46    0.54
  -1  12  -3    0.19    0.25
   1  12   3    0.45    0.22
   2  12   3    5.92    0.54
  -2  12  -3    5.61    0.60
  -3  12  -3   43.19    1.80
   3  12   3   44.01    1.73
  -4  12  -3   14.16    0.96
   4  12   3   11.75    0.85
   5  12   3    1.14    0.35
  -5  12  -3    0.74    0.36
  -5 -13   3    2.63    0.48
   5  13  -3    1.96    0.39
  -5  13   3    1.60    0.39
  -4 -13   3    0.53    0.28
  -4  13   3    0.42    0.24
   4  13  -3    1.06    0.34
  -3 -13   3    1.44    0.32
   3  13  -3    2.12    0.41
  -3  13   3    1.82    0.38
  -2 -13   3   42.77    1.64
  -2  13   3   47.68    1.71
   2  13  -3   44.61    1.80
  -1 -13   3   17.58    0.87
   1  13  -3   18.84    1.05
  -1  13   3   17.89    0.86
  -1  13   3   17.64    0.90
   0 -13   3    9.10    0.58
   0  13   3    9.06    0.62
   0  13  -3    7.91    0.71
   1  13   3   66.66    2.26
  -1  13  -3   69.26    2.42
   2  13   3    4.60    0.50
  -2  13  -3    4.32    0.65
  -3  13  -3    4.73    0.68
   3  13   3    4.52    0.55
   4  13   3    3.45    0.56
  -4  13  -3    3.33    0.58
  -4 -14   3   23.41    1.23
   4  14  -3   24.94    1.27
  -4  14   3   26.62    1.31
  -3 -14   3   10.55    0.75
  -3  14   3   11.20    0.80
   3  14  -3   12.08    0.85
  -2 -14   3    5.60    0.55
   2  14  -3    7.32    0.68
  -2  14   3    7.28    0.62
  -1 -14   3   11.30    0.70
   1  14  -3   12.61    0.88
   0  14   3    7.28    0.58
   0  14  -3    7.31    0.70
  -1  14  -3    4.93    0.67
   1  14   3    4.88    0.51
  -2  14  -3    8.93    0.80
   2  14   3    8.15    0.70
  -3  14  -3   19.53    1.21
   3  14   3   16.52    1.04
  -3 -15   3    4.18    0.52
   3  15  -3    4.42    0.64
  -3  15   3    3.88    0.58
  -2 -15   3    7.99    0.65
   2  15  -3    8.35    0.76
  -1 -15   3   12.70    0.78
   1  15  -3   12.43    0.93
   0  15   3   18.97    1.00
   0  15  -3   18.72    1.16
  -1  15  -3   11.71    0.92
   1  15   3   11.48    0.81
   2  15   3    4.54    0.56
  -2  15  -3    4.65    0.69
  -9   0   4    1.17    0.35
  -8   0   4   15.51    0.81
  -8   0   4   14.00    0.89
   8   0  -4   14.21    0.88
  -7   0   4   15.58    0.77
   7   0  -4   16.13    0.87
   6   0  -4   88.15    2.69
  -6   0   4   88.73    2.57
  -5   0   4    4.31    0.35
   5   0  -4    3.69    0.37
   4   0  -4    5.82    0.42
  -4   0   4    6.87    0.42
  -3   0   4  457.04   11.35
   3   0  -4  456.19   11.31
   2   0  -4    8.47    0.43
  -2   0   4    8.85    0.46
  -1   0   4   53.73    1.60
   1   0  -4   51.74    1.51
   0   0   4  251.14    6.53
   0   0  -4  261.76    6.37
   1   0   4  139.39    3.78
  -1   0  -4  144.87    3.63
  -2   0  -4   61.92    1.72
   2   0   4   63.20    1.86
  -3   0  -4    4.47    0.29
   3   0   4    4.59    0.35
   4   0   4  182.83    4.82
  -4   0  -4  180.71    4.67
   5   0   4    5.80    0.45
  -5   0  -4    5.86    0.41
   6   0   4    0.56    0.18
  -9  -1   4    1.95    0.44
  -9   1   4    1.84    0.42
   9   1  -4    1.54    0.38
  -8  -1   4   50.43    1.76
   8  -1  -4   50.43    1.88
  -8   1   4   49.75    1.90
   8   1  -4   47.36    1.83
  -7  -1   4    5.01    0.45
   7  -1  -4    4.89    0.48
   7   1  -4    5.46    0.49
  -7   1   4    4.02    0.49
  -7   1   4    5.31    0.43
   6  -1  -4   27.76    1.18
  -6  -1   4   28.71    1.11
   6   1  -4   30.29    1.22
  -6   1   4   29.60    1.09
  -5  -1   4  192.03    5.16
   5  -1  -4  195.07    5.23
  -5   1   4  201.62    5.14
   5   1  -4  198.67    5.24
  -4  -1   4   32.24    1.13
   4  -1  -4   32.80    1.18
   4   1  -4   33.42    1.18
  -4   1   4   32.60    1.11
   3  -1  -4   14.90    0.65
  -3  -1   4   15.02    0.65
   3   1  -4   15.83    0.68
  -3   1   4   14.87    0.64
   2  -1  -4   84.60    2.29
  -2  -1   4   80.13    2.32
   2   1  -4   84.02    2.32
  -2   1   4   83.45    2.33
  -1  -1   4  203.50    5.30
   1  -1  -4  204.03    5.16
  -1   1   4  208.59    5.32
   1   1  -4  208.14    5.23
   0  -1   4   84.13    2.41
   0  -1  -4   87.93    2.25
   0   1  -4   86.03    2.33
   0   1   4   86.18    2.43
   1  -1   4   99.69    2.77
  -1  -1  -4  101.88    2.58
  -1   1  -4  102.47    2.68
   1   1   4  100.02    2.78
   1   1   4   99.42    2.58
   2  -1   4  303.60    7.75
  -2  -1  -4  304.55    7.52
  -2   1  -4  311.21    7.63
   2   1   4  307.98    7.79
  -3  -1  -4   24.92    0.82
   3  -1   4   24.74    0.95
   3   1   4   27.09    1.00
  -3   1  -4   27.48    0.91
   4  -1   4    4.21    0.36
  -4  -1  -4    4.64    0.31
   4   1   4    4.65    0.39
  -4   1  -4    4.36    0.35
  -5  -1  -4   44.08    1.41
   5  -1   4   46.73    1.52
  -5   1  -4   45.66    1.49
   5   1   4   44.82    1.56
   6  -1   4   14.03    0.70
  -6   1  -4   11.17    0.66
   6   1   4   12.66    0.72
   7   1   4   14.64    0.82
  -9  -2   4   18.10    1.08
  -9  -2   4   18.04    0.99
   9   2  -4   16.43    1.01
  -9   2   4   18.55    1.10
  -8  -2   4    2.51    0.42
   8   2  -4    2.87    0.46
  -8   2   4    2.06    0.42
  -7  -2   4   26.26    1.11
   7  -2  -4   26.75    1.19
  -7   2   4   25.35    1.01
  -7   2   4   24.17    1.17
   7   2  -4   27.24    1.18
  -6  -2   4   40.53    1.48
   6  -2  -4   40.21    1.55
   6   2  -4   44.95    1.58
  -6   2   4   44.81    1.44
  -6   2   4   45.52    1.61
  -5  -2   4   16.45    0.77
   5  -2  -4   16.29    0.80
  -5   2   4   17.66    0.73
   5   2  -4   17.56    0.82
   4  -2  -4   74.75    2.20
  -4  -2   4   73.47    2.17
   4   2  -4   70.86    2.19
  -4   2   4   75.58    2.13
   3  -2  -4  261.03    6.58
  -3  -2   4  262.18    6.62
   3   2  -4  259.43    6.62
  -3   2   4  254.95    6.59
   2  -2  -4  190.03    4.87
  -2  -2   4  187.10    4.95
  -2   2   4  195.41    4.97
   2   2  -4  192.30    4.94
   1  -2  -4  197.30    4.88
  -1  -2   4  200.47    5.03
  -1   2   4  192.41    5.04
   1   2  -4  187.90    4.98
   0  -2  -4  234.99    5.78
   0  -2   4  238.32    6.01
   0   2   4  229.98    6.02
   0   2   4  240.44    5.79
   0   2  -4  231.62    5.94
   1  -2   4   48.68    1.54
  -1  -2  -4   49.71    1.33
  -1   2  -4   51.46    1.51
   1   2   4   51.52    1.33
   1   2   4   52.69    1.59
   2  -2   4   27.23    0.98
  -2  -2  -4   26.74    0.79
   2   2   4   29.63    0.79
   2   2   4   28.90    1.04
  -2   2  -4   28.06    0.97
  -3  -2  -4   78.25    2.05
   3  -2   4   81.43    2.27
   3   2   4   78.10    2.33
  -3   2  -4   77.71    2.23
  -4  -2  -4   81.17    2.20
   4  -2   4   84.57    2.39
   4   2   4   82.65    2.46
  -4   2  -4   84.00    2.39
   5  -2   4   65.87    1.99
  -5   2  -4   66.30    2.03
   5   2   4   64.01    2.09
   6   2   4   25.98    1.13
  -6   2  -4   27.27    1.12
   7   2   4   17.73    0.94
  -9  -3   4    4.69    0.54
  -9   3   4    5.56    0.63
   9   3  -4    5.74    0.60
  -8  -3   4   14.16    0.83
  -8   3   4   13.60    0.89
   8   3  -4   14.55    0.87
  -7  -3   4   73.38    2.38
  -7   3   4   74.09    2.47
   7   3  -4   75.87    2.45
   6  -3  -4   64.05    2.13
  -6  -3   4   65.77    2.09
  -6   3   4   64.77    1.94
  -6   3   4   65.22    2.14
   6   3  -4   65.00    2.12
   5  -3  -4   43.05    1.51
  -5  -3   4   43.36    1.48
  -5   3   4   43.77    1.38
  -5   3   4   42.22    1.50
   5   3  -4   43.42    1.53
  -4  -3   4  151.33    4.03
   4  -3  -4  150.35    4.02
  -4   3   4  148.24    3.94
   4   3  -4  146.62    4.04
   3  -3  -4    5.00    0.35
  -3  -3   4    4.96    0.36
  -3   3   4    4.49    0.34
   3   3  -4    4.29    0.36
  -2  -3   4  213.95    5.58
   2  -3  -4  215.04    5.48
   2   3  -4  218.78    5.60
  -2   3   4  219.34    5.58
   1  -3  -4  153.56    3.93
  -1  -3   4  155.34    4.09
   1   3  -4  156.09    4.09
  -1   3   4  156.95    4.10
   0  -3  -4  260.99    6.34
   0  -3   4  259.12    6.58
   0   3  -4  260.24    6.58
   0   3   4  260.56    6.34
   0   3   4  254.78    6.62
   1  -3   4  213.32    5.40
   1   3   4  215.31    5.47
  -1   3  -4  201.64    5.37
   2  -3   4   76.60    2.12
   2   3   4   72.73    2.19
  -2   3  -4   72.54    2.13
   3  -3   4   81.36    2.27
  -3  -3  -4   81.55    2.02
   3   3   4   77.23    2.37
  -3   3  -4   79.61    2.31
   4  -3   4   47.84    1.53
  -4   3  -4   50.74    1.62
   4   3   4   49.75    1.68
   5  -3   4    9.88    0.52
  -5   3  -4    8.68    0.59
   5   3   4    9.71    0.62
  -6   3  -4    2.74    0.40
   6   3   4    2.66    0.40
  -7   3  -4    0.74    0.28
   7   3   4    1.35    0.32
  -9  -4   4   34.22    1.51
   9   4  -4   34.10    1.51
  -9   4   4   32.61    1.57
  -8  -4   4    2.75    0.44
  -8   4   4    3.38    0.52
   8   4  -4    3.22    0.47
  -7  -4   4    4.70    0.47
   7   4  -4    4.89    0.49
  -7   4   4    5.05    0.52
  -6  -4   4   28.12    1.16
  -6   4   4   27.99    1.19
   6   4  -4   28.51    1.18
  -6   4   4   27.42    1.01
  -5  -4   4   43.56    1.51
   5   4  -4   42.30    1.53
  -5   4   4   43.81    1.53
  -5   4   4   42.97    1.38
  -4  -4   4  167.10    4.37
  -4   4   4  156.93    4.32
   4   4  -4  163.45    4.39
  -4   4   4  159.28    4.24
  -3  -4   4    3.08    0.31
   3  -4  -4    3.08    0.29
  -3   4   4    3.34    0.29
  -3   4   4    3.09    0.28
   3   4  -4    3.16    0.32
  -2  -4   4  312.73    7.88
   2  -4  -4  315.61    7.76
  -2   4   4  307.29    7.86
  -2   4   4  312.55    7.75
   2   4  -4  309.92    7.89
  -1  -4   4  231.69    6.07
   1  -4  -4  226.55    5.89
  -1   4   4  241.70    5.90
  -1   4   4  241.00    6.10
   1   4  -4  248.60    6.13
   0  -4   4   11.07    0.54
   0   4   4   12.49    0.59
   0   4  -4   11.78    0.59
   0   4   4   12.34    0.40
   0   4   4   12.38    0.41
   1  -4   4   76.87    2.20
  -1   4  -4   78.46    2.25
   2  -4   4    2.23    0.25
   2   4   4    1.79    0.28
  -2   4  -4    2.00    0.29
   3  -4   4  138.12    3.64
  -3   4  -4  136.62    3.74
   3   4   4  135.85    3.80
   4  -4   4    0.41    0.14
   4   4   4    0.26    0.16
  -4   4  -4    0.07    0.16
   5   4   4   16.37    0.85
  -5   4  -4   16.11    0.83
   6   4   4   50.35    1.86
  -6   4  -4   52.88    1.85
   7   4   4    2.04    0.40
  -7   4  -4    1.88    0.38
  -8  -5   4    9.37    0.73
  -8   5   4    9.54    0.77
   8   5  -4   10.19    0.74
  -7  -5   4   34.19    1.44
  -7   5   4   37.14    1.52
   7   5  -4   35.86    1.45
  -6  -5   4   63.33    2.07
  -6   5   4   60.57    2.06
   6   5  -4   58.84    2.04
  -5  -5   4   37.18    1.37
  -5   5   4   36.75    1.19
  -5   5   4   35.67    1.35
   5   5  -4   35.55    1.36
  -4  -5   4  118.71    3.33
  -4   5   4  117.36    3.28
  -4   5   4  118.07    3.17
   4   5  -4  115.83    3.34
  -3  -5   4   33.33    1.20
   3   5  -4   32.83    1.23
  -3   5   4   34.28    1.16
  -3   5   4   33.51    1.11
  -2  -5   4   56.01    1.66
  -2   5   4   50.16    1.59
  -2   5   4   52.99    1.55
   2   5  -4   50.78    1.68
  -1  -5   4   24.12    0.92
  -1   5   4   24.89    0.93
  -1   5   4   25.88    0.81
   1   5  -4   25.89    1.00
   0  -5   4   67.58    2.03
   0   5  -4   70.81    2.13
   0   5   4   73.16    1.83
   0   5   4   71.76    1.84
   0   5   4   71.39    2.10
   1  -5   4  297.76    7.51
   1   5   4  296.86    7.62
  -1   5  -4  299.07    7.59
   2  -5   4   16.64    0.68
  -2   5  -4   15.47    0.75
   2   5   4   16.88    0.78
   3  -5   4   77.10    2.19
   3   5   4   78.32    2.39
  -3   5  -4   77.87    2.35
   4  -5   4   39.77    1.25
   4   5   4   38.29    1.46
  -4   5  -4   39.01    1.45
   5   5   4   27.81    1.23
  -5   5  -4   29.52    1.22
  -6   5  -4    0.30    0.24
   6   5   4    0.62    0.24
  -7   5  -4    1.69    0.37
   7   5   4    0.71    0.29
  -8  -6   4    7.85    0.71
  -8   6   4   10.33    0.77
   8   6  -4    8.84    0.70
  -7  -6   4   13.08    0.83
  -7   6   4   12.65    0.83
   7   6  -4   12.77    0.79
  -6  -6   4   30.28    1.29
   6   6  -4   30.31    1.27
  -6   6   4   30.54    1.30
  -5  -6   4   14.70    0.79
   5   6  -4   14.33    0.78
  -5   6   4   13.24    0.75
  -4  -6   4   94.21    2.75
   4   6  -4   92.50    2.78
  -4   6   4   91.28    2.70
  -4   6   4   91.85    2.54
  -3  -6   4  123.01    3.39
  -3   6   4  120.04    3.30
   3   6  -4  117.61    3.42
  -3   6   4  122.10    3.25
  -2  -6   4  127.20    3.50
  -2   6   4  128.00    3.44
   2   6  -4  127.58    3.57
  -2   6   4  128.84    3.40
  -1  -6   4   78.48    2.19
  -1   6   4   75.36    2.04
   1   6  -4   72.19    2.26
  -1   6   4   72.74    2.17
   0  -6   4  125.53    3.38
   0   6   4  127.15    3.16
   0   6  -4  120.80    3.48
   0   6   4  128.25    3.16
   0   6   4  124.64    3.44
   1  -6   4   25.43    0.90
   1   6   4   23.23    0.98
  -1   6  -4   25.26    1.02
   2  -6   4   18.59    0.73
  -2   6  -4   17.80    0.85
   2   6   4   18.06    0.84
   3  -6   4   46.84    1.43
  -3   6  -4   47.62    1.64
   3   6   4   45.62    1.64
  -4   6  -4   43.88    1.56
   4   6   4   37.51    1.51
   5   6   4   25.64    1.16
  -5   6  -4   24.32    1.15
  -6   6  -4   20.45    1.08
   6   6   4   21.79    1.11
  -7   6  -4   11.00    0.82
   7   6   4   10.69    0.78
  -8  -7   4   24.61    1.26
   8   7  -4   24.84    1.22
  -8   7   4   22.82    1.25
  -7  -7   4   15.52    0.94
  -7   7   4   14.97    0.92
   7   7  -4   14.87    0.88
  -6  -7   4   22.63    1.11
  -6   7   4   22.88    1.09
   6   7  -4   21.95    1.06
  -5  -7   4   58.42    2.01
  -5   7   4   59.61    1.98
   5   7  -4   58.01    2.00
  -4  -7   4   17.68    0.85
   4   7  -4   16.19    0.85
  -4   7   4   16.68    0.67
  -4   7   4   17.03    0.81
  -3  -7   4    1.41    0.27
  -3   7   4    2.51    0.26
   3   7  -4    3.02    0.40
  -3   7   4    1.55    0.26
  -2  -7   4   58.74    1.91
  -2   7   4   63.92    1.86
   2   7  -4   62.48    2.02
  -2   7   4   63.75    1.85
  -1  -7   4   77.18    2.30
  -1   7   4   81.77    2.19
   1   7  -4   79.57    2.44
  -1   7   4   79.95    2.32
   0  -7   4   66.59    1.91
   0   7  -4   64.74    2.05
   0   7   4   63.62    1.72
   0   7   4   60.19    1.95
   1  -7   4   23.48    0.87
  -1   7  -4   22.21    1.00
   1   7   4   23.60    0.98
   2  -7   4  157.50    4.09
  -2   7  -4  153.75    4.30
   2   7   4  154.28    4.29
   3  -7   4   14.70    0.61
   3   7   4   13.57    0.78
  -3   7  -4   13.00    0.77
   4   7   4    8.25    0.62
  -4   7  -4    9.51    0.67
  -5   7  -4   27.65    1.26
   5   7   4   25.00    1.20
   6   7   4    8.56    0.69
  -6   7  -4    7.57    0.69
  -8  -8   4    5.97    0.67
   8   8  -4    6.75    0.64
  -8   8   4    6.06    0.63
  -7  -8   4   18.90    1.08
   7   8  -4   18.76    1.02
  -7   8   4   19.92    1.08
  -6  -8   4   32.64    1.45
   6   8  -4   34.95    1.44
  -6   8   4   36.55    1.48
  -5  -8   4    0.09    0.16
   5   8  -4    0.20    0.16
  -5   8   4    0.32    0.18
  -4  -8   4    9.76    0.63
  -4   8   4    8.28    0.57
   4   8  -4    9.00    0.63
  -3  -8   4  209.03    5.52
  -3   8   4  206.14    5.31
   3   8  -4  201.29    5.55
  -3   8   4  207.15    5.42
  -2  -8   4    8.61    0.54
   2   8  -4    9.01    0.61
  -2   8   4    9.14    0.50
  -2   8   4    8.57    0.49
  -1  -8   4   10.40    0.58
  -1   8   4   12.19    0.54
   1   8  -4   10.49    0.68
  -1   8   4   12.28    0.62
   0  -8   4   98.60    2.75
   0   8  -4   94.37    2.91
   0   8   4   99.74    2.57
   0   8   4   96.18    2.81
   1  -8   4   14.75    0.65
  -1   8  -4   14.84    0.81
   1   8   4   15.15    0.77
   2  -8   4    5.60    0.39
  -2   8  -4    5.34    0.53
   2   8   4    6.25    0.51
   3   8   4    7.24    0.57
  -3   8  -4    8.04    0.63
   4   8   4   42.68    1.64
  -4   8  -4   41.22    1.64
  -5   8  -4   20.49    1.10
   5   8   4   19.64    1.07
  -6   8  -4    0.02    0.21
   6   8   4    0.38    0.20
  -7  -9   4    2.61    0.48
  -7   9   4    1.86    0.38
   7   9  -4    2.66    0.44
  -6  -9   4    6.38    0.62
  -6   9   4    8.09    0.64
   6   9  -4    7.43    0.62
  -5  -9   4   91.88    2.85
  -5   9   4   85.19    2.76
   5   9  -4   88.23    2.82
  -4  -9   4    0.87    0.25
  -4   9   4    1.01    0.25
   4   9  -4    1.29    0.32
  -3  -9   4    0.28    0.17
   3   9  -4   -0.02    0.14
  -3   9   4    0.32    0.18
  -3   9   4    0.59    0.17
  -2  -9   4   11.04    0.66
  -2   9   4   13.02    0.65
   2   9  -4   13.26    0.79
  -2   9   4   13.18    0.63
  -1  -9   4  112.82    3.12
   1   9  -4  112.32    3.29
  -1   9   4  103.09    3.06
  -1   9   4  111.40    2.99
   0  -9   4   30.05    1.10
   0   9   4   29.82    0.98
   0   9  -4   30.89    1.29
   0   9   4   29.40    1.16
   1  -9   4   12.72    0.61
  -1   9  -4   12.58    0.77
   1   9   4   11.72    0.69
   2  -9   4  125.72    3.43
   2   9   4  129.89    3.72
  -2   9  -4  127.34    3.74
  -3   9  -4   12.84    0.81
   3   9   4   10.10    0.71
   4   9   4    4.12    0.48
  -4   9  -4    3.48    0.53
   5   9   4    9.89    0.75
  -5   9  -4    8.71    0.75
   6   9   4    5.04    0.59
  -6   9  -4    5.03    0.62
  -7 -10   4    6.43    0.67
   7  10  -4    5.28    0.56
  -7  10   4    5.51    0.59
  -6 -10   4   10.41    0.78
   6  10  -4    9.46    0.71
  -6  10   4    9.94    0.75
  -5 -10   4    5.69    0.55
   5  10  -4    4.79    0.51
  -5  10   4    4.38    0.49
  -4 -10   4   13.59    0.80
   4  10  -4   12.38    0.80
  -4  10   4   12.13    0.74
  -3 -10   4   58.96    1.99
  -3  10   4   60.08    1.95
   3  10  -4   57.22    2.06
  -2 -10   4   54.46    1.88
  -2  10   4   60.03    1.87
  -2  10   4   58.32    1.81
   2  10  -4   57.73    2.05
  -1 -10   4   32.43    1.24
  -1  10   4   33.08    1.24
  -1  10   4   34.31    1.18
   1  10  -4   33.78    1.41
   0 -10   4   58.59    1.84
   0  10   4   59.40    1.93
   0  10  -4   58.34    2.06
   1 -10   4   13.41    0.67
  -1  10  -4   15.52    0.89
   1  10   4   15.99    0.84
   2  10   4   10.53    0.70
  -2  10  -4   10.26    0.75
  -3  10  -4   11.28    0.81
   3  10   4   11.11    0.76
   4  10   4   36.35    1.57
  -4  10  -4   37.24    1.60
   5  10   4   10.31    0.79
  -5  10  -4   10.12    0.82
  -6 -11   4   10.89    0.81
   6  11  -4   11.00    0.81
  -6  11   4   11.41    0.82
  -5 -11   4   10.47    0.76
  -5  11   4    9.11    0.71
   5  11  -4   10.71    0.76
  -4 -11   4   33.53    1.40
  -4  11   4   31.28    1.34
   4  11  -4   30.41    1.39
  -3 -11   4    2.76    0.40
  -3  11   4    2.88    0.41
   3  11  -4    2.92    0.48
  -2 -11   4   18.71    0.91
  -2  11   4   18.27    0.83
  -2  11   4   19.70    0.88
   2  11  -4   17.12    0.98
  -1 -11   4   32.37    1.21
   1  11  -4   31.34    1.37
  -1  11   4   29.00    1.12
  -1  11   4   28.80    1.17
   0 -11   4   24.96    1.00
   0  11   4   24.38    1.06
   0  11  -4   24.21    1.19
   1 -11   4   61.20    1.89
  -1  11  -4   59.22    2.15
   1  11   4   62.21    2.08
   2  11   4   22.82    1.11
  -2  11  -4   22.58    1.17
  -3  11  -4   13.49    0.91
   3  11   4   13.18    0.85
   4  11   4   17.86    1.04
  -4  11  -4   16.85    1.06
   5  11   4    3.26    0.53
  -5  11  -4    2.89    0.54
  -6 -12   4    2.84    0.51
  -6  12   4    4.29    0.53
   6  12  -4    3.80    0.56
  -5 -12   4    8.49    0.72
   5  12  -4    9.58    0.73
  -5  12   4   10.01    0.74
  -4 -12   4   38.47    1.59
  -4  12   4   36.08    1.54
   4  12  -4   41.02    1.67
  -3 -12   4    4.05    0.45
  -3  12   4    3.56    0.43
   3  12  -4    4.25    0.60
  -2 -12   4   45.77    1.69
   2  12  -4   46.32    1.84
  -2  12   4   47.62    1.67
  -1 -12   4   32.82    1.29
   1  12  -4   33.22    1.48
  -1  12   4   33.67    1.29
   0 -12   4    3.63    0.38
   0  12   4    3.63    0.43
   0  12  -4    3.57    0.54
   1  12   4   12.52    0.76
  -1  12  -4   10.26    0.80
  -2  12  -4    0.17    0.24
   2  12   4   -0.13    0.15
   3  12   4   24.56    1.24
  -3  12  -4   25.15    1.32
   4  12   4    1.30    0.38
  -4  12  -4    1.07    0.39
  -5 -13   4    1.29    0.39
  -5  13   4    1.86    0.41
   5  13  -4    1.63    0.40
  -4 -13   4   20.64    1.12
  -4  13   4   22.98    1.14
   4  13  -4   21.27    1.18
  -3 -13   4    2.91    0.44
  -3  13   4    3.08    0.45
   3  13  -4    2.78    0.49
  -2 -13   4    8.57    0.64
   2  13  -4    9.16    0.76
  -1 -13   4    1.38    0.30
   1  13  -4    1.22    0.34
  -1  13   4    1.26    0.29
   0 -13   4   13.55    0.74
   0  13  -4   14.75    0.96
   0  13   4   13.56    0.81
   1  13   4   36.14    1.52
  -1  13  -4   37.99    1.66
  -2  13  -4    2.08    0.46
   2  13   4    2.14    0.42
  -3  13  -4   10.20    0.87
   3  13   4    8.24    0.73
  -4 -14   4    9.39    0.75
   4  14  -4    9.36    0.82
  -4  14   4    9.93    0.76
  -3 -14   4    8.73    0.68
   3  14  -4    8.43    0.76
  -3  14   4    8.69    0.69
  -2 -14   4   15.34    0.89
   2  14  -4   16.27    1.05
  -1 -14   4   13.92    0.81
   1  14  -4   13.32    0.95
   0  14   4    7.89    0.63
   0  14  -4    8.47    0.77
  -1  14  -4    2.81    0.54
   1  14   4    2.85    0.47
   2  14   4    0.85    0.30
  -2  14  -4    0.68    0.36
  -2 -15   4    4.98    0.56
   2  15  -4    6.40    0.70
   1  15  -4    7.97    0.78
   0  15  -4    5.13    0.72
   0  15   4    4.89    0.54
   1  15   4    4.89    0.56
  -1  15  -4    6.14    0.74
   9   0  -5   -0.17    0.16
  -9   0   5   -0.12    0.23
  -8   0   5   59.11    2.01
   8   0  -5   57.89    2.13
   7   0  -5   20.05    1.03
  -7   0   5   21.58    0.97
  -6   0   5    5.11    0.46
   5   0  -5   64.89    2.04
  -5   0   5   60.42    1.95
  -4   0   5   24.08    0.95
   4   0  -5   22.79    0.96
   3   0  -5  204.72    5.32
  -3   0   5  204.60    5.36
  -2   0   5    8.41    0.50
   2   0  -5    7.58    0.44
  -1   0   5  229.39    5.89
   1   0  -5  222.37    5.72
   0   0   5  332.27    8.38
   0   0  -5  326.17    8.15
   1   0   5    0.44    0.17
  -1   0  -5    0.87    0.16
  -2   0  -5   59.95    1.70
   2   0   5   59.66    1.88
   3   0   5    5.01    0.42
  -3   0  -5    4.59    0.33
   4   0   5   46.86    1.60
  -4   0  -5   45.65    1.43
   5   0   5    2.10    0.34
   6   0   5    5.93    0.51
   9   1  -5    1.00    0.35
  -9   1   5    1.75    0.43
   8  -1  -5   11.26    0.79
  -8  -1   5   10.04    0.69
   8   1  -5   11.82    0.81
  -8   1   5    9.89    0.77
  -7  -1   5   10.00    0.64
   7  -1  -5    9.83    0.69
  -7   1   5    9.54    0.61
   7   1  -5   10.16    0.70
   6  -1  -5   66.08    2.18
  -6  -1   5   65.49    2.09
  -6   1   5   66.39    2.08
   6   1  -5   66.56    2.19
   5  -1  -5  122.17    3.44
  -5  -1   5  119.78    3.39
  -5   1   5  117.64    3.35
   5   1  -5  121.11    3.45
   4  -1  -5   43.62    1.47
  -4  -1   5   42.37    1.45
   4   1  -5   42.58    1.48
  -4   1   5   43.93    1.45
  -3  -1   5  155.61    4.12
   3  -1  -5  151.64    4.05
   3   1  -5  149.78    4.07
  -3   1   5  152.54    4.10
  -2  -1   5   61.69    1.88
   2  -1  -5   61.06    1.79
   2   1  -5   61.15    1.84
   1  -1  -5  116.39    3.08
  -1  -1   5  120.06    3.25
   1   1  -5  115.93    3.15
  -1   1   5  115.55    3.25
   0  -1   5   30.58    1.09
   0  -1  -5   30.29    0.92
   0   1  -5   26.90    0.97
   0   1   5   28.09    1.08
   1  -1   5   44.99    1.49
  -1  -1  -5   44.01    1.28
   1   1   5   46.46    1.52
  -1   1  -5   43.95    1.37
  -2  -1  -5  185.10    4.53
   2  -1   5  178.26    4.77
  -2   1  -5  175.17    4.62
   2   1   5  179.56    4.81
   3  -1   5   47.27    1.53
  -3  -1  -5   45.57    1.32
   3   1   5   43.14    1.53
  -3   1  -5   44.16    1.41
   4  -1   5   49.60    1.64
   4   1   5   48.49    1.68
  -4   1  -5   47.83    1.53
   5  -1   5   30.29    1.16
  -5   1  -5   28.77    1.09
   5   1   5   27.65    1.18
   6  -1   5    5.61    0.49
   6   1   5    5.16    0.50
   7   1   5    0.51    0.27
  -9  -2   5   15.79    0.95
   9   2  -5   17.01    1.03
  -9   2   5   16.31    1.05
  -8  -2   5   25.51    1.18
   8  -2  -5   25.12    1.26
  -8   2   5   27.21    1.31
   8   2  -5   26.23    1.26
  -7  -2   5   12.14    0.73
   7  -2  -5   11.95    0.78
  -7   2   5   10.02    0.73
  -7   2   5   11.36    0.66
   7   2  -5   13.54    0.82
   6  -2  -5   35.53    1.43
  -6  -2   5   38.56    1.40
  -6   2   5   35.55    1.31
   6   2  -5   36.93    1.44
   5  -2  -5   45.87    1.60
  -5  -2   5   44.12    1.55
  -5   2   5   45.57    1.52
   5   2  -5   46.60    1.62
  -4  -2   5   16.03    0.76
   4  -2  -5   15.33    0.74
   4   2  -5   16.02    0.78
  -4   2   5   16.64    0.74
   3  -2  -5  127.80    3.34
  -3  -2   5  122.82    3.38
  -3   2   5  118.93    3.37
   3   2  -5  119.55    3.38
  -2  -2   5  170.59    4.53
   2  -2  -5  171.04    4.42
   2   2  -5  172.63    4.51
  -2   2   5  168.67    4.55
  -1  -2   5  153.93    4.12
   1  -2  -5  154.68    3.94
   1   2  -5  152.06    4.05
  -1   2   5  152.59    4.14
   0  -2  -5   90.25    2.43
   0  -2   5   90.96    2.66
   0   2   5   95.51    2.69
   0   2  -5   96.23    2.61
   1  -2   5  130.17    3.59
  -1  -2  -5  131.78    3.30
   1   2   5  131.03    3.31
   1   2   5  131.97    3.64
  -1   2  -5  130.68    3.50
  -2  -2  -5   24.74    0.76
   2  -2   5   25.12    0.99
   2   2   5   26.61    1.05
   2   2   5   27.05    0.76
  -2   2  -5   25.06    0.93
   3  -2   5   10.47    0.58
  -3  -2  -5   10.68    0.41
  -3   2  -5    9.48    0.54
   3   2   5    9.65    0.60
   4  -2   5   59.12    1.90
  -4   2  -5   61.43    1.89
   4   2   5   61.46    2.00
   5  -2   5   30.27    1.15
   5   2   5   27.02    1.20
  -5   2  -5   27.79    1.11
   6   2   5   11.55    0.74
   7   2   5   12.14    0.81
  -9  -3   5    2.43    0.46
   9   3  -5    1.45    0.41
  -9   3   5    2.00    0.48
  -8  -3   5    3.36    0.50
  -8   3   5    4.24    0.53
   8   3  -5    4.87    0.53
  -7  -3   5   62.66    2.09
   7  -3  -5   60.45    2.15
  -7   3   5   60.62    2.15
   7   3  -5   60.37    2.13
  -6  -3   5   17.56    0.89
   6  -3  -5   19.23    0.96
  -6   3   5   19.88    0.96
  -6   3   5   18.28    0.83
   6   3  -5   17.77    0.93
   5  -3  -5   34.23    1.32
  -5  -3   5   34.18    1.30
  -5   3   5   36.06    1.25
   5   3  -5   34.16    1.34
  -4  -3   5  208.00    5.57
   4  -3  -5  209.66    5.54
  -4   3   5  211.98    5.53
   4   3  -5  214.35    5.61
   3  -3  -5   41.77    1.37
  -3  -3   5   41.92    1.43
  -3   3   5   42.07    1.42
   3   3  -5   42.92    1.46
  -2  -3   5   10.47    0.56
   2  -3  -5    9.82    0.48
  -2   3   5    8.50    0.52
   1  -3  -5   72.84    1.99
  -1  -3   5   71.64    2.15
   1   3  -5   73.82    2.15
  -1   3   5   72.65    2.18
   0  -3  -5  178.90    4.49
   0  -3   5  181.02    4.77
   0   3  -5  178.52    4.73
   0   3   5  183.03    4.81
  -1  -3  -5   71.61    1.83
   1  -3   5   73.35    2.16
  -1   3  -5   73.32    2.13
   1   3   5   71.89    1.83
   1   3   5   71.28    2.20
   2  -3   5   48.57    1.54
  -2   3  -5   46.48    1.53
   2   3   5   46.88    1.60
   3  -3   5  112.73    3.14
  -3   3  -5  113.27    3.15
   3   3   5  111.31    3.26
   4  -3   5   12.62    0.64
  -4   3  -5   11.55    0.66
   4   3   5   12.42    0.72
   5  -3   5    3.66    0.37
  -5   3  -5    5.02    0.46
   5   3   5    4.57    0.45
  -6   3  -5   26.82    1.17
   6   3   5   26.37    1.23
   7   3   5    0.04    0.22
  -8  -4   5    0.38    0.27
   8   4  -5    0.19    0.21
  -8   4   5    0.29    0.18
  -7  -4   5   11.89    0.76
   7   4  -5   11.34    0.76
  -7   4   5    9.46    0.70
  -6  -4   5   29.71    1.25
   6   4  -5   31.95    1.30
  -6   4   5   29.03    1.12
  -6   4   5   29.66    1.26
  -5  -4   5   37.97    1.42
   5  -4  -5   36.80    1.41
  -5   4   5   39.86    1.34
  -5   4   5   37.69    1.40
   5   4  -5   38.71    1.46
  -4  -4   5    1.61    0.30
   4  -4  -5    2.11    0.31
  -4   4   5    1.75    0.28
  -4   4   5    2.60    0.34
   4   4  -5    2.83    0.39
  -3  -4   5   -0.01    0.12
   3  -4  -5   -0.02    0.09
  -3   4   5    0.11    0.13
   3   4  -5    0.27    0.15
  -2  -4   5  227.30    5.88
   2  -4  -5  222.41    5.72
  -2   4   5  228.35    5.88
   2   4  -5  222.84    5.88
  -1  -4   5   62.10    1.87
   1  -4  -5   62.19    1.69
  -1   4   5   57.32    1.88
   1   4  -5   60.76    1.89
   0  -4   5   25.66    0.98
   0  -4  -5   25.20    0.75
   0   4   5   26.41    0.77
   0   4  -5   25.02    1.00
   0   4   5   24.79    1.01
   1  -4   5  144.31    3.89
   1   4   5  145.80    3.97
  -1   4  -5  141.21    3.90
   2  -4   5    1.68    0.27
  -2   4  -5    1.63    0.29
   2   4   5    1.15    0.26
   3  -4   5   34.28    1.21
  -3   4  -5   34.09    1.27
   4  -4   5    0.82    0.22
  -4   4  -5    0.19    0.17
   4   4   5    0.31    0.19
   5   4   5   42.69    1.65
  -5   4  -5   43.29    1.58
  -6   4  -5   25.58    1.17
   6   4   5   25.74    1.23
   7   4   5    0.10    0.21
  -8  -5   5    1.16    0.36
  -8   5   5    1.38    0.37
   8   5  -5    1.50    0.37
  -7  -5   5   54.38    1.97
   7   5  -5   51.29    1.95
  -7   5   5   54.66    1.99
  -6  -5   5    2.69    0.43
  -6   5   5    2.07    0.36
   6   5  -5    1.92    0.36
  -5  -5   5   23.25    1.06
  -5   5   5   23.74    0.95
   5   5  -5   25.33    1.11
  -5   5   5   22.76    1.02
  -4  -5   5  171.08    4.70
   4   5  -5  172.96    4.74
  -4   5   5  173.29    4.58
  -4   5   5  171.46    4.62
  -3  -5   5   11.86    0.63
   3   5  -5   10.21    0.64
  -3   5   5   11.05    0.58
  -3   5   5   11.03    0.57
  -2  -5   5    2.89    0.33
  -2   5   5    2.36    0.29
  -2   5   5    1.90    0.23
   2   5  -5    1.56    0.27
  -1  -5   5   57.89    1.88
   1   5  -5   62.07    1.96
  -1   5   5   62.97    1.71
  -1   5   5   62.25    1.93
   0  -5   5   87.71    2.52
   0   5   5   85.84    2.58
   0   5  -5   86.04    2.59
   0   5   5   89.47    2.24
   0   5   5   86.82    2.23
   1  -5   5   45.68    1.47
   1   5   5   44.32    1.54
  -1   5  -5   43.11    1.52
   2  -5   5   28.67    1.05
   2   5   5   27.65    1.15
  -2   5  -5   27.09    1.11
   3  -5   5  148.55    3.96
   3   5   5  142.76    4.14
  -3   5  -5  149.09    4.09
   4  -5   5   27.63    1.04
  -4   5  -5   27.67    1.16
   4   5   5   26.52    1.20
   5   5   5    0.88    0.28
  -5   5  -5    0.92    0.29
  -6   5  -5   12.20    0.82
   6   5   5   15.54    0.92
  -8  -6   5   11.23    0.84
   8   6  -5   12.37    0.85
  -8   6   5   12.62    0.88
  -7  -6   5    8.47    0.68
   7   6  -5    6.40    0.61
  -7   6   5    7.78    0.64
  -6  -6   5   60.05    2.08
   6   6  -5   56.96    2.07
  -6   6   5   59.99    2.07
  -5  -6   5   30.84    1.27
  -5   6   5   28.99    1.21
  -5   6   5   30.30    1.10
   5   6  -5   29.84    1.28
  -4  -6   5   11.84    0.70
  -4   6   5   11.58    0.65
   4   6  -5   13.58    0.76
  -4   6   5   11.82    0.61
  -3  -6   5   38.20    1.41
  -3   6   5   38.45    1.34
  -3   6   5   40.69    1.34
   3   6  -5   39.92    1.49
  -2  -6   5  207.89    5.74
   2   6  -5  229.00    5.88
  -2   6   5  224.18    5.61
  -2   6   5  216.57    5.74
  -1  -6   5   66.11    1.99
  -1   6   5   64.46    1.80
  -1   6   5   63.32    2.01
   1   6  -5   63.94    2.08
   0  -6   5   57.78    1.78
   0   6   5   56.66    1.50
   0   6  -5   54.65    1.86
   1  -6   5   86.59    2.50
  -1   6  -5   86.12    2.60
   2  -6   5   27.28    1.01
  -2   6  -5   25.12    1.11
   2   6   5   27.62    1.14
   3  -6   5    5.79    0.41
  -3   6  -5    5.45    0.51
   3   6   5    5.79    0.50
   4   6   5   12.14    0.76
  -4   6  -5   10.84    0.72
  -5   6  -5   18.20    0.98
   5   6   5   18.73    1.01
  -6   6  -5    3.64    0.52
   6   6   5    4.86    0.52
  -8  -7   5    4.89    0.66
   8   7  -5    4.37    0.62
  -8   7   5    4.67    0.55
  -7  -7   5    6.85    0.64
  -7   7   5    5.52    0.56
   7   7  -5    6.75    0.61
  -6  -7   5   47.32    1.80
   6   7  -5   46.51    1.78
  -6   7   5   46.33    1.75
  -5  -7   5   38.85    1.51
   5   7  -5   36.91    1.50
  -5   7   5   36.80    1.43
  -4  -7   5   24.43    1.06
  -4   7   5   22.95    0.98
  -4   7   5   21.35    0.89
   4   7  -5   21.24    1.05
  -3  -7   5   64.62    2.11
   3   7  -5   65.18    2.19
  -3   7   5   67.16    2.03
  -3   7   5   68.53    2.04
  -2  -7   5   17.57    0.83
   2   7  -5   20.01    0.95
  -2   7   5   18.61    0.76
  -2   7   5   18.73    0.83
  -1  -7   5   35.31    1.28
   1   7  -5   35.96    1.39
  -1   7   5   34.99    1.29
  -1   7   5   37.89    1.14
   0  -7   5   30.40    1.12
   0   7  -5   28.99    1.22
   0   7   5   30.44    0.89
   0   7   5   29.76    1.18
   1  -7   5   44.68    1.51
   1   7   5   46.27    1.64
  -1   7  -5   49.09    1.69
   2  -7   5   88.23    2.56
  -2   7  -5   91.17    2.77
   2   7   5   89.40    2.76
   3   7   5   20.86    1.05
  -3   7  -5   23.11    1.08
  -4   7  -5   14.14    0.85
   4   7   5   13.26    0.83
   5   7   5   27.25    1.29
  -5   7  -5   26.32    1.27
  -6   7  -5    3.59    0.55
   6   7   5    3.63    0.57
  -7  -8   5    5.90    0.64
   7   8  -5    5.76    0.61
  -7   8   5    6.83    0.63
  -6  -8   5    1.66    0.38
  -6   8   5    2.87    0.43
   6   8  -5    3.32    0.49
  -5  -8   5   18.34    0.98
  -5   8   5   18.15    0.92
   5   8  -5   18.53    1.00
  -4   8   5    6.10    0.48
   4   8  -5    6.33    0.55
  -4   8   5    6.47    0.44
  -3  -8   5   99.40    2.98
   3   8  -5   99.65    3.06
  -3   8   5  100.39    2.85
  -3   8   5   99.88    2.87
  -2  -8   5    0.37    0.18
   2   8  -5    0.16    0.19
  -2   8   5    0.10    0.14
  -2   8   5    0.58    0.16
  -1  -8   5  125.28    3.53
  -1   8   5  122.29    3.53
  -1   8   5  127.32    3.33
   1   8  -5  129.15    3.68
   0  -8   5  108.73    3.12
   0   8   5  110.65    3.22
   0   8  -5  111.54    3.30
   1  -8   5    3.45    0.35
   1   8   5    3.27    0.40
  -1   8  -5    3.20    0.44
   2  -8   5   28.17    1.05
  -2   8  -5   27.34    1.23
   2   8   5   28.53    1.23
   3   8   5    1.13    0.30
  -3   8  -5    1.62    0.37
   4   8   5   33.11    1.46
  -4   8  -5   35.77    1.51
   5   8   5    0.70    0.27
  -5   8  -5    0.39    0.29
   6   8   5    4.45    0.55
  -6   8  -5    4.31    0.62
  -7  -9   5    2.49    0.49
  -7   9   5    2.24    0.45
   7   9  -5    2.99    0.52
  -6  -9   5   26.82    1.30
  -6   9   5   25.65    1.23
   6   9  -5   25.83    1.27
  -5  -9   5   45.51    1.75
   5   9  -5   41.90    1.72
  -5   9   5   44.18    1.66
  -4  -9   5    4.63    0.49
  -4   9   5    4.96    0.45
   4   9  -5    5.48    0.54
  -3  -9   5   73.89    2.36
   3   9  -5   72.90    2.43
  -3   9   5   70.29    2.18
  -3   9   5   74.12    2.25
  -2  -9   5   16.56    0.82
  -2   9   5   14.82    0.70
   2   9  -5   15.90    0.90
  -2   9   5   13.90    0.73
  -1  -9   5   19.41    0.89
   1   9  -5   18.21    0.98
  -1   9   5   19.15    0.75
  -1   9   5   18.11    0.88
   0  -9   5    6.45    0.47
   0   9   5    5.42    0.48
   0   9  -5    4.98    0.53
   1  -9   5   19.56    0.84
  -1   9  -5   19.05    1.00
   1   9   5   18.02    0.93
  -2   9  -5   61.89    2.16
   2   9   5   60.42    2.11
   3   9   5    3.28    0.49
  -3   9  -5    3.36    0.52
   4   9   5   14.76    0.92
  -4   9  -5   15.66    0.99
  -5   9  -5   11.61    0.88
   5   9   5   13.77    0.91
  -7 -10   5    3.62    0.58
   7  10  -5    4.63    0.57
  -7  10   5    3.90    0.57
  -6 -10   5    5.82    0.61
  -6  10   5    5.93    0.58
   6  10  -5    6.21    0.62
  -5 -10   5    7.88    0.66
  -5  10   5    6.51    0.57
   5  10  -5    7.32    0.65
  -4 -10   5    6.80    0.60
   4  10  -5    7.47    0.63
  -4  10   5    7.34    0.57
  -3 -10   5   37.88    1.53
  -3  10   5   42.43    1.43
  -3  10   5   42.26    1.49
   3  10  -5   40.21    1.65
  -2 -10   5   21.26    0.99
  -2  10   5   21.16    0.93
  -2  10   5   20.83    0.88
   2  10  -5   20.67    1.08
  -1 -10   5   25.91    1.08
  -1  10   5   25.29    1.07
   1  10  -5   25.93    1.23
   0 -10   5   40.61    1.42
   0  10   5   37.82    1.48
   0  10  -5   38.53    1.59
   1 -10   5   29.69    1.14
  -1  10  -5   29.82    1.36
   1  10   5   30.14    1.28
   2  10   5    3.86    0.48
  -2  10  -5    4.25    0.53
  -3  10  -5    1.18    0.37
   3  10   5    1.32    0.36
  -4  10  -5   18.91    1.12
   4  10   5   17.27    1.04
  -5  10  -5    4.56    0.66
   5  10   5    2.91    0.51
  -6 -11   5    6.38    0.64
  -6  11   5    5.84    0.59
   6  11  -5    5.77    0.65
  -5 -11   5   15.99    0.97
  -5  11   5   15.74    0.93
   5  11  -5   15.68    0.98
  -4 -11   5   42.61    1.72
  -4  11   5   45.57    1.68
   4  11  -5   43.87    1.81
  -3 -11   5    7.83    0.62
   3  11  -5   10.07    0.76
  -3  11   5    9.72    0.63
  -2 -11   5    2.29    0.40
  -2  11   5    3.28    0.38
  -2  11   5    3.05    0.35
   2  11  -5    2.84    0.46
  -1 -11   5   15.35    0.80
   1  11  -5   15.62    0.95
  -1  11   5   15.30    0.82
   0 -11   5   33.70    1.29
   0  11   5   33.78    1.37
   0  11  -5   33.84    1.49
  -1  11  -5   14.45    0.94
   1  11   5   13.84    0.84
   2  11   5    9.33    0.72
  -2  11  -5    9.82    0.78
  -3  11  -5   28.93    1.43
   3  11   5   29.24    1.38
  -4  11  -5    5.25    0.65
   4  11   5    4.68    0.66
  -5 -12   5    5.24    0.58
  -5  12   5    5.39    0.57
   5  12  -5    3.34    0.56
  -4 -12   5    0.02    0.18
   4  12  -5   -0.04    0.19
  -4  12   5   -0.02    0.16
  -3 -12   5    3.31    0.48
  -3  12   5    3.49    0.43
   3  12  -5    2.04    0.44
  -2 -12   5   50.73    1.82
   2  12  -5   50.57    1.97
  -2  12   5   48.11    1.71
  -1 -12   5   10.78    0.68
  -1  12   5   10.71    0.69
   1  12  -5   10.36    0.81
   0 -12   5    2.74    0.40
   0  12   5    1.84    0.36
   0  12  -5    2.13    0.44
   1  12   5   27.53    1.27
  -1  12  -5   26.34    1.37
   2  12   5    0.78    0.30
  -2  12  -5    0.51    0.31
  -3  12  -5    1.82    0.47
   3  12   5    1.77    0.42
  -4 -13   5   25.27    1.28
   4  13  -5   25.83    1.37
  -4  13   5   24.69    1.22
  -3 -13   5    1.93    0.38
   3  13  -5    1.68    0.41
  -2 -13   5    1.43    0.33
   2  13  -5    1.50    0.40
  -1 -13   5    6.21    0.54
   1  13  -5    7.38    0.72
  -1  13   5    6.52    0.56
   0  13   5   10.95    0.76
   0  13  -5   12.36    0.91
   1  13   5    8.82    0.72
  -1  13  -5   10.40    0.87
   2  13   5    1.43    0.38
  -2  13  -5    0.83    0.38
  -3 -14   5    5.83    0.62
   3  14  -5    6.22    0.69
  -2 -14   5   23.54    1.15
   2  14  -5   21.98    1.27
  -1 -14   5    9.48    0.68
   1  14  -5    9.00    0.82
  -1  14   5    8.51    0.71
   0  14   5   12.06    0.81
   0  14  -5   12.16    0.95
   1  14   5   12.86    0.89
  -1  14  -5   13.05    1.00
  -9   0   6    1.08    0.40
   9   0  -6    0.71    0.32
   8   0  -6   65.77    2.34
  -8   0   6   62.25    2.18
   7   0  -6    2.66    0.44
  -7   0   6    2.65    0.40
  -6   0   6    8.73    0.61
   6   0  -6    8.75    0.65
   5   0  -6   72.19    2.32
  -5   0   6   73.64    2.29
   4   0  -6   39.50    1.44
  -4   0   6   41.14    1.46
  -3   0   6   16.63    0.80
   3   0  -6   16.69    0.77
   2   0  -6    7.05    0.44
  -2   0   6    6.27    0.49
   1   0  -6  326.22    8.26
  -1   0   6  332.76    8.47
   0   0   6   93.35    2.76
   0   0  -6   93.17    2.57
   1   0   6    1.54    0.28
  -1   0  -6    1.40    0.21
   2   0   6  149.33    4.16
  -2   0  -6  149.88    3.91
  -3   0  -6   -0.07    0.10
   3   0   6    0.18    0.16
   4   0   6   25.15    1.09
   5   0   6   12.02    0.74
   6   0   6   12.76    0.79
   9  -1  -6    5.32    0.63
  -9  -1   6    7.35    0.67
   9   1  -6    6.02    0.65
  -9   1   6    7.33    0.75
   8  -1  -6    3.47    0.54
  -8  -1   6    3.62    0.50
   8   1  -6    4.87    0.56
  -8   1   6    4.93    0.51
   7  -1  -6    8.64    0.68
  -7  -1   6    8.43    0.62
  -7   1   6    7.73    0.59
   7   1  -6    7.99    0.65
  -6  -1   6   70.22    2.23
   6  -1  -6   67.83    2.27
   6   1  -6   65.66    2.26
  -6   1   6   67.47    2.18
   5  -1  -6   19.09    0.92
  -5  -1   6   19.49    0.91
  -5   1   6   16.94    0.86
   5   1  -6   17.79    0.90
   4  -1  -6   36.17    1.31
  -4  -1   6   36.23    1.33
   4   1  -6   34.74    1.32
  -4   1   6   33.22    1.29
  -3  -1   6  210.49    5.64
   3  -1  -6  212.76    5.55
  -3   1   6  213.56    5.65
   3   1  -6  211.93    5.58
  -2  -1   6   15.93    0.76
   2  -1  -6   14.49    0.65
   2   1  -6   14.07    0.68
  -2   1   6   12.47    0.70
   1  -1  -6    1.84    0.23
  -1  -1   6    1.98    0.33
   1   1  -6    2.74    0.29
  -1   1   6    2.53    0.36
   0  -1  -6   53.08    1.54
   0  -1   6   55.33    1.78
   0   1   6   50.45    1.76
   0   1  -6   51.72    1.61
   1  -1   6   68.23    2.14
  -1  -1  -6   68.49    1.88
   1   1   6   66.30    2.15
  -1   1  -6   66.62    1.98
   2  -1   6   39.95    1.44
  -2  -1  -6   40.83    1.23
  -2   1  -6   41.23    1.32
   2   1   6   39.51    1.47
   3  -1   6   12.78    0.74
  -3   1  -6   14.60    0.66
   3   1   6   14.96    0.79
   4  -1   6   63.41    2.08
   4   1   6   64.82    2.15
   5  -1   6   20.42    0.96
   5   1   6   18.24    0.95
   6   1   6    4.37    0.48
   8  -2  -6   17.85    1.06
  -8  -2   6   18.18    1.01
  -8   2   6   18.31    1.06
   8   2  -6   20.44    1.12
  -7  -2   6   23.14    1.10
   7  -2  -6   23.95    1.16
   7   2  -6   23.44    1.16
  -7   2   6   21.77    1.03
   6  -2  -6   26.00    1.18
  -6  -2   6   26.08    1.16
   6   2  -6   26.13    1.20
  -6   2   6   26.77    1.12
  -5  -2   6   51.02    1.77
   5  -2  -6   52.13    1.78
   5   2  -6   50.05    1.80
  -5   2   6   51.15    1.73
   4  -2  -6   39.93    1.42
  -4  -2   6   38.72    1.43
   4   2  -6   38.90    1.43
  -4   2   6   37.89    1.40
  -3  -2   6    0.90    0.25
   3  -2  -6    0.55    0.17
   3   2  -6    0.21    0.15
  -3   2   6    0.28    0.17
   2  -2  -6   86.96    2.49
  -2  -2   6   86.48    2.63
  -2   2   6   90.23    2.66
   2   2  -6   91.77    2.60
   1  -2  -6   99.39    2.72
  -1  -2   6   99.46    2.93
  -1   2   6  102.88    2.97
   1   2  -6  101.89    2.85
   0  -2   6   77.74    2.36
   0  -2  -6   77.59    2.10
   0   2  -6   77.34    2.26
   0   2   6   76.22    2.38
   1  -2   6   77.60    2.42
  -1  -2  -6   80.97    2.13
  -1   2  -6   80.60    2.33
   1   2   6   80.83    2.48
   2  -2   6   64.16    1.98
   2   2   6   58.08    1.99
  -2   2  -6   60.19    1.86
   3  -2   6   11.10    0.65
  -3   2  -6   11.43    0.61
   3   2   6   11.53    0.70
   4  -2   6    1.03    0.26
  -4   2  -6    1.46    0.26
   4   2   6    1.35    0.30
   5  -2   6   11.51    0.70
   5   2   6   12.42    0.77
   6   2   6    8.45    0.66
  -8  -3   6    0.43    0.25
  -8   3   6    0.35    0.25
   8   3  -6    0.12    0.22
  -7  -3   6   15.70    0.89
   7  -3  -6   15.69    0.93
  -7   3   6   15.98    0.93
   7   3  -6   14.52    0.90
  -7   3   6   13.71    0.79
   6  -3  -6   14.14    0.83
  -6  -3   6   14.72    0.84
   6   3  -6   15.95    0.89
  -6   3   6   15.76    0.80
   5  -3  -6   56.89    1.93
  -5  -3   6   56.71    1.94
   5   3  -6   58.45    1.99
  -5   3   6   57.20    1.89
  -4  -3   6  100.46    2.93
   4  -3  -6   98.52    2.86
   4   3  -6  100.25    2.95
  -4   3   6   93.62    2.86
  -3  -3   6   50.02    1.68
   3  -3  -6   50.80    1.59
  -3   3   6   47.20    1.64
   3   3  -6   46.50    1.65
   2  -3  -6  103.69    2.91
  -2  -3   6  105.12    3.07
   2   3  -6  108.76    3.06
  -2   3   6  108.92    3.10
   1  -3  -6   92.07    2.49
  -1  -3   6   94.60    2.73
  -1   3   6   90.10    2.73
   1   3  -6   91.28    2.67
   0  -3   6   51.08    1.69
   0  -3  -6   50.30    1.40
   0   3  -6   50.99    1.64
   0   3   6   45.74    1.67
   1  -3   6   17.72    0.83
  -1  -3  -6   16.79    0.56
   1   3   6   17.68    0.87
  -1   3  -6   19.18    0.82
   2  -3   6   16.91    0.82
  -2   3  -6   18.03    0.82
   2   3   6   18.19    0.90
   3  -3   6   92.47    2.69
   3   3   6   89.82    2.79
  -3   3  -6   88.22    2.64
   4  -3   6   20.26    0.92
  -4   3  -6   20.18    0.91
   4   3   6   19.17    0.99
   5   3   6    8.18    0.64
   6   3   6   15.70    0.96
  -8  -4   6    1.50    0.38
  -8   4   6    1.51    0.35
   8   4  -6    0.98    0.32
  -7  -4   6   57.29    2.05
   7   4  -6   56.24    2.10
  -7   4   6   57.03    2.08
  -6  -4   6   32.66    1.34
   6  -4  -6   31.48    1.34
  -6   4   6   31.75    1.23
   6   4  -6   27.77    1.31
  -6   4   6   30.94    1.31
   5  -4  -6    7.95    0.58
  -5  -4   6    8.15    0.60
  -5   4   6    7.76    0.55
  -5   4   6    7.02    0.55
   5   4  -6    8.13    0.62
   4  -4  -6   45.79    1.60
  -4  -4   6   46.45    1.67
  -4   4   6   46.91    1.62
   4   4  -6   48.99    1.71
   3  -4  -6    8.47    0.51
  -3  -4   6    8.08    0.56
  -3   4   6    8.17    0.56
   3   4  -6    9.16    0.60
   2  -4  -6  124.76    3.33
  -2  -4   6  123.78    3.51
   2   4  -6  122.83    3.52
  -2   4   6  125.49    3.52
   1  -4  -6    2.28    0.22
  -1  -4   6    2.95    0.36
  -1   4   6    3.08    0.37
   1   4  -6    2.75    0.34
   0  -4  -6   75.54    2.02
   0  -4   6   77.05    2.36
   0   4  -6   77.17    2.34
   0   4   6   78.23    2.41
   1  -4   6  130.08    3.61
   1   4   6  131.49    3.71
  -1   4  -6  124.74    3.58
   2  -4   6    0.70    0.23
  -2   4  -6    0.85    0.23
   2   4   6    0.79    0.23
   3  -4   6   24.03    1.01
  -3   4  -6   22.73    1.02
   3   4   6   26.02    1.15
   4  -4   6   11.86    0.66
  -4   4  -6   11.57    0.70
   4   4   6   10.39    0.72
   5   4   6   12.80    0.82
  -5   4  -6   12.96    0.79
   6   4   6    1.62    0.37
  -8  -5   6    1.68    0.40
  -8   5   6    1.46    0.34
   8   5  -6    0.67    0.27
  -7  -5   6   10.49    0.80
  -7   5   6   12.30    0.82
   7   5  -6   11.61    0.81
  -6  -5   6    1.83    0.37
   6   5  -6    2.91    0.46
  -6   5   6    3.35    0.44
  -6   5   6    3.37    0.41
  -5  -5   6   49.79    1.79
  -5   5   6   48.08    1.66
   5   5  -6   50.80    1.83
  -5   5   6   49.07    1.73
  -4  -5   6   92.03    2.87
   4  -5  -6   94.50    2.79
   4   5  -6   98.65    2.95
  -4   5   6   93.92    2.78
  -4   5   6   96.49    2.81
   3  -5  -6   29.76    1.10
  -3  -5   6   30.97    1.21
  -3   5   6   29.56    1.09
  -3   5   6   29.28    1.16
   3   5  -6   28.95    1.23
  -2  -5   6  103.10    3.03
   2  -5  -6  102.57    2.83
  -2   5   6  105.93    3.04
  -2   5   6  102.01    2.82
   2   5  -6  105.15    3.06
  -1  -5   6   28.78    1.14
   1   5  -6   28.88    1.17
  -1   5   6   28.48    0.93
  -1   5   6   29.11    1.18
   0  -5   6   39.75    1.46
   0   5   6   43.23    1.18
   0   5   6   42.92    1.56
   0   5  -6   43.13    1.53
   1  -5   6   10.26    0.60
  -1   5  -6   10.05    0.63
   1   5   6    8.32    0.61
   2  -5   6    4.68    0.43
  -2   5  -6    5.67    0.49
   2   5   6    5.66    0.51
   3  -5   6   60.82    1.99
   3   5   6   62.93    2.17
  -3   5  -6   67.21    2.12
   4   5   6    7.91    0.63
  -4   5  -6    6.72    0.58
  -5   5  -6    9.23    0.68
   5   5   6    7.05    0.64
   6   5   6    8.99    0.74
  -8  -6   6   17.40    1.08
  -8   6   6   18.16    1.09
   8   6  -6   19.93    1.15
  -7  -6   6   20.72    1.12
  -7   6   6   19.22    1.06
   7   6  -6   20.13    1.11
  -6  -6   6   12.65    0.81
   6   6  -6   10.28    0.76
  -6   6   6   10.79    0.73
  -5  -6   6   19.68    1.02
  -5   6   6   21.16    0.93
  -5   6   6   20.79    0.98
   5   6  -6   21.18    1.07
  -4  -6   6   22.92    1.08
   4   6  -6   23.25    1.13
  -4   6   6   25.42    1.04
  -4   6   6   26.18    1.05
  -3  -6   6    3.45    0.41
   3   6  -6    4.23    0.47
  -3   6   6    2.89    0.31
  -3   6   6    3.42    0.39
  -2  -6   6   66.03    2.16
   2   6  -6   70.98    2.26
  -2   6   6   67.80    1.98
  -2   6   6   69.03    2.18
  -1  -6   6   54.23    1.85
   1   6  -6   57.35    1.95
  -1   6   6   58.25    1.63
  -1   6   6   57.68    1.91
   0  -6   6   68.24    2.19
   0   6  -6   72.18    2.29
   0   6   6   72.09    2.29
   1  -6   6   71.33    2.21
  -1   6  -6   72.63    2.30
   1   6   6   69.44    2.30
   2  -6   6   25.22    1.04
  -2   6  -6   26.05    1.14
   3  -6   6    3.45    0.36
   3   6   6    3.55    0.44
  -3   6  -6    3.76    0.46
   4   6   6    3.91    0.49
  -4   6  -6    3.38    0.48
  -5   6  -6   26.97    1.29
   5   6   6   27.56    1.34
  -7  -7   6    8.49    0.74
  -7   7   6    8.24    0.69
   7   7  -6    8.58    0.72
  -6  -7   6   42.19    1.68
   6   7  -6   39.16    1.65
  -6   7   6   39.73    1.60
  -5  -7   6   10.78    0.75
  -5   7   6   11.24    0.70
   5   7  -6   13.07    0.81
  -4  -7   6   28.38    1.25
  -4   7   6   30.75    1.20
  -4   7   6   31.12    1.18
   4   7  -6   29.56    1.31
  -3  -7   6   91.10    2.78
  -3   7   6   87.30    2.60
   3   7  -6   93.62    2.87
  -3   7   6   88.14    2.68
  -2  -7   6   25.15    1.07
   2   7  -6   23.64    1.13
  -2   7   6   23.71    0.90
  -2   7   6   23.56    1.04
  -1  -7   6   10.50    0.65
  -1   7   6   10.97    0.49
  -1   7   6   11.63    0.70
   1   7  -6   10.59    0.72
   0  -7   6   34.16    1.27
   0   7   6   31.02    1.30
   0   7  -6   33.04    1.36
   1  -7   6   32.22    1.22
   1   7   6   32.58    1.33
  -1   7  -6   29.89    1.30
   2  -7   6   28.93    1.12
   2   7   6   26.44    1.23
  -2   7  -6   29.53    1.26
  -3   7  -6   14.96    0.87
   3   7   6   14.19    0.86
  -4   7  -6   34.23    1.47
   4   7   6   33.78    1.49
  -5   7  -6    9.62    0.77
   5   7   6    9.18    0.75
  -7  -8   6    1.79    0.43
   7   8  -6    1.59    0.39
  -7   8   6    1.10    0.34
  -6  -8   6    6.20    0.64
   6   8  -6    6.48    0.63
  -6   8   6    6.51    0.57
  -5  -8   6   44.24    1.75
   5   8  -6   44.66    1.78
  -5   8   6   44.92    1.67
  -4  -8   6    8.97    0.66
  -4   8   6    9.91    0.61
   4   8  -6    7.68    0.65
  -4   8   6    9.34    0.58
  -3  -8   6    4.27    0.46
   3   8  -6    4.79    0.50
  -3   8   6    5.03    0.41
  -3   8   6    4.21    0.42
  -2  -8   6    0.33    0.19
  -2   8   6    1.12    0.28
   2   8  -6   -0.02    0.18
  -2   8   6    0.39    0.14
  -1  -8   6   89.86    2.75
  -1   8   6   90.68    2.78
   1   8  -6   93.61    2.92
   0  -8   6   34.86    1.28
   0   8  -6   30.34    1.34
   0   8   6   30.02    1.29
   1  -8   6    0.85    0.23
   1   8   6    0.79    0.27
  -1   8  -6    0.69    0.25
   2  -8   6   66.86    2.03
   2   8   6   59.39    2.16
  -2   8  -6   64.09    2.21
   3   8   6    0.53    0.26
  -3   8  -6    0.33    0.26
   4   8   6    2.17    0.44
  -4   8  -6    2.60    0.47
   5   8   6    2.16    0.46
  -5   8  -6    2.23    0.47
  -7  -9   6    4.12    0.62
  -7   9   6    2.90    0.50
   7   9  -6    3.86    0.59
  -6  -9   6   21.95    1.19
   6   9  -6   20.73    1.17
  -6   9   6   20.38    1.09
  -5  -9   6    7.23    0.63
   5   9  -6    8.15    0.69
  -5   9   6    5.51    0.52
  -4  -9   6    8.21    0.66
   4   9  -6    9.62    0.74
  -4   9   6    8.72    0.60
  -3  -9   6   79.01    2.60
   3   9  -6   82.79    2.73
  -3   9   6   83.68    2.48
  -3   9   6   81.78    2.50
  -2  -9   6    2.33    0.38
  -2   9   6    2.90    0.29
  -2   9   6    2.23    0.36
   2   9  -6    1.85    0.39
  -1  -9   6    3.20    0.43
   1   9  -6    4.30    0.50
  -1   9   6    3.68    0.43
   0  -9   6    8.15    0.58
   0   9   6   10.16    0.69
   0   9  -6   10.45    0.75
   1  -9   6   22.22    0.98
  -1   9  -6   22.87    1.15
   1   9   6   21.74    1.08
  -2   9  -6   12.61    0.85
   2   9   6   12.81    0.83
  -3   9  -6    2.62    0.46
   3   9   6    3.29    0.52
   4   9   6   29.13    1.41
  -4   9  -6   28.66    1.42
  -6 -10   6    5.11    0.61
  -6  10   6    6.91    0.62
   6  10  -6    6.83    0.69
  -5 -10   6   16.03    0.99
   5  10  -6   17.21    1.06
  -5  10   6   16.66    0.93
  -4 -10   6    7.44    0.64
  -4  10   6    7.03    0.56
   4  10  -6    6.27    0.62
  -3 -10   6    2.06    0.38
   3  10  -6    2.11    0.43
  -3  10   6    1.66    0.31
  -3  10   6    2.14    0.35
  -2 -10   6   14.87    0.83
   2  10  -6   13.50    0.89
  -2  10   6   13.73    0.78
  -1 -10   6   48.24    1.71
   1  10  -6   48.49    1.89
  -1  10   6   45.36    1.71
   0 -10   6   13.49    0.75
   0  10   6   12.93    0.79
   0  10  -6   12.81    0.87
   1 -10   6   25.57    1.08
  -1  10  -6   25.81    1.27
   1  10   6   23.47    1.18
  -2  10  -6   21.24    1.17
   2  10   6   21.23    1.12
  -3  10  -6    3.95    0.58
   3  10   6    3.53    0.56
  -4  10  -6    4.35    0.64
   4  10   6    4.74    0.59
   6  11  -6    7.66    0.74
  -6  11   6    6.69    0.63
  -5 -11   6   10.71    0.82
   5  11  -6   10.02    0.83
  -5  11   6   10.22    0.75
  -4 -11   6   26.32    1.28
   4  11  -6   25.61    1.35
  -4  11   6   26.06    1.18
  -3 -11   6   12.16    0.78
   3  11  -6    8.85    0.76
  -2 -11   6   38.41    1.53
  -2  11   6   38.21    1.48
   2  11  -6   38.38    1.67
  -1 -11   6   14.36    0.82
   1  11  -6   13.85    0.94
  -1  11   6   15.13    0.83
   0 -11   6    6.98    0.54
   0  11   6    7.70    0.64
   0  11  -6    7.30    0.68
   1  11   6    9.38    0.72
  -1  11  -6    9.48    0.79
  -2  11  -6   10.24    0.83
   2  11   6    9.75    0.77
  -3  11  -6   12.65    0.93
   3  11   6   13.74    0.95
  -5 -12   6    0.53    0.27
   5  12  -6    1.30    0.39
  -5  12   6    0.10    0.18
  -4 -12   6    6.85    0.67
   4  12  -6    6.89    0.72
  -3 -12   6    2.47    0.45
   3  12  -6    3.14    0.53
  -2 -12   6   20.56    1.07
   2  12  -6   20.35    1.18
  -2  12   6   20.39    1.01
  -1 -12   6    2.94    0.45
  -1  12   6    3.25    0.47
   1  12  -6    4.47    0.62
   0 -12   6   15.34    0.86
   0  12  -6   17.27    1.07
   0  12   6   16.66    0.96
   1  12   6   25.27    1.28
  -1  12  -6   27.73    1.41
  -2  12  -6    0.28    0.28
   2  12   6    0.45    0.31
   4  13  -6   19.66    1.22
  -3 -13   6    0.55    0.28
   3  13  -6    0.77    0.32
  -2 -13   6   12.37    0.84
   2  13  -6   14.32    1.01
  -1 -13   6    5.56    0.56
   1  13  -6    6.65    0.72
  -1  13   6    5.92    0.58
   0  13   6    6.50    0.63
   0  13  -6    6.92    0.74
   1  13   6    0.89    0.31
  -1  13  -6    0.26    0.26
   8   0  -7    7.21    0.68
  -8   0   7    6.28    0.61
   7   0  -7   -0.03    0.16
  -7   0   7    0.24    0.20
   6   0  -7   62.59    2.17
  -6   0   7   59.27    2.08
  -5   0   7   59.40    2.03
   5   0  -7   60.19    2.05
  -4   0   7    1.04    0.29
   4   0  -7    1.05    0.26
   3   0  -7   74.28    2.31
  -3   0   7   76.69    2.41
  -2   0   7    4.17    0.46
   2   0  -7    3.45    0.36
   1   0  -7   95.16    2.72
  -1   0   7   97.23    2.92
   0   0   7    0.26    0.21
   0   0  -7    0.49    0.15
   1   0   7   40.08    1.54
  -1   0  -7   42.10    1.33
   2   0   7  112.37    3.36
  -2   0  -7  114.16    3.08
   3   0   7    7.20    0.57
   4   0   7   14.41    0.84
   5   0   7    2.96    0.45
  -8  -1   7   17.95    1.03
   8  -1  -7   18.63    1.11
   8   1  -7   17.57    1.07
  -8   1   7   18.76    1.02
  -7  -1   7    2.74    0.45
   7  -1  -7    2.47    0.44
  -7   1   7    2.31    0.42
   7   1  -7    2.53    0.46
  -6  -1   7   36.02    1.52
   6  -1  -7   39.13    1.59
   6   1  -7   44.47    1.66
  -6   1   7   40.97    1.55
  -5  -1   7   12.52    0.76
   5  -1  -7    9.76    0.69
  -5   1   7   13.28    0.76
   5   1  -7   12.15    0.75
   4  -1  -7   48.89    1.72
  -4  -1   7   48.72    1.76
   4   1  -7   50.91    1.75
  -4   1   7   50.85    1.78
   3  -1  -7  107.96    3.04
  -3  -1   7  108.56    3.16
   3   1  -7  106.03    3.08
  -3   1   7  101.37    3.14
  -2  -1   7   48.59    1.78
   2  -1  -7   52.47    1.66
   2   1  -7   51.74    1.69
  -2   1   7   52.40    1.80
   1  -1  -7   77.44    2.25
  -1  -1   7   77.52    2.46
  -1   1   7   78.27    2.48
   1   1  -7   79.60    2.32
   0  -1  -7   32.59    1.10
   0  -1   7   31.27    1.30
   0   1   7   31.78    1.30
   0   1  -7   33.91    1.17
   1  -1   7   19.73    0.95
  -1  -1  -7   20.12    0.75
  -1   1  -7   20.20    0.83
   1   1   7   18.32    0.95
   2  -1   7    4.34    0.45
   2   1   7    4.16    0.45
  -2   1  -7    4.01    0.36
   3  -1   7    1.62    0.33
   3   1   7    2.05    0.37
   4  -1   7   32.95    1.36
   4   1   7   33.84    1.41
   5  -1   7    3.21    0.46
   5   1   7    4.15    0.48
   8  -2  -7   15.50    1.02
  -8  -2   7   16.79    0.99
   8   2  -7   17.88    1.07
  -8   2   7   14.89    0.99
  -7  -2   7   19.79    1.06
   7  -2  -7   19.58    1.10
  -7   2   7   21.68    1.05
   7   2  -7   21.56    1.14
   6  -2  -7   32.20    1.40
  -6  -2   7   32.65    1.39
  -6   2   7   33.15    1.36
   6   2  -7   35.64    1.47
   5  -2  -7   27.35    1.20
  -5  -2   7   28.38    1.23
   5   2  -7   28.38    1.25
  -5   2   7   28.02    1.20
  -4  -2   7   31.08    1.29
   4  -2  -7   30.41    1.22
   4   2  -7   31.76    1.28
  -4   2   7   31.03    1.28
   3  -2  -7   18.43    0.84
  -3  -2   7   17.02    0.89
   3   2  -7   19.26    0.90
  -3   2   7   17.81    0.91
   2  -2  -7    9.06    0.52
   2   2  -7    9.36    0.58
  -2   2   7    9.27    0.64
   1  -2  -7   55.26    1.66
  -1  -2   7   54.81    1.90
  -1   2   7   56.79    1.93
   1   2  -7   53.97    1.78
   0  -2  -7   48.25    1.42
   0  -2   7   46.91    1.69
   0   2  -7   47.17    1.57
   0   2   7   45.20    1.69
   1  -2   7   49.95    1.76
  -1   2  -7   48.86    1.63
   1   2   7   49.63    1.80
   2  -2   7   38.65    1.49
  -2   2  -7   40.16    1.39
   2   2   7   40.91    1.57
   3  -2   7   28.90    1.23
   3   2   7   29.15    1.29
  -3   2  -7   31.79    1.17
   4  -2   7    5.91    0.52
   4   2   7    6.13    0.58
   5  -2   7    6.11    0.56
   5   2   7    6.63    0.59
  -8  -3   7    6.13    0.63
   8  -3  -7    6.76    0.68
   8   3  -7    4.87    0.61
  -8   3   7    4.65    0.56
   7  -3  -7    2.77    0.48
  -7  -3   7    2.78    0.46
  -7   3   7    2.37    0.41
   7   3  -7    3.67    0.56
  -7   3   7    2.06    0.43
   6  -3  -7    4.89    0.51
  -6  -3   7    4.16    0.49
  -6   3   7    4.32    0.48
   6   3  -7    5.10    0.53
  -5  -3   7   47.22    1.77
   5  -3  -7   48.55    1.74
   5   3  -7   50.01    1.82
  -5   3   7   46.78    1.72
  -4  -3   7   10.83    0.71
   4  -3  -7   10.47    0.64
   4   3  -7    9.85    0.68
  -4   3   7   10.78    0.69
   3  -3  -7   34.36    1.29
  -3  -3   7   35.57    1.40
  -3   3   7   36.29    1.40
   3   3  -7   37.17    1.41
  -2  -3   7  137.24    3.87
   2  -3  -7  134.79    3.65
  -2   3   7  133.51    3.88
   2   3  -7  135.15    3.81
  -1  -3   7   31.29    1.30
   1  -3  -7   31.88    1.08
   1   3  -7   33.18    1.25
  -1   3   7   34.98    1.36
   0  -3  -7   28.61    0.92
   0  -3   7   27.34    1.18
   0   3   7   29.43    1.24
   0   3  -7   27.85    1.13
   1  -3   7   48.96    1.72
  -1   3  -7   48.94    1.65
   1   3   7   48.28    1.78
   2  -3   7   11.29    0.69
   2   3   7   10.63    0.73
  -2   3  -7   10.89    0.66
   3  -3   7   21.83    1.00
  -3   3  -7   20.66    0.94
   3   3   7   20.94    1.06
   4  -3   7   14.62    0.81
   4   3   7   14.53    0.89
   5   3   7   15.24    0.93
  -8  -4   7    0.05    0.21
   8   4  -7   -0.06    0.19
  -8   4   7    0.03    0.23
  -7  -4   7   61.63    2.24
   7  -4  -7   65.64    2.29
  -7   4   7   59.95    2.21
   7   4  -7   59.46    2.25
   6  -4  -7    2.05    0.39
  -6  -4   7    2.13    0.40
  -6   4   7    2.24    0.39
  -6   4   7    1.59    0.34
   6   4  -7    2.31    0.42
   5  -4  -7   10.23    0.67
  -5  -4   7    9.46    0.69
  -5   4   7    9.49    0.65
   5   4  -7    9.32    0.69
  -4  -4   7   99.46    3.00
   4  -4  -7   95.64    2.86
   4   4  -7   93.44    2.97
  -4   4   7   97.12    2.93
   3  -4  -7   20.12    0.88
  -3  -4   7   21.87    1.01
  -3   4   7   20.09    0.99
   3   4  -7   20.07    0.99
   2  -4  -7    5.68    0.40
  -2  -4   7    6.04    0.53
  -2   4   7    6.61    0.55
   2   4  -7    7.56    0.57
   1  -4  -7    1.56    0.22
  -1  -4   7    1.43    0.32
   1   4  -7    1.81    0.33
  -1   4   7    1.73    0.36
   0  -4   7  154.46    4.39
   0   4  -7  159.57    4.35
   0   4   7  157.43    4.46
   1  -4   7   32.12    1.31
  -1   4  -7   35.35    1.32
   1   4   7   33.51    1.40
   2  -4   7    9.61    0.62
  -2   4  -7    8.47    0.59
   2   4   7    7.91    0.63
   3  -4   7   57.39    1.95
   3   4   7   55.99    2.07
  -3   4  -7   60.16    1.97
   4  -4   7    1.85    0.35
  -4   4  -7    1.11    0.29
   4   4   7    1.03    0.32
   5   4   7    1.88    0.41
  -8  -5   7    2.76    0.50
   8   5  -7    2.96    0.54
  -8   5   7    2.34    0.46
  -7  -5   7    1.03    0.33
   7   5  -7    1.52    0.39
  -7   5   7    1.03    0.31
  -6  -5   7   10.72    0.80
  -6   5   7   11.25    0.75
   6   5  -7   11.17    0.79
  -6   5   7   11.12    0.71
  -5  -5   7   32.29    1.42
   5  -5  -7   35.41    1.40
   5   5  -7   34.77    1.47
  -5   5   7   33.55    1.35
  -5   5   7   34.32    1.35
  -4  -5   7   15.96    0.90
   4  -5  -7   17.45    0.85
  -4   5   7   17.12    0.88
  -4   5   7   17.16    0.84
   4   5  -7   18.34    0.96
   3  -5  -7   22.09    0.91
  -3  -5   7   20.23    1.01
   3   5  -7   21.26    1.03
  -3   5   7   20.47    0.99
  -3   5   7   20.21    0.88
  -2  -5   7  107.92    3.25
   2  -5  -7  109.61    3.01
   2   5  -7  107.44    3.25
  -2   5   7  113.21    3.29
   1  -5  -7   20.26    0.74
  -1  -5   7   20.23    0.97
  -1   5   7   20.34    0.75
   1   5  -7   20.03    0.98
  -1   5   7   20.28    1.01
   0  -5   7    7.95    0.58
   0   5  -7    7.03    0.57
   0   5   7    7.92    0.62
   1  -5   7   21.34    0.99
   1   5   7   21.73    1.07
  -1   5  -7   20.48    0.99
   2  -5   7   16.78    0.84
  -2   5  -7   15.39    0.84
   2   5   7   14.11    0.87
   3  -5   7   15.75    0.81
   3   5   7   14.02    0.89
  -3   5  -7   15.27    0.85
   4   5   7    7.44    0.65
  -4   5  -7    7.52    0.61
   5   5   7   23.72    1.25
  -7  -6   7   15.48    0.99
   7   6  -7   16.27    1.03
  -7   6   7   14.97    0.94
  -6  -6   7   23.99    1.21
  -6   6   7   21.13    1.09
   6   6  -7   22.84    1.20
  -5  -6   7   16.34    0.96
  -5   6   7   16.82    0.89
   5   6  -7   17.63    1.01
  -5   6   7   17.51    0.89
  -4  -6   7   29.43    1.29
  -4   6   7   29.69    1.23
  -4   6   7   29.15    1.18
   4   6  -7   30.16    1.35
  -3  -6   7   21.05    1.04
  -3   6   7   21.86    0.91
   3   6  -7   20.34    1.06
  -3   6   7   22.83    1.05
  -2  -6   7    3.59    0.43
  -2   6   7    3.11    0.30
   2   6  -7    2.06    0.38
  -2   6   7    2.99    0.43
  -1  -6   7   26.30    1.15
  -1   6   7   26.33    1.18
   1   6  -7   26.08    1.18
   0  -6   7   28.38    1.21
   0   6  -7   28.08    1.24
   0   6   7   28.24    1.26
   1  -6   7   21.82    1.00
  -1   6  -7   22.61    1.07
   2  -6   7   22.23    1.03
   2   6   7   23.87    1.18
  -2   6  -7   26.14    1.16
   3  -6   7   24.46    1.07
  -3   6  -7   23.67    1.14
   3   6   7   24.54    1.22
   4   6   7    6.16    0.62
  -4   6  -7    6.29    0.59
   5   6   7    2.48    0.48
  -5   6  -7    2.90    0.50
  -7  -7   7    0.02    0.24
   7   7  -7    0.61    0.29
  -7   7   7    0.24    0.24
  -6  -7   7    8.47    0.73
  -6   7   7    8.51    0.67
   6   7  -7   10.48    0.79
  -5  -7   7   11.27    0.80
   5   7  -7   10.52    0.78
  -5   7   7   11.13    0.69
  -5   7   7   10.63    0.69
  -4  -7   7   20.47    1.06
  -4   7   7   20.28    0.97
   4   7  -7   20.09    1.08
  -4   7   7   21.32    0.96
  -3  -7   7   48.86    1.75
  -3   7   7   42.70    1.52
   3   7  -7   48.62    1.82
  -3   7   7   44.91    1.67
  -2  -7   7   21.28    1.04
  -2   7   7   21.73    0.85
  -2   7   7   20.77    1.02
   2   7  -7   22.64    1.10
  -1  -7   7   26.27    1.14
  -1   7   7   24.14    1.15
   1   7  -7   25.85    1.20
   0  -7   7   32.83    1.32
   0   7  -7   33.29    1.40
   0   7   7   33.12    1.39
   1  -7   7    9.92    0.65
  -1   7  -7    9.48    0.71
   2  -7   7   15.08    0.80
  -2   7  -7   15.34    0.90
   2   7   7   14.54    0.92
  -3   7  -7    2.79    0.47
   3   7   7    3.16    0.51
   4   7   7   16.09    1.01
  -4   7  -7   15.86    0.97
  -7  -8   7    2.37    0.50
  -7   8   7    1.49    0.36
   7   8  -7    2.61    0.50
  -6  -8   7   29.77    1.44
   6   8  -7   29.39    1.45
  -6   8   7   29.24    1.33
  -5  -8   7   17.68    1.02
   5   8  -7   17.86    1.06
  -5   8   7   18.04    0.94
  -4  -8   7    0.89    0.29
   4   8  -7    0.64    0.26
  -4   8   7    1.12    0.29
  -4   8   7    0.88    0.24
  -3  -8   7   26.26    1.20
  -3   8   7   25.15    1.14
  -3   8   7   25.25    1.03
   3   8  -7   25.38    1.26
  -2  -8   7    0.75    0.27
  -2   8   7    0.67    0.25
   2   8  -7    0.66    0.29
  -1  -8   7   37.54    1.46
  -1   8   7   35.00    1.47
   1   8  -7   38.30    1.56
   0  -8   7    6.84    0.56
   0   8   7    6.20    0.57
   0   8  -7    6.49    0.60
   1  -8   7   19.13    0.94
   1   8   7   20.13    1.08
  -1   8  -7   19.00    1.05
   2  -8   7   40.54    1.49
  -2   8  -7   41.01    1.66
   2   8   7   37.67    1.64
  -3   8  -7    0.05    0.18
   3   8   7    0.06    0.20
   4   8   7    4.25    0.61
  -4   8  -7    3.92    0.58
  -6  -9   7    4.96    0.61
   6   9  -7    4.56    0.67
  -6   9   7    5.56    0.54
  -5  -9   7    1.37    0.35
   5   9  -7    2.13    0.46
  -5   9   7    1.81    0.37
  -4  -9   7   11.66    0.83
  -4   9   7   12.01    0.74
  -4   9   7   13.49    0.76
   4   9  -7   13.20    0.89
  -3  -9   7   59.10    2.09
   3   9  -7   58.26    2.18
  -3   9   7   57.14    1.99
  -2  -9   7    7.37    0.61
   2   9  -7    8.92    0.73
  -2   9   7    8.06    0.61
  -1  -9   7   35.25    1.44
  -1   9   7   38.35    1.52
   1   9  -7   35.61    1.58
   0  -9   7   24.94    1.10
   0   9   7   22.20    1.15
   0   9  -7   23.02    1.20
   1  -9   7    9.09    0.64
  -1   9  -7    9.97    0.77
   1   9   7   10.04    0.76
   2   9   7    0.48    0.25
  -2   9  -7    1.16    0.36
  -3   9  -7    1.65    0.41
   3   9   7    1.87    0.43
  -6  10   7   12.07    0.82
  -5 -10   7   11.36    0.85
   5  10  -7   11.15    0.89
  -5  10   7   11.28    0.76
  -4 -10   7   10.94    0.80
  -4  10   7   10.03    0.67
   4  10  -7   10.66    0.84
  -3 -10   7    5.83    0.59
   3  10  -7    5.16    0.59
  -3  10   7    4.75    0.50
  -2 -10   7    0.64    0.28
  -2  10   7    1.55    0.33
   2  10  -7    0.67    0.29
  -1 -10   7   16.82    0.91
   1  10  -7   16.42    1.03
  -1  10   7   16.01    0.94
   0 -10   7   13.32    0.81
   0  10   7   14.07    0.89
   0  10  -7   12.92    0.90
   1 -10   7   14.67    0.84
  -1  10  -7   15.67    1.01
   1  10   7   12.82    0.86
  -2  10  -7   16.71    1.05
   2  10   7   16.72    1.04
   3  10   7    3.74    0.60
  -3  10  -7    3.87    0.61
  -5 -11   7    7.90    0.73
  -5  11   7    7.34    0.61
   5  11  -7    6.81    0.75
  -4 -11   7    7.13    0.67
   4  11  -7    7.54    0.73
  -3 -11   7   11.03    0.80
   3  11  -7    9.09    0.81
  -3  11   7   10.51    0.80
  -2 -11   7   25.83    1.22
   2  11  -7   24.21    1.30
  -2  11   7   23.61    1.15
  -1 -11   7   11.48    0.77
   1  11  -7   11.48    0.87
  -1  11   7   10.19    0.75
   0 -11   7    1.99    0.37
   0  11  -7    2.53    0.49
   0  11   7    1.23    0.35
  -1  11  -7   12.20    0.91
   1  11   7   10.33    0.81
  -2  11  -7    0.41    0.32
   2  11   7    0.79    0.35
  -4 -12   7   21.24    1.19
   4  12  -7   21.52    1.27
  -3 -12   7    1.69    0.38
   3  12  -7    0.89    0.38
  -2 -12   7    2.31    0.44
  -2  12   7    0.96    0.30
   2  12  -7    1.48    0.42
  -1 -12   7    1.30    0.35
   1  12  -7    1.61    0.43
  -1  12   7    1.52    0.37
   0  12  -7   20.22    1.22
   0  12   7   20.71    1.15
   1  12   7    9.05    0.77
  -1  12  -7    9.68    0.87
  -8   0   8    0.52    0.30
   8   0  -8    0.37    0.28
   7   0  -8    0.43    0.25
  -7   0   8    1.19    0.34
  -6   0   8   46.07    1.77
   6   0  -8   43.88    1.76
  -5   0   8    0.01    0.21
   5   0  -8    0.02    0.16
  -4   0   8    1.89    0.40
   4   0  -8    2.81    0.41
  -3   0   8   46.70    1.76
   3   0  -8   45.88    1.63
  -2   0   8    0.44    0.23
   2   0  -8    0.24    0.18
  -1   0   8    0.14    0.20
   1   0  -8    0.34    0.17
   0   0  -8    3.83    0.36
   0   0   8    3.79    0.47
   1   0   8   41.10    1.62
   2   0   8   45.15    1.74
   3   0   8    4.42    0.51
   4   0   8   19.49    1.06
   5   0   8    4.14    0.52
   8  -1  -8   31.17    1.51
  -8  -1   8   27.73    1.37
   8   1  -8   26.71    1.43
  -8   1   8   30.79    1.40
   7  -1  -8    1.27    0.35
  -7  -1   8    2.19    0.43
   7   1  -8    3.71    0.59
  -7   1   8    1.88    0.41
  -6  -1   8    2.77    0.49
   6  -1  -8    2.42    0.43
   6   1  -8    1.48    0.35
  -6   1   8    2.00    0.41
  -5  -1   8   22.59    1.10
   5  -1  -8   21.66    1.05
  -5   1   8   19.98    1.06
   5   1  -8   19.54    1.04
   4  -1  -8   46.50    1.67
  -4  -1   8   44.43    1.73
  -4   1   8   46.43    1.75
   4   1  -8   45.06    1.67
  -3  -1   8   16.65    0.93
   3  -1  -8   15.94    0.81
  -3   1   8   16.87    0.93
   3   1  -8   16.48    0.84
   2  -1  -8   18.19    0.83
  -2   1   8   16.51    0.94
   2   1  -8   17.15    0.84
   1  -1  -8  129.80    3.63
  -1  -1   8  132.25    3.92
  -1   1   8  132.76    3.94
   1   1  -8  139.68    3.73
   0  -1  -8   28.75    1.05
   0  -1   8   30.74    1.31
   0   1   8   31.37    1.33
   0   1  -8   27.52    1.11
   1  -1   8    7.84    0.62
  -1   1  -8    5.75    0.44
   1   1   8    5.67    0.55
   2  -1   8   24.28    1.17
   2   1   8   25.67    1.21
   3  -1   8    5.24    0.53
   3   1   8    6.66    0.60
   4  -1   8    6.84    0.59
   4   1   8    4.63    0.53
   5  -1   8    2.84    0.48
   5   1   8    2.56    0.46
   8  -2  -8    3.65    0.59
  -8  -2   8    5.45    0.63
   8   2  -8    4.99    0.70
   7  -2  -8   13.85    0.90
  -7  -2   8   10.31    0.79
  -7   2   8   10.42    0.78
   7   2  -8   10.24    0.80
  -6  -2   8   33.31    1.45
   6  -2  -8   34.94    1.46
  -6   2   8   32.46    1.42
   6   2  -8   30.56    1.43
   5  -2  -8   45.57    1.73
  -5  -2   8   46.25    1.79
   5   2  -8   47.94    1.79
  -5   2   8   45.88    1.77
  -4  -2   8   28.60    1.31
   4  -2  -8   30.34    1.25
   4   2  -8   30.38    1.29
  -4   2   8   31.19    1.33
   3  -2  -8   61.41    1.94
  -3  -2   8   60.48    2.10
   3   2  -8   57.96    2.00
  -3   2   8   57.24    2.07
  -2  -2   8   29.23    1.27
   2  -2  -8   27.73    1.08
   2   2  -8   26.05    1.14
  -2   2   8   29.13    1.27
  -1  -2   8   18.37    0.98
   1  -2  -8   19.70    0.80
  -1   2   8   18.22    0.99
   1   2  -8   19.02    0.89
   0  -2   8   20.32    1.05
   0   2   8   23.70    1.13
   0   2  -8   22.27    0.97
   1  -2   8   35.81    1.45
  -1   2  -8   34.33    1.29
   1   2   8   36.36    1.50
   2  -2   8   11.35    0.74
   2   2   8   10.95    0.77
  -2   2  -8   10.46    0.64
   3  -2   8   32.12    1.36
   3   2   8   30.62    1.40
   4  -2   8   15.31    0.89
   4   2   8   16.41    0.99
  -7  -3   8   19.82    1.11
   7  -3  -8   17.65    1.05
  -7   3   8   18.04    1.02
   7   3  -8   18.33    1.10
   6  -3  -8    5.04    0.54
  -6  -3   8    4.83    0.56
  -6   3   8    4.64    0.54
   6   3  -8    6.32    0.62
  -5  -3   8   13.19    0.85
   5  -3  -8   12.09    0.78
  -5   3   8   13.14    0.83
   5   3  -8   14.27    0.88
   4  -3  -8    6.94    0.55
  -4  -3   8    7.24    0.63
  -4   3   8    7.85    0.63
   4   3  -8    7.82    0.62
  -3  -3   8   20.87    1.06
   3  -3  -8   21.36    0.94
  -3   3   8   20.76    1.05
   3   3  -8   19.76    1.00
  -2  -3   8   63.25    2.18
   2  -3  -8   64.26    1.96
  -2   3   8   63.37    2.20
   2   3  -8   62.23    2.09
  -1  -3   8    6.60    0.58
   1  -3  -8    6.57    0.41
   1   3  -8    5.80    0.50
  -1   3   8    5.95    0.57
   0  -3   8   27.32    1.24
   0   3   8   28.09    1.28
   0   3  -8   28.11    1.16
   1  -3   8   22.02    1.07
   1   3   8   21.90    1.11
  -1   3  -8   20.32    0.95
   2  -3   8    9.94    0.69
  -2   3  -8   11.32    0.67
   2   3   8   11.75    0.81
   3  -3   8    0.76    0.26
   3   3   8    0.81    0.29
   4  -3   8    3.46    0.48
   4   3   8    3.15    0.54
  -7  -4   8   16.63    1.04
   7  -4  -8   16.11    1.00
   7   4  -8   14.75    1.00
  -7   4   8   16.45    1.01
  -6  -4   8   -0.36    0.16
   6  -4  -8    0.11    0.20
   6   4  -8   -0.06    0.16
  -6   4   8    0.25    0.19
   5  -4  -8   34.23    1.42
  -5  -4   8   35.07    1.51
   5   4  -8   34.86    1.51
  -5   4   8   36.03    1.46
  -4  -4   8   49.82    1.83
   4  -4  -8   47.03    1.68
   4   4  -8   45.58    1.78
  -4   4   8   46.22    1.76
   3  -4  -8    0.52    0.20
  -3  -4   8    0.41    0.22
  -3   4   8    0.80    0.28
   3   4  -8    0.54    0.23
  -2  -4   8   31.02    1.35
   2  -4  -8   30.96    1.14
   2   4  -8   33.36    1.35
  -2   4   8   32.82    1.39
  -1  -4   8    4.95    0.51
  -1   4   8    5.87    0.57
   1   4  -8    5.75    0.52
   0  -4   8   26.83    1.22
   0   4  -8   29.03    1.20
   0   4   8   28.66    1.31
   1  -4   8    2.02    0.38
   1   4   8    2.71    0.46
  -1   4  -8    2.56    0.39
   2  -4   8    8.42    0.62
  -2   4  -8    7.75    0.59
   2   4   8    8.83    0.69
   3  -4   8   31.98    1.37
  -3   4  -8   34.59    1.38
   3   4   8   34.01    1.51
   4  -4   8    0.02    0.21
   4   4   8    0.23    0.21
  -7  -5   8   25.88    1.35
  -7   5   8   25.80    1.29
   7   5  -8   24.47    1.33
   6  -5  -8    1.81    0.38
  -6  -5   8    1.57    0.41
  -6   5   8    1.24    0.33
  -6   5   8    0.43    0.25
   6   5  -8    1.98    0.41
   5  -5  -8    9.51    0.67
  -5  -5   8    8.59    0.71
  -5   5   8   10.55    0.69
   5   5  -8    8.90    0.72
  -5   5   8    8.52    0.67
  -4  -5   8    3.16    0.49
   4  -5  -8    3.24    0.38
   4   5  -8    3.17    0.48
  -4   5   8    3.24    0.48
  -4   5   8    3.52    0.41
   3  -5  -8   11.72    0.66
  -3  -5   8   12.99    0.82
  -3   5   8   13.79    0.83
   3   5  -8   13.73    0.83
  -2  -5   8   68.31    2.38
   2   5  -8   73.83    2.43
  -2   5   8   74.09    2.45
  -1  -5   8    8.42    0.65
   1   5  -8    7.95    0.61
  -1   5   8    8.04    0.66
   0  -5   8   29.82    1.29
   0   5  -8   30.26    1.27
   0   5   8   27.32    1.31
   1  -5   8   34.93    1.43
   1   5   8   35.78    1.54
  -1   5  -8   34.65    1.43
   2  -5   8    9.87    0.67
   2   5   8    9.79    0.75
  -2   5  -8    8.20    0.64
   3  -5   8    1.11    0.28
   3   5   8    1.26    0.35
  -3   5  -8    1.02    0.30
   4   5   8    0.41    0.26
  -7  -6   8   11.34    0.91
  -7   6   8   12.76    0.87
   7   6  -8   12.45    0.95
  -6  -6   8   15.28    0.99
  -6   6   8   13.54    0.85
   6   6  -8   14.73    0.98
  -5  -6   8   21.90    1.20
  -5   6   8   24.56    1.12
  -5   6   8   24.27    1.13
   5   6  -8   24.99    1.27
  -4  -6   8   29.35    1.36
   4   6  -8   30.79    1.41
  -4   6   8   29.93    1.31
  -4   6   8   28.93    1.20
  -3  -6   8   20.68    1.08
  -3   6   8   20.60    1.07
  -3   6   8   22.23    0.93
   3   6  -8   22.10    1.12
  -2  -6   8   12.24    0.79
   2   6  -8   12.48    0.81
  -2   6   8   13.30    0.83
  -1  -6   8    0.93    0.28
  -1   6   8    0.94    0.32
   1   6  -8    0.91    0.30
   0  -6   8   26.61    1.21
   0   6  -8   25.83    1.20
   0   6   8   27.06    1.28
   1  -6   8   23.50    1.10
   1   6   8   22.66    1.18
  -1   6  -8   21.42    1.09
   2  -6   8   16.66    0.92
   2   6   8   17.57    1.05
  -2   6  -8   18.92    1.00
   3   6   8   15.95    1.00
  -3   6  -8   14.22    0.89
   4   6   8    4.59    0.56
  -6  -7   8    2.58    0.52
   6   7  -8    2.96    0.54
  -6   7   8    3.16    0.50
  -5  -7   8    8.94    0.75
  -5   7   8    9.12    0.65
   5   7  -8    7.59    0.72
  -5   7   8    8.60    0.66
  -4  -7   8   17.50    1.02
  -4   7   8   17.88    0.88
  -4   7   8   17.41    0.95
   4   7  -8   17.41    1.05
  -3  -7   8    9.24    0.71
  -3   7   8   10.20    0.73
   3   7  -8   10.24    0.77
  -2  -7   8   14.86    0.87
  -2   7   8   13.41    0.85
   2   7  -8   12.96    0.86
  -1  -7   8   57.26    2.05
  -1   7   8   59.15    2.12
   1   7  -8   56.29    2.08
   0  -7   8   14.44    0.86
   0   7  -8   14.31    0.90
   0   7   8   15.01    0.92
   1  -7   8    4.82    0.49
  -1   7  -8    3.88    0.54
   1   7   8    5.64    0.60
   2  -7   8   15.18    0.86
   2   7   8   12.84    0.94
  -2   7  -8   15.13    0.94
   3   7   8    1.15    0.35
  -3   7  -8    1.73    0.39
  -6  -8   8   22.48    1.28
  -6   8   8   22.36    1.16
   6   8  -8   22.57    1.28
  -5  -8   8    3.71    0.58
   5   8  -8    3.14    0.55
  -5   8   8    3.33    0.48
  -4  -8   8    5.88    0.60
  -4   8   8    4.53    0.46
   4   8  -8    4.75    0.58
  -4   8   8    5.02    0.52
  -3  -8   8   40.56    1.67
   3   8  -8   40.47    1.74
  -3   8   8   40.29    1.62
  -2  -8   8    0.70    0.29
   2   8  -8    1.02    0.33
  -2   8   8    1.16    0.33
  -1  -8   8    1.23    0.34
   1   8  -8    1.17    0.34
  -1   8   8    1.66    0.38
   0  -8   8    1.88    0.39
   0   8  -8    1.58    0.39
   0   8   8    1.94    0.42
   1  -8   8   20.62    1.02
  -1   8  -8   18.20    1.06
   1   8   8   19.00    1.12
   2   8   8   10.21    0.83
  -2   8  -8    9.73    0.78
  -3   8  -8    1.98    0.43
   3   8   8    1.47    0.38
  -5  -9   8    6.90    0.69
   5   9  -8    5.63    0.67
  -5   9   8    6.47    0.56
  -4  -9   8   15.62    0.99
   4   9  -8   15.11    1.02
  -4   9   8   15.58    0.90
  -3  -9   8    5.38    0.59
  -3   9   8    5.28    0.56
   3   9  -8    6.04    0.64
  -2  -9   8    3.03    0.49
   2   9  -8    2.77    0.50
  -2   9   8    3.69    0.53
  -1  -9   8   38.04    1.57
   1   9  -8   38.29    1.67
  -1   9   8   37.50    1.61
   0  -9   8    3.70    0.52
   0   9   8    4.86    0.57
   0   9  -8    4.55    0.57
   1  -9   8    3.44    0.49
  -1   9  -8    2.86    0.49
   1   9   8    3.97    0.59
   2   9   8    5.95    0.67
  -2   9  -8    8.76    0.76
  -4 -10   8    7.62    0.73
   4  10  -8   10.66    0.86
  -3 -10   8   13.75    0.92
   3  10  -8   12.76    0.96
  -3  10   8   14.58    0.88
  -2 -10   8    5.94    0.59
  -2  10   8    5.26    0.57
   2  10  -8    6.19    0.67
  -1 -10   8    3.89    0.53
  -1  10   8    3.30    0.53
   1  10  -8    5.07    0.69
   0 -10   8    5.25    0.58
   0  10  -8    4.54    0.67
   0  10   8    4.74    0.58
  -1  10  -8   12.13    0.91
   1  10   8   12.58    0.91
  -3 -11   8    3.63    0.59
   3  11  -8    3.28    0.62
  -3  11   8    3.28    0.50
  -2 -11   8   13.82    0.90
   2  11  -8   12.42    0.98
  -2  11   8   14.23    0.92
  -1 -11   8    7.36    0.66
   1  11  -8    5.54    0.66
  -1  11   8    6.42    0.64
   0 -11   8    8.33    0.70
   0  11  -8    8.07    0.78
   0  11   8    6.99    0.69
   7   0  -9    4.18    0.61
  -7   0   9    3.97    0.59
   6   0  -9   33.83    1.50
  -6   0   9   31.47    1.48
   5   0  -9    0.24    0.20
  -5   0   9    0.18    0.27
   4   0  -9   41.47    1.60
  -4   0   9   40.73    1.70
   3   0  -9   44.70    1.62
  -3   0   9   43.04    1.75
  -2   0   9    1.15    0.33
   2   0  -9    0.67    0.23
  -1   0   9   19.08    1.03
   1   0  -9   16.55    0.83
   0   0   9    2.62    0.45
   1   0   9   14.62    0.93
   2   0   9    1.14    0.33
   3   0   9    0.39    0.25
   7  -1  -9    2.52    0.47
  -7  -1   9    2.38    0.48
   7   1  -9    1.04    0.34
  -7   1   9    2.20    0.46
   6  -1  -9   23.19    1.20
  -6  -1   9   19.68    1.15
   6   1  -9   21.61    1.17
  -6   1   9   22.18    1.19
  -5  -1   9    8.22    0.72
   5  -1  -9    7.35    0.63
  -5   1   9    9.40    0.75
   5   1  -9    8.86    0.69
   4  -1  -9    7.37    0.60
  -4  -1   9    8.32    0.71
   4   1  -9    7.64    0.62
  -4   1   9    8.12    0.68
   3  -1  -9   10.28    0.67
  -3  -1   9   10.17    0.76
  -3   1   9    8.80    0.73
   3   1  -9   10.20    0.68
   2  -1  -9   15.27    0.76
  -2  -1   9   14.20    0.89
  -2   1   9   12.83    0.86
   2   1  -9   12.60    0.75
   1  -1  -9   55.95    1.82
  -1  -1   9   56.05    2.07
  -1   1   9   54.44    2.09
   1   1  -9   58.78    1.91
   0  -1   9    5.18    0.55
   0   1  -9    4.63    0.43
   0   1   9    5.79    0.59
   1  -1   9   15.10    0.95
   1   1   9   17.33    1.00
   2  -1   9   22.54    1.18
   2   1   9   23.85    1.22
   3  -1   9    6.90    0.64
   3   1   9    3.48    0.55
   7  -2  -9    1.08    0.34
  -7  -2   9    0.95    0.36
  -7   2   9    0.73    0.32
   7   2  -9    0.29    0.26
  -6  -2   9    5.73    0.63
   6  -2  -9    5.81    0.59
  -6   2   9    7.80    0.71
   6   2  -9    7.73    0.69
  -5  -2   9   21.03    1.17
   5  -2  -9   23.23    1.14
  -5   2   9   22.61    1.16
   5   2  -9   20.44    1.11
  -4  -2   9   26.37    1.27
   4  -2  -9   22.81    1.10
  -4   2   9   24.64    1.24
   4   2  -9   24.57    1.18
  -3  -2   9   31.45    1.43
   3  -2  -9   30.44    1.26
  -3   2   9   32.52    1.44
   3   2  -9   32.80    1.36
   2  -2  -9   24.68    1.06
  -2  -2   9   26.80    1.28
  -2   2   9   26.77    1.29
   2   2  -9   29.08    1.20
  -1  -2   9   12.89    0.85
   1   2  -9   12.58    0.74
  -1   2   9   13.45    0.88
   0  -2   9    4.11    0.51
   0   2  -9    3.83    0.42
   0   2   9    3.78    0.55
   1  -2   9   12.59    0.83
   1   2   9   12.48    0.87
   2  -2   9    7.69    0.65
   2   2   9    6.85    0.66
   3  -2   9   11.25    0.80
   3   2   9   10.92    0.82
   7  -3  -9   28.81    1.41
  -7  -3   9   28.68    1.44
  -7   3   9   27.21    1.35
   7   3  -9   27.94    1.45
   6  -3  -9    5.00    0.57
  -6  -3   9    4.96    0.61
   6   3  -9    6.23    0.63
  -6   3   9    5.08    0.59
   5  -3  -9    1.71    0.36
  -5  -3   9    0.87    0.31
  -5   3   9    1.05    0.33
   5   3  -9    1.64    0.39
  -4  -3   9   15.62    0.97
   4  -3  -9   15.28    0.85
   4   3  -9   15.87    0.93
  -4   3   9   14.94    0.93
  -3  -3   9   10.86    0.80
   3  -3  -9   12.37    0.71
   3   3  -9   10.99    0.75
  -3   3   9   10.52    0.79
  -2  -3   9    7.04    0.65
  -2   3   9    6.23    0.61
   2   3  -9    7.49    0.61
  -1  -3   9    4.64    0.54
   1   3  -9    5.69    0.52
  -1   3   9    5.61    0.59
   0  -3   9   58.97    2.16
   0   3  -9   59.83    2.03
   0   3   9   61.99    2.26
   1  -3   9   17.53    0.99
  -1   3  -9   16.34    0.88
   1   3   9   18.04    1.05
   2  -3   9    3.97    0.55
   2   3   9    4.93    0.57
   3  -3   9    9.88    0.74
   3   3   9   10.25    0.81
  -6  -4   9    0.80    0.33
   6  -4  -9    1.14    0.32
   6   4  -9    0.55    0.26
  -6   4   9    1.16    0.35
   5  -4  -9   32.88    1.43
  -5  -4   9   35.02    1.57
   5   4  -9   33.46    1.52
  -5   4   9   35.82    1.52
   4  -4  -9   10.94    0.70
  -4  -4   9   10.27    0.79
   4   4  -9    9.09    0.73
  -4   4   9   11.48    0.81
   3  -4  -9    1.53    0.31
  -3  -4   9    1.59    0.40
  -3   4   9    1.46    0.35
   3   4  -9    1.28    0.33
  -2  -4   9   50.59    1.96
  -2   4   9   53.83    1.99
   2   4  -9   49.39    1.87
  -1  -4   9    0.43    0.24
   1   4  -9   -0.03    0.17
  -1   4   9    0.00    0.20
   0  -4   9    2.97    0.46
   0   4  -9    2.74    0.42
   0   4   9    2.91    0.49
   1  -4   9    4.22    0.53
  -1   4  -9    4.90    0.51
   1   4   9    4.55    0.55
   2  -4   9   12.87    0.84
   2   4   9   15.59    0.97
   3  -4   9   10.30    0.76
   3   4   9   10.98    0.85
   6  -5  -9    2.95    0.49
  -6  -5   9    3.91    0.62
  -6   5   9    3.25    0.51
   6   5  -9    3.15    0.55
  -6   5   9    3.22    0.52
  -5  -5   9    2.86    0.50
   5  -5  -9    2.44    0.41
  -5   5   9    3.42    0.49
   5   5  -9    2.14    0.45
  -5   5   9    2.60    0.47
  -4  -5   9   13.56    0.90
   4  -5  -9   12.15    0.75
   4   5  -9   11.80    0.84
  -4   5   9   13.22    0.85
  -3  -5   9   21.30    1.13
  -3   5   9   20.60    1.11
   3   5  -9   20.38    1.10
  -2  -5   9    7.74    0.68
   2   5  -9    7.43    0.65
  -2   5   9    7.68    0.69
  -1  -5   9    4.44    0.54
   1   5  -9    4.52    0.51
  -1   5   9    3.72    0.59
   0  -5   9   35.99    1.55
   0   5  -9   39.42    1.56
   0   5   9   36.09    1.63
   1  -5   9    7.53    0.65
  -1   5  -9    7.51    0.62
   1   5   9    7.78    0.72
   2  -5   9    2.74    0.45
  -2   5  -9    3.34    0.48
   2   5   9    3.78    0.57
   3  -5   9   11.18    0.79
   3   5   9   10.05    0.85
  -6  -6   9    4.87    0.70
   6   6  -9    4.26    0.65
  -6   6   9    4.52    0.53
  -5  -6   9   17.32    1.07
   5   6  -9   18.93    1.11
  -5   6   9   15.59    0.91
  -5   6   9   16.01    0.97
  -4  -6   9   11.12    0.83
  -4   6   9   11.19    0.72
  -4   6   9   10.71    0.78
   4   6  -9   10.66    0.81
  -3  -6   9   21.92    1.18
   3   6  -9   21.28    1.15
  -3   6   9   22.99    1.17
  -2  -6   9   21.73    1.14
   2   6  -9   20.89    1.14
  -2   6   9   21.40    1.16
  -1  -6   9   11.78    0.81
  -1   6   9   10.40    0.83
   1   6  -9   10.90    0.78
   0  -6   9    4.51    0.54
   0   6  -9    3.87    0.54
   0   6   9    3.82    0.57
   1  -6   9    4.87    0.52
  -1   6  -9    4.07    0.56
   1   6   9    3.71    0.58
   2  -6   9    8.43    0.68
   2   6   9    8.45    0.77
  -2   6  -9   10.17    0.73
  -5  -7   9    7.00    0.71
  -5   7   9    6.62    0.57
  -5   7   9    5.96    0.62
   5   7  -9    5.50    0.66
  -4  -7   9    2.67    0.50
  -4   7   9    2.94    0.49
   4   7  -9    2.33    0.49
  -3  -7   9    6.59    0.65
  -3   7   9    6.08    0.64
   3   7  -9    6.20    0.64
  -2  -7   9    5.47    0.60
   2   7  -9    5.31    0.59
  -2   7   9    5.98    0.62
  -1  -7   9   26.71    1.27
  -1   7   9   22.46    1.24
   1   7  -9   23.21    1.21
   0  -7   9   10.03    0.75
   0   7   9   10.57    0.82
   0   7  -9   10.03    0.77
   1  -7   9    6.72    0.63
   1   7   9    6.59    0.70
  -1   7  -9    7.61    0.70
   2  -7   9   10.03    0.75
  -2   7  -9   11.24    0.82
   2   7   9   10.70    0.88
  -5  -8   9    0.76    0.32
   5   8  -9    0.33    0.28
  -4  -8   9   15.14    1.00
   4   8  -9   15.28    1.05
  -4   8   9   14.75    0.92
  -3  -8   9   23.48    1.24
   3   8  -9   22.26    1.24
  -3   8   9   20.51    1.14
  -2  -8   9   -0.10    0.17
  -2   8   9    0.26    0.25
   2   8  -9   -0.07    0.20
  -1  -8   9    5.58    0.61
   1   8  -9    6.37    0.64
  -1   8   9    5.11    0.62
   0  -8   9    2.78    0.48
   0   8  -9    2.87    0.50
   0   8   9    2.65    0.51
   1  -8   9   10.16    0.76
  -1   8  -9   10.83    0.85
   1   8   9    9.69    0.84
  -4  -9   9    3.68    0.58
   4   9  -9    3.06    0.56
  -4   9   9    3.04    0.51
  -3  -9   9    2.33    0.49
  -3   9   9    1.62    0.40
   3   9  -9    2.24    0.47
  -2  -9   9    4.48    0.62
   2   9  -9    2.69    0.50
  -2   9   9    3.32    0.54
  -1  -9   9   19.12    1.10
  -1   9   9   18.49    1.11
   1   9  -9   18.58    1.14
   0  -9   9    3.46    0.54
   0   9   9    2.78    0.53
   0   9  -9    2.58    0.50
  -2 -10   9    9.43    0.76
   2  10  -9    9.80    0.84
  -2  10   9    7.93    0.74
   6   0 -10    0.23    0.21
  -6   0  10    0.15    0.26
  -5   0  10    0.46    0.31
   5   0 -10    0.42    0.25
  -4   0  10   30.84    1.49
   4   0 -10   32.53    1.40
  -3   0  10    4.00    0.58
   3   0 -10    4.42    0.47
   2   0 -10   -0.07    0.17
  -2   0  10    0.16    0.22
  -1   0  10   39.46    1.72
   0   0  10    0.87    0.33
   1   0  10    1.11    0.33
   2   0  10    4.21    0.60
  -6  -1  10   23.91    1.32
   6  -1 -10   25.09    1.30
   6   1 -10   23.63    1.27
  -6   1  10   23.77    1.30
   5  -1 -10    5.21    0.57
  -5  -1  10    5.06    0.70
  -5   1  10    3.43    0.57
   5   1 -10    4.55    0.54
   4  -1 -10    1.90    0.38
  -4  -1  10    2.98    0.56
   4   1 -10    2.26    0.42
  -4   1  10    1.54    0.41
  -3  -1  10   12.88    0.92
   3  -1 -10   13.68    0.81
   3   1 -10   13.53    0.84
  -3   1  10   14.32    0.96
  -2  -1  10    6.20    0.65
  -2   1  10    5.56    0.64
   2   1 -10    4.87    0.50
  -1  -1  10    5.16    0.70
  -1   1  10    4.37    0.63
   0  -1  10    4.86    0.57
   0   1  10    5.18    0.60
   1  -1  10   21.36    1.20
   1   1  10   23.77    1.27
   2  -1  10    7.67    0.70
   2   1  10    7.58    0.71
  -6  -2  10   -0.05    0.21
   6  -2 -10    0.06    0.21
   6   2 -10    0.14    0.24
  -6   2  10   -0.12    0.21
   5  -2 -10    6.53    0.63
  -5  -2  10    6.87    0.71
   5   2 -10    8.50    0.72
  -5   2  10    6.96    0.70
  -4  -2  10   12.32    0.91
   4  -2 -10   11.26    0.77
   4   2 -10   11.84    0.82
  -4   2  10   12.04    0.89
   3  -2 -10   15.75    0.87
  -3  -2  10   17.92    1.08
  -3   2  10   17.60    1.07
   3   2 -10   16.83    0.95
  -2  -2  10   18.78    1.11
   2   2 -10   17.78    0.97
  -2   2  10   18.45    1.10
  -1  -2  10   15.37    0.98
   1   2 -10   14.00    0.84
  -1   2  10   15.35    1.00
   0  -2  10    5.96    0.66
   0   2  10    5.01    0.60
   1  -2  10    5.69    0.60
   1   2  10    4.64    0.58
   2  -2  10    2.29    0.47
   2   2  10    3.08    0.54
  -6  -3  10    5.70    0.67
   6  -3 -10    5.59    0.61
  -6   3  10    4.80    0.68
   6   3 -10    4.90    0.68
  -5  -3  10   15.32    1.04
   5  -3 -10   14.83    0.91
   5   3 -10   15.80    1.00
  -5   3  10   15.87    1.01
   4  -3 -10    8.00    0.64
  -4  -3  10    8.07    0.76
   4   3 -10    7.43    0.68
  -4   3  10    7.76    0.73
  -3  -3  10    5.07    0.61
  -3   3  10    6.61    0.69
   3   3 -10    6.44    0.61
  -2  -3  10    9.16    0.76
  -2   3  10    7.85    0.73
   2   3 -10    7.71    0.66
  -1  -3  10    3.62    0.56
  -1   3  10    4.42    0.64
   1   3 -10    4.24    0.49
   0  -3  10   21.17    1.15
   0   3 -10   19.09    1.07
   0   3  10   19.64    1.16
   1  -3  10    5.60    0.60
   1   3  10    6.33    0.67
   2  -3  10    3.86    0.58
   2   3  10    4.25    0.63
   5  -4 -10   11.02    0.79
  -5  -4  10   12.72    0.94
  -5   4  10   11.65    0.87
   5   4 -10   10.65    0.84
  -4  -4  10    1.09    0.38
   4   4 -10    0.80    0.32
  -4   4  10    1.08    0.36
  -3  -4  10   18.43    1.10
   3   4 -10   16.05    0.99
  -3   4  10   17.72    1.08
  -2  -4  10   36.40    1.64
  -2   4  10   36.95    1.67
   2   4 -10   36.62    1.56
  -1  -4  10    0.32    0.26
   1   4 -10    0.37    0.23
  -1   4  10    0.62    0.34
   0  -4  10    9.50    0.76
   0   4  10    8.48    0.78
   0   4 -10    9.78    0.72
   1  -4  10    2.55    0.46
   1   4  10    2.38    0.52
  -5  -5  10   15.04    1.05
   5   5 -10   13.67    0.98
  -5   5  10   14.46    0.97
  -5   5  10   16.67    0.94
  -4  -5  10    9.34    0.82
   4   5 -10    9.16    0.79
  -4   5  10    8.46    0.74
  -3  -5  10    3.09    0.55
  -3   5  10    5.28    0.60
   3   5 -10    3.36    0.54
  -2  -5  10    2.14    0.45
  -2   5  10    3.11    0.53
   2   5 -10    2.83    0.48
  -1  -5  10    0.85    0.32
   1   5 -10    0.76    0.31
  -1   5  10    0.47    0.31
   0  -5  10   19.64    1.11
   0   5  10   18.68    1.17
   0   5 -10   18.71    1.04
   1  -5  10    3.05    0.53
   1   5  10    2.66    0.53
  -4  -6  10    9.22    0.80
  -4   6  10    9.04    0.78
   4   6 -10    8.71    0.78
  -3  -6  10    8.47    0.76
   3   6 -10    8.25    0.73
  -3   6  10    8.11    0.75
  -2  -6  10    9.23    0.78
   2   6 -10    7.78    0.70
  -2   6  10    8.36    0.78
  -1  -6  10   13.54    0.92
  -1   6  10   13.32    0.96
   1   6 -10   12.99    0.90
   0  -6  10    3.16    0.53
   0   6 -10    2.73    0.47
   0   6  10    2.92    0.58
  -3  -7  10    8.30    0.77
  -3   7  10    7.33    0.74
   3   7 -10    6.58    0.70
  -2  -7  10    1.30    0.40
   2   7 -10    0.81    0.35
  -2   7  10    1.38    0.40
  -1  -7  10    2.62    0.50
  -1   7  10    3.72    0.60
   1   7 -10    3.13    0.53
   0  -7  10    4.26    0.62
   0   7  10    3.78    0.61
   0   7 -10    4.51    0.61
  -4   0  11    9.15    0.84
   4   0 -11    8.24    0.70
  -3   0  11    1.19    0.39
  -2   0  11   12.95    0.97
  -1   0  11   30.64    1.52
   0   0  11    1.03    0.35
   4  -1 -11   11.34    0.80
  -4  -1  11   11.84    0.94
  -4   1  11   11.13    0.91
   4   1 -11   11.91    0.84
  -3  -1  11   10.79    0.90
  -3   1  11    9.06    0.83
   3   1 -11    9.76    0.74
  -2  -1  11    3.54    0.57
  -2   1  11    4.05    0.66
  -1  -1  11    3.76    0.62
  -1   1  11    3.31    0.58
   0  -1  11    0.31    0.25
   0   1  11    1.07    0.36
  -4  -2  11    6.72    0.74
   4   2 -11    6.17    0.64
  -4   2  11    5.93    0.68
  -3  -2  11    5.80    0.67
   3   2 -11    4.81    0.55
  -3   2  11    4.61    0.68
  -2  -2  11    4.58    0.67
   2   2 -11    4.85    0.58
  -2   2  11    6.41    0.71
  -1  -2  11   10.47    0.86
  -1   2  11   10.13    0.86
  -3  -3  11    0.55    0.29
  -3   3  11    1.47    0.41
   3   3 -11    1.12    0.34
  -2  -3  11   11.72    0.91
   2   3 -11    9.77    0.76
  -2   3  11   10.34    0.89
  -1  -3  11    0.47    0.29
  -1   3  11    0.11    0.26
   3   4 -11   10.70    0.81
  -2  -4  11    4.12    0.65
  -2   4  11    4.03    0.65
   2   4 -11    4.59    0.57
   0   0   0    0.00    0.00
;
_shelx_hkl_checksum     66196
_shelx_res_file
;
    Compound_I.res created by SHELXL-2014/7
TITL Compound_I
CELL 0.71073   7.9254  13.6161   9.4632  90.000 103.320  90.000
ZERR    2.00   0.0002   0.0003   0.0002   0.000   0.001   0.000
LATT -1
SYMM -x, y+1/2, -z
SFAC C H N I
UNIT 38 46 2 4
OMIT    -1   3   1
OMIT     0  -1   2
OMIT     0   1   2
OMIT     1  -4   1
OMIT     1  -2   1
TEMP 25
SIZE 0.122 0.188 0.230
ACTA
BOND $H
EQIV $7 -1-x, -1/2+y, 1-z
BIND I1 I2_$7
EQIV $1 -1+x, y, z
HTAB C2 C7_$1
HTAB C2 C8_$1
HTAB C17 C6_$1
HTAB C17 C7_$1
EQIV $2 1+x,y,z
HTAB C7 C14_$2
HTAB C7 C15_$2
HTAB C7 C16_$2
EQIV $3 -1+x,y,-1+z
HTAB C19 C6_$3
HTAB C19 C7_$3
EQIV $4 1-x, 1/2+y ,1-z
HTAB C8 C13_$4
EQIV $5 -x, y-1/2, -z+1
HTAB C1 I2_$5
HTAB C17 I2_$5
HTAB C19 I2_$5
EQIV $6 x, y, z-1
HTAB C1 I2_$6
HTAB C3 I2_$6
MPLA 5 C2 > C5 C11
MPLA 6 C5 > C10
MPLA 6 C11 > C16
L.S. 20
TWIN
FMAP 2
PLAN 5
CONF
WGHT    0.013800    0.020300
BASF   0.02468
FVAR       0.18750
I1    4   -0.656852    0.062244    0.130545    11.00000    0.03965    0.05161 =
         0.05521   -0.00180    0.01359   -0.00709
I2    4    0.065188    0.441892    0.914871    11.00000    0.04705    0.03979 =
         0.04515    0.00767    0.01257    0.00372
N1    3   -0.376995    0.202293    0.055545    11.00000    0.03173    0.04277 =
         0.03505    0.00468    0.00101   -0.00196
C1    1   -0.184897    0.232164    0.094807    11.00000    0.02919    0.05088 =
         0.03871    0.00574    0.00424   -0.00455
AFIX  23
H1A   2   -0.114438    0.173326    0.101911    11.00000   -1.20000
H1B   2   -0.160906    0.271904    0.016640    11.00000   -1.20000
AFIX   0
C2    1   -0.131097    0.289125    0.235773    11.00000    0.03519    0.04293 =
         0.04210   -0.00062    0.00409    0.00089
AFIX  23
H2A   2   -0.188824    0.352417    0.224883    11.00000   -1.20000
H2B   2   -0.167569    0.253566    0.312435    11.00000   -1.20000
AFIX   0
C3    1    0.061289    0.304429    0.277881    11.00000    0.03829    0.03737 =
         0.03752    0.00314    0.00575   -0.00430
AFIX  43
H3    2    0.110129    0.340817    0.214280    11.00000   -1.20000
AFIX   0
C4    1    0.168585    0.271111    0.397028    11.00000    0.03426    0.03123 =
         0.03314   -0.00272    0.00734   -0.00220
C5    1    0.354474    0.302091    0.438042    11.00000    0.03284    0.03715 =
         0.03519   -0.00471    0.00868   -0.00198
C6    1    0.481515    0.238810    0.511607    11.00000    0.03748    0.05452 =
         0.04624    0.01147    0.01218    0.00349
AFIX  43
H6    2    0.451414    0.175181    0.531770    11.00000   -1.20000
AFIX   0
C7    1    0.652849    0.268726    0.555709    11.00000    0.03266    0.08289 =
         0.04873    0.00923    0.01050    0.00688
AFIX  43
H7    2    0.736218    0.224752    0.604023    11.00000   -1.20000
AFIX   0
C8    1    0.700094    0.361163    0.529243    11.00000    0.03372    0.08022 =
         0.06535   -0.01412    0.01143   -0.00926
AFIX  43
H8    2    0.814766    0.381208    0.560990    11.00000   -1.20000
AFIX   0
C9    1    0.576816    0.425260    0.454879    11.00000    0.04894    0.04810 =
         0.10269   -0.01718    0.02063   -0.01877
AFIX  43
H9    2    0.608670    0.488732    0.435657    11.00000   -1.20000
AFIX   0
C10   1    0.405590    0.395872    0.408460    11.00000    0.04025    0.03672 =
         0.08157    0.00291    0.01188   -0.00298
AFIX  43
H10   2    0.323946    0.439528    0.356858    11.00000   -1.20000
AFIX   0
C11   1    0.112801    0.203014    0.501302    11.00000    0.02660    0.03504 =
         0.03545    0.00097    0.00541    0.00312
C12   1    0.043897    0.110570    0.457504    11.00000    0.04333    0.03978 =
         0.04468   -0.00377    0.01273   -0.00151
AFIX  43
H12   2    0.031400    0.090852    0.361554    11.00000   -1.20000
AFIX   0
C13   1   -0.006031    0.047956    0.556055    11.00000    0.05360    0.03228 =
         0.06799    0.00367    0.02208   -0.00134
AFIX  43
H13   2   -0.052211   -0.013369    0.525792    11.00000   -1.20000
AFIX   0
C14   1    0.012388    0.076059    0.697805    11.00000    0.04554    0.05352 =
         0.06121    0.02344    0.01904    0.00922
AFIX  43
H14   2   -0.019751    0.033381    0.763723    11.00000   -1.20000
AFIX   0
C15   1    0.078432    0.167428    0.743067    11.00000    0.04349    0.06526 =
         0.03116    0.00703    0.00809    0.00723
AFIX  43
H15   2    0.088291    0.187060    0.838755    11.00000   -1.20000
AFIX   0
C16   1    0.129789    0.229549    0.645741    11.00000    0.03118    0.04790 =
         0.03979   -0.00415    0.00429   -0.00423
AFIX  43
H16   2    0.176765    0.290462    0.677410    11.00000   -1.20000
AFIX   0
C17   1   -0.403564    0.130167    0.168523    11.00000    0.03465    0.04947 =
         0.03687    0.00542    0.00346   -0.00496
AFIX  23
H17A  2   -0.382087    0.163651    0.261432    11.00000   -1.20000
H17B  2   -0.317378    0.078663    0.176134    11.00000   -1.20000
AFIX   0
C18   1   -0.492781    0.289213    0.051041    11.00000    0.04088    0.04936 =
         0.09105    0.01276   -0.00233    0.00925
AFIX 137
H18A  2   -0.610589    0.270308    0.010049    11.00000   -1.50000
H18B  2   -0.459001    0.339740   -0.007617    11.00000   -1.50000
H18C  2   -0.483243    0.313511    0.147795    11.00000   -1.50000
AFIX   0
C19   1   -0.408912    0.154608   -0.091027    11.00000    0.05496    0.08412 =
         0.03595    0.00063    0.00302   -0.01430
AFIX 137
H19A  2   -0.529037    0.136888   -0.121766    11.00000   -1.50000
H19B  2   -0.338534    0.096726   -0.085532    11.00000   -1.50000
H19C  2   -0.379601    0.199678   -0.159637    11.00000   -1.50000
AFIX   0
HKLF 4 1 1 0 0 0 1 0 0 0 1
REM  Compound_I
REM R1 =  0.0172 for    3013 Fo > 4sig(Fo)  and  0.0178 for all    3085 data
REM    202 parameters refined using      1 restraints
END
WGHT      0.0138      0.0203
REM Highest difference peak  0.265,  deepest hole -0.462,  1-sigma level  0.065
Q1    1  -0.5801  0.0505  0.2143  11.00000  0.05    0.27
Q2    1   0.1239  0.0518  0.9554  11.00000  0.05    0.23
Q3    1  -0.0722 -0.0678  0.5404  11.00000  0.05    0.21
Q4    1   0.5622  0.0834  0.4719  11.00000  0.05    0.21
Q5    1   0.1502  0.1204  0.8206  11.00000  0.05    0.21
;
_shelx_res_checksum     48955
data_II
_audit_creation_method     'SHELXL-2014/7'
_chemical_name_systematic
;\
<i>N</i>-(5,5-Diphenylpent-4-en-1-yl)-<i>N</i>-iodomethyl-<i>N</i>,<i>N</i>-\
dimethylammonium iodide
;
_chemical_name_common     ?
_chemical_formula_moiety     'C20 H25 I N +, I-'
_chemical_formula_sum     'C20 H25 I2 N'
_chemical_formula_iupac     'C20 H25 I N +, I-'
_chemical_formula_weight     533.21
_chemical_melting_point_gt     430
_chemical_melting_point_lt     431
_shelx_space_group_comment
;
The symmetry employed for this shelxl refinement is uniquely defined
by the following loop, which should always be used as a source of
symmetry information in preference to the above space-group names.
They are only intended as comments.
;
_space_group_crystal_system     monoclinic
_space_group_name_H-M_alt     'C 2/c'
_space_group_name_Hall     '-C 2yc'
loop_
    _space_group_symop_operation_xyz
    'x, y, z'
    '-x, y, -z+1/2'
    'x+1/2, y+1/2, z'
    '-x+1/2, y+1/2, -z+1/2'
    '-x, -y, -z'
    'x, -y, z-1/2'
    '-x+1/2, -y+1/2, -z'
    'x+1/2, -y+1/2, z-1/2'
_cell_length_a     37.778(7)
_cell_length_b     6.6323(12)
_cell_length_c     17.021(3)
_cell_angle_alpha     90
_cell_angle_beta     100.567(4)
_cell_angle_gamma     90
_cell_volume     4192.3(13)
_cell_formula_units_Z     8
_cell_measurement_reflns_used     4726
_cell_measurement_theta_min     2.19
_cell_measurement_theta_max     25.32
_cell_measurement_temperature     298(2)
_exptl_crystal_description     'platy-prism'
_exptl_crystal_colour     'colourless'
_exptl_crystal_size_max     0.205
_exptl_crystal_size_mid     0.195
_exptl_crystal_size_min     0.077
_exptl_crystal_density_diffrn     1.690
_exptl_crystal_density_meas     ?
_exptl_crystal_density_method     ?
_exptl_crystal_F_000     2064
_exptl_absorpt_coefficient_mu     3.001
_exptl_absorpt_correction_type     multi-scan
_exptl_absorpt_process_details
;
(SADABS; Bruker, 2012)
;
_shelx_estimated_absorpt_T_min     0.578
_shelx_estimated_absorpt_T_max     0.802
_exptl_absorpt_correction_T_min     0.3492
_exptl_absorpt_correction_T_max     0.7452
_diffrn_ambient_temperature     298(2)
_diffrn_radiation_type     MoK\a
_diffrn_radiation_wavelength     0.71073
_diffrn_radiation_monochromator     graphite
_diffrn_measurement_device_type     'Bruker SMART APEX CCD diffractometer'
_diffrn_measurement_method     '\w-scans'
_diffrn_reflns_number     16925
_diffrn_reflns_av_R_equivalents     0.0785
_diffrn_reflns_theta_min     2.194
_diffrn_reflns_theta_max     25.347
_diffrn_reflns_theta_full     25.242
_diffrn_measured_fraction_theta_max     0.996
_diffrn_measured_fraction_theta_full     0.998
_diffrn_reflns_limit_h_min     -45
_diffrn_reflns_limit_h_max     45
_diffrn_reflns_limit_k_min     -7
_diffrn_reflns_limit_k_max     7
_diffrn_reflns_limit_l_min     -20
_diffrn_reflns_limit_l_max     20
_refine_special_details     ?
_reflns_number_total     3808
_reflns_number_gt     3114
_reflns_threshold_expression     'I > 2\s(I)'
_refine_ls_structure_factor_coef     Fsqd
_refine_ls_matrix_type     full
_refine_ls_R_factor_all     0.0633
_refine_ls_R_factor_gt     0.0522
_refine_ls_wR_factor_gt     0.1312
_refine_ls_wR_factor_ref     0.1450
_refine_ls_goodness_of_fit_ref     1.048
_refine_ls_restrained_S_all     1.048
_refine_ls_number_reflns     3808
_refine_ls_number_parameters     210
_refine_ls_number_restraints     0
_refine_ls_hydrogen_treatment     constr
_refine_ls_weighting_scheme     calc
_refine_ls_weighting_details
                      'w=1/[\s^2^(Fo^2^)+(0.0918P)^2^] where P=(Fo^2^+2Fc^2^)/3'
_atom_sites_solution_hydrogens     geom
_atom_sites_solution_primary     direct
_atom_sites_solution_secondary     difmap
_refine_ls_shift/su_max     0.001
_refine_ls_shift/su_mean     0.000
_refine_diff_density_max     1.902
_refine_diff_density_min     -1.984
_refine_ls_extinction_method     none
_refine_ls_extinction_coef     .
loop_
    _atom_type_symbol
    _atom_type_description
    _atom_type_scat_dispersion_real
    _atom_type_scat_dispersion_imag
    _atom_type_scat_source
    'C' 'C' 0.0033 0.0016
                         'International Tables Vol C Tables 4.2.6.8 and 6.1.1.4'
    'H' 'H' 0.0000 0.0000
                         'International Tables Vol C Tables 4.2.6.8 and 6.1.1.4'
    'N' 'N' 0.0061 0.0033
                         'International Tables Vol C Tables 4.2.6.8 and 6.1.1.4'
    'I' 'I' -0.4742 1.8119
                         'International Tables Vol C Tables 4.2.6.8 and 6.1.1.4'
_computing_data_collection
;
APEX2 (Bruker, 2012)
;
_computing_cell_refinement
;
SAINT (Bruker, 2012)
;
_computing_data_reduction
;
SAINT (Bruker, 2012)
;
_computing_structure_solution
;
SHELXS97 (Sheldrick, 2008)
;
_computing_structure_refinement
;
SHELXL2014 (Sheldrick, 2015)
;
_computing_molecular_graphics
;
Mercury  (Macrae <i>et al.</i>,  2008)
;
_computing_publication_material
;
SHELXL2014 (Sheldrick, 2015), PLATON (Spek, 2009) and
publCIF (Westrip, 2010)
;
loop_
    _atom_site_type_symbol
    _atom_site_label
    _atom_site_fract_x
    _atom_site_fract_y
    _atom_site_fract_z
    _atom_site_U_iso_or_equiv
    _atom_site_adp_type
    _atom_site_calc_flag
    _atom_site_occupancy
    _atom_site_disorder_assembly
    _atom_site_disorder_group
    I I1 0.25244(2) -0.01229(6) 0.13640(2) 0.04488(19) Uani d 1 . .
    I I2 0.30512(2) 0.07869(7) 0.42246(3) 0.04999(19) Uani d 1 . .
    N N1 0.31227(12) 0.3200(8) 0.1496(2) 0.0383(11) Uani d 1 . .
    C C1 0.32956(18) 0.4989(9) 0.1981(4) 0.0446(15) Uani d 1 . .
    H H1A 0.3463 0.5629 0.1690 0.053 Uiso calc 1 . .
    H H1B 0.3109 0.5965 0.2029 0.053 Uiso calc 1 . .
    C C2 0.34941(19) 0.4459(10) 0.2810(4) 0.0503(16) Uani d 1 . .
    H H2A 0.3713 0.3736 0.2770 0.060 Uiso calc 1 . .
    H H2B 0.3345 0.3583 0.3069 0.060 Uiso calc 1 . .
    C C3 0.35877(18) 0.6363(11) 0.3312(4) 0.0498(15) Uani d 1 . .
    H H3A 0.3769 0.7134 0.3107 0.060 Uiso calc 1 . .
    H H3B 0.3375 0.7199 0.3284 0.060 Uiso calc 1 . .
    C C4 0.37268(18) 0.5764(12) 0.4160(4) 0.0536(17) Uani d 1 . .
    H H4 0.3577 0.4935 0.4394 0.064 Uiso calc 1 . .
    C C5 0.40427(16) 0.6276(11) 0.4628(3) 0.0476(15) Uani d 1 . .
    C C6 0.41456(18) 0.5452(12) 0.5446(4) 0.0537(18) Uani d 1 . .
    C C7 0.4042(2) 0.3523(14) 0.5653(4) 0.066(2) Uani d 1 . .
    H H7 0.3905 0.2719 0.5265 0.080 Uiso calc 1 . .
    C C8 0.4140(2) 0.2791(17) 0.6421(5) 0.083(3) Uani d 1 . .
    H H8 0.4068 0.1506 0.6544 0.099 Uiso calc 1 . .
    C C9 0.4346(2) 0.396(2) 0.7012(5) 0.095(4) Uani d 1 . .
    H H9 0.4411 0.3468 0.7530 0.114 Uiso calc 1 . .
    C C10 0.4453(2) 0.586(2) 0.6822(5) 0.098(4) Uani d 1 . .
    H H10 0.4592 0.6652 0.7213 0.117 Uiso calc 1 . .
    C C11 0.43528(19) 0.6603(16) 0.6054(4) 0.073(2) Uani d 1 . .
    H H11 0.4425 0.7893 0.5937 0.088 Uiso calc 1 . .
    C C12 0.42943(16) 0.7710(12) 0.4341(3) 0.0494(16) Uani d 1 . .
    C C13 0.4190(2) 0.9644(13) 0.4097(5) 0.067(2) Uani d 1 . .
    H H13 0.3957 1.0067 0.4121 0.080 Uiso calc 1 . .
    C C14 0.4417(3) 1.0942(16) 0.3824(6) 0.087(3) Uani d 1 . .
    H H14 0.4339 1.2226 0.3655 0.104 Uiso calc 1 . .
    C C15 0.4761(3) 1.036(2) 0.3796(7) 0.097(4) Uani d 1 . .
    H H15 0.4914 1.1257 0.3604 0.117 Uiso calc 1 . .
    C C16 0.4882(2) 0.849(2) 0.4045(5) 0.091(3) Uani d 1 . .
    H H16 0.5118 0.8115 0.4026 0.109 Uiso calc 1 . .
    C C17 0.46478(18) 0.7137(15) 0.4330(4) 0.067(2) Uani d 1 . .
    H H17 0.4729 0.5865 0.4509 0.080 Uiso calc 1 . .
    C C18 0.28176(16) 0.2484(10) 0.1869(3) 0.0425(14) Uani d 1 . .
    H H18A 0.2648 0.3587 0.1853 0.051 Uiso calc 1 . .
    H H18B 0.2911 0.2201 0.2428 0.051 Uiso calc 1 . .
    C C19 0.33945(17) 0.1549(11) 0.1464(4) 0.0509(16) Uani d 1 . .
    H H19A 0.3288 0.0516 0.1101 0.076 Uiso calc 1 . .
    H H19B 0.3468 0.0982 0.1988 0.076 Uiso calc 1 . .
    H H19C 0.3601 0.2098 0.1283 0.076 Uiso calc 1 . .
    C C20 0.29821(18) 0.3908(10) 0.0658(3) 0.0495(16) Uani d 1 . .
    H H20A 0.2870 0.2801 0.0343 0.074 Uiso calc 1 . .
    H H20B 0.3178 0.4416 0.0427 0.074 Uiso calc 1 . .
    H H20C 0.2808 0.4959 0.0668 0.074 Uiso calc 1 . .
loop_
    _atom_site_aniso_label
    _atom_site_aniso_U_11
    _atom_site_aniso_U_22
    _atom_site_aniso_U_33
    _atom_site_aniso_U_12
    _atom_site_aniso_U_13
    _atom_site_aniso_U_23
    I1 0.0501(3) 0.0520(3) 0.0289(3) -0.01023(17) -0.00240(18) 0.00087(16)
    I2 0.0512(3) 0.0512(3) 0.0461(3) 0.00415(19) 0.0052(2) 0.01397(19)
    N1 0.041(3) 0.050(3) 0.021(2) -0.003(2) -0.0006(19) -0.002(2)
    C1 0.052(4) 0.047(4) 0.033(3) -0.013(3) 0.001(3) -0.003(3)
    C2 0.052(4) 0.062(4) 0.031(3) -0.008(3) -0.009(3) -0.005(3)
    C3 0.044(3) 0.062(4) 0.039(3) -0.010(3) -0.003(3) -0.011(3)
    C4 0.047(4) 0.082(5) 0.028(3) -0.012(3) -0.001(3) -0.011(3)
    C5 0.042(3) 0.067(4) 0.031(3) -0.009(3) 0.000(2) -0.019(3)
    C6 0.035(3) 0.089(5) 0.036(3) 0.001(3) 0.004(3) -0.008(3)
    C7 0.064(5) 0.088(6) 0.046(4) 0.000(4) 0.008(3) -0.002(4)
    C8 0.066(5) 0.126(8) 0.058(5) 0.013(5) 0.018(4) 0.021(5)
    C9 0.051(5) 0.188(12) 0.044(5) 0.007(6) 0.002(4) 0.014(6)
    C10 0.059(5) 0.190(12) 0.039(4) -0.033(7) -0.004(4) -0.024(6)
    C11 0.057(4) 0.118(7) 0.042(4) -0.023(5) 0.001(3) -0.021(4)
    C12 0.040(3) 0.075(5) 0.029(3) -0.008(3) -0.003(2) -0.016(3)
    C13 0.057(5) 0.075(5) 0.061(5) -0.012(4) -0.007(4) -0.020(4)
    C14 0.079(6) 0.092(7) 0.079(6) -0.027(5) -0.014(5) 0.009(5)
    C15 0.073(7) 0.136(10) 0.076(6) -0.044(6) -0.004(5) 0.025(7)
    C16 0.047(4) 0.167(11) 0.056(5) -0.019(6) 0.004(4) -0.005(6)
    C17 0.043(4) 0.111(7) 0.042(4) -0.004(4) -0.002(3) -0.004(4)
    C18 0.044(3) 0.058(4) 0.025(3) -0.009(3) 0.003(2) -0.004(3)
    C19 0.048(4) 0.058(4) 0.044(3) 0.005(3) 0.002(3) -0.011(3)
    C20 0.057(4) 0.061(4) 0.028(3) -0.004(3) 0.000(3) 0.006(3)
_geom_special_details
;
All e.s.d.'s (except the e.s.d. in the dihedral angle between two l.s. planes)
are estimated using the full covariance matrix. The cell e.s.d.'s are taken
into account individually in the estimation of e.s.d.'s in distances, angles
and torsion angles; correlations between e.s.d.'s in cell parameters are only
used when they are defined by crystal symmetry. An approximate (isotropic)
treatment of cell e.s.d.'s is used for estimating e.s.d.'s involving l.s.
planes.
;
loop_
    _geom_bond_atom_site_label_1
    _geom_bond_atom_site_label_2
    _geom_bond_site_symmetry_2
    _geom_bond_distance
    _geom_bond_publ_flag
    I1 C18 . 2.146(6) ?
    I1 I2 4_545 3.5058(7) ?
    N1 C18 . 1.492(7) ?
    N1 C20 . 1.504(7) ?
    N1 C19 . 1.509(8) ?
    N1 C1 . 1.522(8) ?
    C1 C2 . 1.513(9) ?
    C1 H1A . 0.9700 ?
    C1 H1B . 0.9700 ?
    C2 C3 . 1.530(9) ?
    C2 H2A . 0.9700 ?
    C2 H2B . 0.9700 ?
    C3 C4 . 1.496(9) ?
    C3 H3A . 0.9700 ?
    C3 H3B . 0.9700 ?
    C4 C5 . 1.351(9) ?
    C4 H4 . 0.9300 ?
    C5 C6 . 1.480(10) ?
    C5 C12 . 1.489(9) ?
    C6 C7 . 1.402(12) ?
    C6 C11 . 1.404(10) ?
    C7 C8 . 1.379(11) ?
    C7 H7 . 0.9300 ?
    C8 C9 . 1.390(14) ?
    C8 H8 . 0.9300 ?
    C9 C10 . 1.381(16) ?
    C9 H9 . 0.9300 ?
    C10 C11 . 1.382(12) ?
    C10 H10 . 0.9300 ?
    C11 H11 . 0.9300 ?
    C12 C13 . 1.383(11) ?
    C12 C17 . 1.392(9) ?
    C13 C14 . 1.357(12) ?
    C13 H13 . 0.9300 ?
    C14 C15 . 1.361(14) ?
    C14 H14 . 0.9300 ?
    C15 C16 . 1.363(16) ?
    C15 H15 . 0.9300 ?
    C16 C17 . 1.410(13) ?
    C16 H16 . 0.9300 ?
    C17 H17 . 0.9300 ?
    C18 H18A . 0.9700 ?
    C18 H18B . 0.9700 ?
    C19 H19A . 0.9600 ?
    C19 H19B . 0.9600 ?
    C19 H19C . 0.9600 ?
    C20 H20A . 0.9600 ?
    C20 H20B . 0.9600 ?
    C20 H20C . 0.9600 ?
loop_
    _geom_angle_atom_site_label_1
    _geom_angle_atom_site_label_2
    _geom_angle_atom_site_label_3
    _geom_angle_site_symmetry_1
    _geom_angle_site_symmetry_3
    _geom_angle
    _geom_angle_publ_flag
    C18 I1 I2 . 4_545 170.16(15) ?
    C18 N1 C20 . . 109.7(4) ?
    C18 N1 C19 . . 111.6(5) ?
    C20 N1 C19 . . 108.5(5) ?
    C18 N1 C1 . . 107.8(4) ?
    C20 N1 C1 . . 108.2(5) ?
    C19 N1 C1 . . 111.0(5) ?
    C2 C1 N1 . . 114.4(5) ?
    C2 C1 H1A . . 108.6 ?
    N1 C1 H1A . . 108.6 ?
    C2 C1 H1B . . 108.6 ?
    N1 C1 H1B . . 108.6 ?
    H1A C1 H1B . . 107.6 ?
    C1 C2 C3 . . 110.7(6) ?
    C1 C2 H2A . . 109.5 ?
    C3 C2 H2A . . 109.5 ?
    C1 C2 H2B . . 109.5 ?
    C3 C2 H2B . . 109.5 ?
    H2A C2 H2B . . 108.1 ?
    C4 C3 C2 . . 108.9(6) ?
    C4 C3 H3A . . 109.9 ?
    C2 C3 H3A . . 109.9 ?
    C4 C3 H3B . . 109.9 ?
    C2 C3 H3B . . 109.9 ?
    H3A C3 H3B . . 108.3 ?
    C5 C4 C3 . . 128.2(7) ?
    C5 C4 H4 . . 115.9 ?
    C3 C4 H4 . . 115.9 ?
    C4 C5 C6 . . 120.9(6) ?
    C4 C5 C12 . . 121.0(6) ?
    C6 C5 C12 . . 118.1(5) ?
    C7 C6 C11 . . 117.0(7) ?
    C7 C6 C5 . . 122.5(6) ?
    C11 C6 C5 . . 120.5(7) ?
    C8 C7 C6 . . 121.4(8) ?
    C8 C7 H7 . . 119.3 ?
    C6 C7 H7 . . 119.3 ?
    C7 C8 C9 . . 120.4(10) ?
    C7 C8 H8 . . 119.8 ?
    C9 C8 H8 . . 119.8 ?
    C10 C9 C8 . . 119.3(8) ?
    C10 C9 H9 . . 120.3 ?
    C8 C9 H9 . . 120.3 ?
    C9 C10 C11 . . 120.3(9) ?
    C9 C10 H10 . . 119.9 ?
    C11 C10 H10 . . 119.9 ?
    C10 C11 C6 . . 121.6(9) ?
    C10 C11 H11 . . 119.2 ?
    C6 C11 H11 . . 119.2 ?
    C13 C12 C17 . . 118.1(7) ?
    C13 C12 C5 . . 121.8(6) ?
    C17 C12 C5 . . 120.1(7) ?
    C14 C13 C12 . . 121.8(8) ?
    C14 C13 H13 . . 119.1 ?
    C12 C13 H13 . . 119.1 ?
    C13 C14 C15 . . 120.0(10) ?
    C13 C14 H14 . . 120.0 ?
    C15 C14 H14 . . 120.0 ?
    C14 C15 C16 . . 121.0(9) ?
    C14 C15 H15 . . 119.5 ?
    C16 C15 H15 . . 119.5 ?
    C15 C16 C17 . . 119.3(9) ?
    C15 C16 H16 . . 120.3 ?
    C17 C16 H16 . . 120.3 ?
    C12 C17 C16 . . 119.7(9) ?
    C12 C17 H17 . . 120.1 ?
    C16 C17 H17 . . 120.1 ?
    N1 C18 I1 . . 117.9(4) ?
    N1 C18 H18A . . 107.8 ?
    I1 C18 H18A . . 107.8 ?
    N1 C18 H18B . . 107.8 ?
    I1 C18 H18B . . 107.8 ?
    H18A C18 H18B . . 107.2 ?
    N1 C19 H19A . . 109.5 ?
    N1 C19 H19B . . 109.5 ?
    H19A C19 H19B . . 109.5 ?
    N1 C19 H19C . . 109.5 ?
    H19A C19 H19C . . 109.5 ?
    H19B C19 H19C . . 109.5 ?
    N1 C20 H20A . . 109.5 ?
    N1 C20 H20B . . 109.5 ?
    H20A C20 H20B . . 109.5 ?
    N1 C20 H20C . . 109.5 ?
    H20A C20 H20C . . 109.5 ?
    H20B C20 H20C . . 109.5 ?
loop_
    _geom_torsion_atom_site_label_1
    _geom_torsion_atom_site_label_2
    _geom_torsion_atom_site_label_3
    _geom_torsion_atom_site_label_4
    _geom_torsion_site_symmetry_1
    _geom_torsion_site_symmetry_2
    _geom_torsion_site_symmetry_3
    _geom_torsion_site_symmetry_4
    _geom_torsion
    _geom_torsion_publ_flag
    C18 N1 C1 C2 . . . . 69.2(7) ?
    C20 N1 C1 C2 . . . . -172.2(5) ?
    C19 N1 C1 C2 . . . . -53.3(7) ?
    N1 C1 C2 C3 . . . . -167.8(5) ?
    C1 C2 C3 C4 . . . . 170.6(6) ?
    C2 C3 C4 C5 . . . . 124.9(8) ?
    C3 C4 C5 C6 . . . . -176.7(7) ?
    C3 C4 C5 C12 . . . . 4.3(12) ?
    C4 C5 C6 C7 . . . . 32.1(11) ?
    C12 C5 C6 C7 . . . . -148.9(7) ?
    C4 C5 C6 C11 . . . . -147.5(7) ?
    C12 C5 C6 C11 . . . . 31.5(10) ?
    C11 C6 C7 C8 . . . . 0.0(11) ?
    C5 C6 C7 C8 . . . . -179.7(7) ?
    C6 C7 C8 C9 . . . . 0.0(12) ?
    C7 C8 C9 C10 . . . . -0.2(14) ?
    C8 C9 C10 C11 . . . . 0.6(15) ?
    C9 C10 C11 C6 . . . . -0.7(14) ?
    C7 C6 C11 C10 . . . . 0.4(12) ?
    C5 C6 C11 C10 . . . . -179.9(8) ?
    C4 C5 C12 C13 . . . . 57.8(9) ?
    C6 C5 C12 C13 . . . . -121.2(7) ?
    C4 C5 C12 C17 . . . . -123.6(8) ?
    C6 C5 C12 C17 . . . . 57.4(8) ?
    C17 C12 C13 C14 . . . . 2.5(11) ?
    C5 C12 C13 C14 . . . . -179.0(7) ?
    C12 C13 C14 C15 . . . . -1.0(14) ?
    C13 C14 C15 C16 . . . . -0.4(16) ?
    C14 C15 C16 C17 . . . . 0.4(16) ?
    C13 C12 C17 C16 . . . . -2.5(10) ?
    C5 C12 C17 C16 . . . . 179.0(6) ?
    C15 C16 C17 C12 . . . . 1.1(13) ?
    C20 N1 C18 I1 . . . . 64.9(6) ?
    C19 N1 C18 I1 . . . . -55.4(5) ?
    C1 N1 C18 I1 . . . . -177.5(4) ?
loop_
    _geom_hbond_atom_site_label_D
    _geom_hbond_atom_site_label_H
    _geom_hbond_atom_site_label_A
    _geom_hbond_site_symmetry_A
    _geom_hbond_distance_DH
    _geom_hbond_distance_HA
    _geom_hbond_distance_DA
    _geom_hbond_angle_DHA
    C2 H2B I2 . 0.97 3.06 4.001(7) 165
_shelx_hkl_file
;
   2   0   0   -0.17    0.02
   2   0   0   -0.17    0.01
  -2   0   0   -0.20    0.01
   4   0   0  114.41   12.28
  -4   0   0  126.27   12.29
   4   0   0  113.04   11.01
   4   0   0  115.46   11.14
  -4   0   0  114.82   11.14
   6   0   0   81.38    8.25
  -6   0   0   99.98    9.19
  -6   0   0   82.31    8.34
   6   0   0   84.34    9.18
  -8   0   0   50.79    4.98
   8   0   0   51.66    4.92
   8   0   0   51.41    5.45
  10   0   0    0.80    0.21
 -10   0   0    1.69    0.26
  10   0   0    0.88    0.27
 -10   0   0    1.37    0.32
 -12   0   0   72.74    6.43
  12   0   0   64.55    6.34
  12   0   0   63.12    7.00
  14   0   0   52.42    5.66
 -14   0   0   54.90    5.22
  14   0   0   53.45    5.15
  16   0   0  226.71   24.39
  16   0   0  224.21   21.92
 -16   0   0  245.83   22.19
  18   0   0  341.43   32.83
  18   0   0  341.26   36.57
 -18   0   0  362.08   33.23
  20   0   0  184.59   19.08
 -20   0   0  184.28   17.41
  20   0   0  174.01   17.20
 -22   0   0   82.76    7.70
  22   0   0   79.81    8.31
  22   0   0   72.62    7.58
 -24   0   0    8.56    1.16
  24   0   0    8.18    0.97
  24   0   0    8.30    1.13
  26   0   0    1.20    0.42
 -26   0   0    1.50    0.52
  26   0   0    1.80    0.31
  28   0   0    0.71    0.35
 -28   0   0    1.44    0.47
 -30   0   0    2.82    0.72
  30   0   0    2.35    0.62
  32   0   0   29.64    3.13
 -32   0   0   28.78    3.14
 -34   0   0   38.91    4.02
  34   0   0   36.96    3.96
  36   0   0   38.22    4.13
 -36   0   0   40.85    4.19
  38   0   0   30.36    3.27
 -38   0   0   29.26    3.26
 -40   0   0    5.70    1.09
  40   0   0    3.68    0.89
  42   0   0    0.67    0.44
 -42   0   0    0.86    0.58
  44   0   0   -0.26    0.38
 -44   0   0   -0.89    0.39
  -1  -1   0    0.46    0.14
   1  -1   0    0.94    0.22
   1  -1   0    0.45    0.12
  -1  -1   0    0.37    0.18
  -1   1   0    0.56    0.12
  -1   1   0    0.38    0.13
   1   1   0    0.21    0.12
   3  -1   0   14.47    1.37
  -3  -1   0   12.73    1.54
   3  -1   0   13.42    1.57
   3  -1   0   15.84    1.40
  -3  -1   0   13.27    1.41
   3   1   0   14.79    1.39
  -3   1   0   14.52    1.37
  -5  -1   0  240.23   25.37
   5  -1   0  244.77   22.94
  -5  -1   0  220.23   22.98
   5  -1   0  271.95   22.72
   5   1   0  211.18   25.35
  -5   1   0  245.36   22.93
   5   1   0  257.02   22.72
  -7  -1   0   49.10    5.16
   7  -1   0   55.16    5.10
   7  -1   0   51.38    5.11
  -7  -1   0   54.20    5.64
  -7   1   0   55.86    5.11
   7   1   0   53.08    5.62
   7   1   0   53.55    5.09
  -9  -1   0   13.86    1.37
   9  -1   0   13.81    1.32
  -9  -1   0   13.43    1.39
   9   1   0   10.75    1.37
  -9   1   0   13.90    1.30
   9   1   0   12.61    1.32
  11  -1   0   25.55    2.61
  11  -1   0   28.29    2.88
 -11  -1   0   24.87    2.66
  11   1   0   26.81    2.61
 -11   1   0   26.07    2.60
 -13  -1   0   41.94    4.49
  13  -1   0   51.51    4.91
  13  -1   0   44.97    4.43
  13   1   0   45.47    4.42
 -13   1   0   43.66    4.44
 -15  -1   0   21.85    2.20
  15  -1   0   20.58    2.33
  15  -1   0   21.50    2.16
  15   1   0   19.37    2.12
 -15   1   0   22.44    2.14
  17  -1   0    0.14    0.19
  17  -1   0    0.21    0.21
 -17  -1   0   -0.07    0.20
 -17   1   0   -0.08    0.18
  17   1   0    0.20    0.19
  19  -1   0   21.52    2.04
 -19  -1   0   22.44    2.10
  19  -1   0   15.82    2.12
  19   1   0   19.28    1.99
 -19   1   0   19.99    2.00
 -21  -1   0   35.16    3.60
  21  -1   0   30.74    3.79
  21  -1   0   36.78    3.54
 -21   1   0   38.70    3.55
  21   1   0   36.73    3.52
 -23  -1   0   82.77    7.56
  23  -1   0   68.97    8.13
  23  -1   0   76.47    7.43
 -23   1   0   84.37    7.48
  23   1   0   72.90    7.39
  25  -1   0   38.72    4.44
  25  -1   0   41.38    4.15
 -25  -1   0   40.12    4.21
 -25   1   0   44.14    4.15
  25   1   0   41.88    4.12
  27  -1   0    5.21    0.75
 -27  -1   0    4.15    0.89
  27  -1   0    5.10    0.89
 -27   1   0    5.62    0.86
  27   1   0    4.06    0.77
  29  -1   0    0.12    0.32
  29  -1   0    0.50    0.26
 -29  -1   0    0.15    0.46
 -29   1   0   -0.14    0.34
  29   1   0    0.05    0.29
  31  -1   0    0.70    0.42
 -31  -1   0    1.90    0.65
  31   1   0    1.51    0.46
 -31   1   0    1.23    0.50
 -33  -1   0    4.25    0.95
  33  -1   0    4.74    0.89
  33   1   0    4.29    0.83
 -33   1   0    3.84    0.79
 -35  -1   0    1.10    0.54
  35  -1   0    0.56    0.38
 -35   1   0    0.61    0.43
  35   1   0    0.73    0.32
 -37  -1   0    6.99    1.32
  37  -1   0   10.02    1.42
 -37   1   0    8.74    1.33
  37   1   0    7.67    1.26
  39  -1   0   12.41    1.72
 -39  -1   0    9.46    1.65
 -39   1   0   11.93    1.63
  39   1   0   10.79    1.62
 -41  -1   0    9.37    1.60
  41  -1   0   10.50    1.57
  41   1   0    8.65    1.48
 -41   1   0   10.31    1.50
 -43  -1   0    5.87    1.21
  43  -1   0    5.33    1.05
  43   1   0    4.03    0.97
   0  -2   0  291.59   32.67
   0  -2   0  339.99   29.53
   0   2   0  298.73   29.18
  -2  -2   0  251.87   29.23
   2  -2   0  295.20   26.40
   2  -2   0  244.92   29.23
  -2  -2   0  292.17   26.44
  -2   2   0  306.56   26.41
  -2   2   0  265.51   26.12
   2   2   0  284.26   26.13
   4  -2   0  114.30   12.88
  -4  -2   0  115.44   12.87
  -4  -2   0  122.37   11.65
   4  -2   0  125.19   11.60
   4   2   0  123.78   11.50
  -4   2   0  122.08   11.58
  -4   2   0  126.21   11.50
  -6  -2   0   42.39    4.73
  -6  -2   0   40.91    4.30
   6  -2   0   38.58    4.74
   6  -2   0   44.72    4.21
  -6   2   0   43.68    4.21
  -6   2   0   50.39    4.26
   6   2   0   47.05    4.25
   8  -2   0   34.64    3.57
   8  -2   0   39.89    3.63
   8  -2   0   37.05    4.05
  -8  -2   0   37.09    4.01
  -8  -2   0   36.73    3.68
  -8   2   0   37.58    3.57
   8   2   0   38.80    3.62
  10  -2   0   36.59    3.57
 -10  -2   0   35.30    3.93
 -10  -2   0   35.23    3.64
  10  -2   0   42.14    4.00
 -10   2   0   35.10    3.52
  10   2   0   36.48    3.57
  12  -2   0   60.37    5.79
 -12  -2   0   61.58    6.38
 -12  -2   0   61.75    5.90
 -12   2   0   57.95    5.75
  12   2   0   58.85    5.78
 -14  -2   0  110.16   10.35
  14  -2   0  111.38   10.19
 -14  -2   0  101.53   11.25
  14   2   0  100.75   10.16
 -14   2   0  110.23   10.20
  16  -2   0  129.50   11.97
 -16  -2   0  117.79   13.21
 -16  -2   0  117.70   12.14
  16   2   0  125.37   11.96
 -16   2   0  133.92   12.01
  16   2   0  128.25   13.21
  18  -2   0  140.76   15.45
  18  -2   0  148.70   13.89
 -18  -2   0  131.68   14.09
 -18   2   0  153.82   13.96
  18   2   0  152.69   13.90
  20  -2   0  106.56   10.46
  20  -2   0  123.36   11.62
 -20  -2   0   97.89   10.61
 -20   2   0  116.42   10.49
  20   2   0   97.50   10.42
 -22  -2   0   53.10    5.19
  22  -2   0   42.97    5.51
  22  -2   0   53.83    5.08
  22   2   0   51.32    5.04
 -22   2   0   56.86    5.03
  24  -2   0   18.51    2.60
 -24  -2   0   26.95    2.65
  24  -2   0   25.86    2.53
  24   2   0   22.60    2.45
 -24   2   0   26.88    2.43
  26  -2   0    7.52    1.16
  26  -2   0    8.32    1.22
 -26  -2   0   11.76    1.48
  26   2   0    9.11    1.22
 -26   2   0    8.80    1.13
  28  -2   0    0.15    0.27
  28  -2   0    0.25    0.32
 -28  -2   0    0.73    0.52
 -28   2   0   -0.03    0.29
  28   2   0    0.55    0.31
  30  -2   0    9.48    1.40
 -30  -2   0   10.21    1.54
  30  -2   0    8.66    1.30
  30   2   0    8.90    1.32
 -30   2   0   10.93    1.31
  32  -2   0    6.71    1.12
 -32  -2   0    6.16    1.16
  32  -2   0    5.50    0.94
 -32   2   0    7.34    1.00
  32   2   0    5.51    0.97
 -34  -2   0   10.94    1.70
  34  -2   0    9.89    1.53
  34   2   0   12.25    1.59
 -36  -2   0   22.91    2.62
  36  -2   0   20.88    2.43
  36   2   0   20.00    2.36
  38  -2   0   11.49    1.60
 -38  -2   0   11.96    1.82
  38   2   0    7.91    1.40
  40  -2   0    7.94    1.45
 -40  -2   0    9.37    1.65
  40   2   0    9.37    1.44
  42  -2   0    2.23    0.81
 -42  -2   0    3.24    1.03
  42   2   0    3.30    0.78
  -1  -3   0    5.80    0.64
   1  -3   0    5.30    0.61
   1  -3   0    5.32    0.85
  -1  -3   0    4.86    0.82
  -1   3   0    4.98    0.61
   1   3   0    4.82    0.61
  -3  -3   0    0.67    0.31
   3  -3   0    0.59    0.17
  -3  -3   0    0.82    0.25
   3  -3   0    0.50    0.31
   3   3   0    0.79    0.22
  -3   3   0    0.74    0.21
   5  -3   0    0.13    0.25
   5  -3   0    0.12    0.11
  -5  -3   0   -0.03    0.24
  -5  -3   0    0.07    0.15
   5   3   0    0.14    0.15
  -5   3   0    0.04    0.15
  -7  -3   0   17.25    2.01
  -7  -3   0   18.67    1.84
   7   3   0   17.85    1.79
  -7   3   0   16.76    1.70
  -7   3   0   16.67    1.77
   9  -3   0    4.91    0.85
  -9  -3   0    6.66    0.86
  -9  -3   0    5.34    0.80
  -9   3   0    5.14    0.56
   9   3   0    5.55    0.73
  -9   3   0    5.71    0.74
 -11  -3   0   -0.04    0.19
  11  -3   0    0.33    0.31
  11  -3   0    0.14    0.18
 -11  -3   0    0.27    0.23
 -11   3   0    0.32    0.09
  11   3   0    0.14    0.18
 -11   3   0    0.26    0.20
 -13  -3   0    1.11    0.33
  13  -3   0    0.62    0.30
 -13  -3   0    1.47    0.44
  13  -3   0    0.99    0.36
 -13   3   0    1.14    0.18
  13   3   0    1.09    0.32
 -13   3   0    1.62    0.39
 -15  -3   0    0.16    0.19
  15  -3   0    0.05    0.19
  15  -3   0   -0.35    0.22
 -15  -3   0   -0.05    0.24
 -15   3   0    0.18    0.09
  15   3   0    0.26    0.23
  17  -3   0    0.14    0.23
  17  -3   0   -0.39    0.21
 -17  -3   0   -0.04    0.16
 -17  -3   0    0.26    0.31
  17   3   0    0.00    0.18
 -17   3   0   -0.09    0.09
  19  -3   0    9.52    1.21
  19  -3   0    9.99    1.21
 -19  -3   0    8.14    1.29
 -19  -3   0    9.29    1.07
 -19   3   0    8.49    0.94
  19   3   0    8.70    1.20
  21  -3   0   11.75    1.44
  21  -3   0   13.40    1.56
 -21  -3   0   13.20    1.72
  21   3   0   12.88    1.46
 -21   3   0   12.03    1.30
  23  -3   0    5.83    0.97
  23  -3   0    6.19    0.99
 -23  -3   0    5.57    1.06
 -23   3   0    7.35    0.78
  23   3   0    7.01    1.05
  25  -3   0    1.02    0.46
  25  -3   0    0.84    0.37
 -25  -3   0    1.06    0.56
  25   3   0    1.12    0.39
  27  -3   0    2.62    0.64
 -27  -3   0    0.60    0.60
  27  -3   0    1.98    0.50
  27   3   0    1.98    0.52
 -29  -3   0    2.86    0.84
  29  -3   0    3.09    0.73
  29  -3   0    2.91    0.61
  29   3   0    3.17    0.69
 -31  -3   0    1.00    0.54
  31  -3   0    0.21    0.39
  31  -3   0    0.53    0.32
  31   3   0    1.12    0.42
  33  -3   0    1.55    0.58
  33  -3   0    1.87    0.51
 -33  -3   0    1.36    0.71
  33   3   0    2.09    0.59
 -35  -3   0    0.26    0.58
  35  -3   0    1.25    0.56
  35   3   0    0.75    0.43
 -37  -3   0    1.37    0.79
  37  -3   0    1.65    0.64
  37   3   0    2.32    0.64
 -39  -3   0    0.60    0.73
  39  -3   0    2.35    0.75
  39   3   0    1.73    0.54
  41  -3   0    2.36    0.73
 -41  -3   0    1.55    0.83
  41   3   0    1.60    0.60
   0  -4   0   11.59    1.69
   0  -4   0   13.43    1.33
   0   4   0   11.28    1.31
  -2  -4   0   26.25    2.47
   2  -4   0   18.59    2.75
   2  -4   0   26.19    2.42
  -2  -4   0   23.90    2.80
   2   4   0   24.70    2.43
  -2   4   0   23.29    2.41
   4  -4   0   44.32    5.61
  -4  -4   0   50.15    5.64
   4  -4   0   53.22    4.97
  -4  -4   0   55.32    5.06
  -4   4   0   49.88    4.96
   4   4   0   52.93    4.98
   6  -4   0   58.53    7.38
  -6  -4   0   66.33    7.41
  -6  -4   0   73.18    6.70
   6  -4   0   69.63    6.56
   6   4   0   69.09    6.58
  -6   4   0   71.14    6.57
   8  -4   0   69.39    8.35
  -8  -4   0   80.21    8.38
  -8  -4   0   82.14    7.60
   8  -4   0   73.50    7.41
   8   4   0   82.85    7.46
  -8   4   0   77.70    7.44
 -10  -4   0   79.39    7.25
  10  -4   0   62.64    7.92
 -10  -4   0   76.61    7.96
  10  -4   0   71.81    7.02
 -10   4   0   73.68    7.08
  10   4   0   77.59    7.10
 -12  -4   0   60.94    5.77
  12  -4   0   56.77    5.51
 -12  -4   0   63.75    6.30
  12  -4   0   45.58    6.25
  12   4   0   58.87    5.62
 -12   4   0   61.49    5.63
 -14  -4   0   25.20    3.13
  14  -4   0   29.05    3.19
 -14  -4   0   27.18    2.96
 -14   4   0   27.69    2.84
  14   4   0   29.74    2.86
 -16  -4   0    6.30    1.12
  16  -4   0    7.91    1.24
 -16  -4   0    7.07    1.09
  16   4   0    9.00    1.10
 -16   4   0    8.17    1.07
 -18  -4   0    5.47    1.05
  18  -4   0    6.74    1.11
  18  -4   0    6.78    1.01
 -18  -4   0    7.80    0.96
 -18   4   0    7.43    1.05
  18   4   0    6.89    1.00
 -20  -4   0    2.87    0.75
  20  -4   0    3.68    0.75
  20  -4   0    2.81    0.63
  20   4   0    3.33    0.67
 -20   4   0    3.96    0.75
 -22  -4   0   20.98    2.17
  22  -4   0   18.25    2.10
  22  -4   0   15.31    1.93
  22   4   0   15.92    1.91
 -24  -4   0   38.49    3.83
  24  -4   0   35.33    3.61
  24  -4   0   35.66    3.90
  24   4   0   30.29    3.55
  26  -4   0   22.08    2.40
  26  -4   0   20.98    2.29
 -26  -4   0   16.77    2.52
  26   4   0   18.45    2.20
  28  -4   0   27.35    2.74
  28  -4   0   24.97    2.83
 -28  -4   0   24.19    2.85
  28   4   0   21.31    2.61
 -30  -4   0   17.26    2.23
  30  -4   0   13.39    1.81
  30  -4   0   15.89    2.03
  30   4   0   15.15    1.77
  32  -4   0    3.22    0.82
 -32  -4   0    5.53    1.15
  32  -4   0    3.33    0.73
  32   4   0    3.28    0.76
  34  -4   0    2.42    0.70
  34  -4   0    1.99    0.55
 -34  -4   0    2.01    0.89
  34   4   0    1.33    0.50
 -36  -4   0    1.13    0.74
  36  -4   0    1.47    0.64
  36  -4   0    1.81    0.58
  36   4   0    0.92    0.46
  38  -4   0    0.62    0.63
 -38  -4   0   -0.05    0.58
  38   4   0    2.10    0.58
   1  -5   0    0.82    0.57
  -1  -5   0    1.39    0.37
   1  -5   0    1.72    0.38
  -1  -5   0    1.75    0.64
  -1   5   0    1.15    0.36
   1   5   0    1.40    0.39
  -3  -5   0   12.32    1.43
   3  -5   0   11.71    1.36
  -3  -5   0   14.78    1.92
   3  -5   0   10.60    1.84
  -3   5   0   12.64    1.41
   3   5   0   13.71    1.43
  -5  -5   0   19.97    2.11
   5  -5   0   19.09    1.98
   5  -5   0   16.26    2.38
  -5  -5   0   20.76    2.44
   5   5   0   21.91    2.08
  -5   5   0   18.46    2.04
  -7  -5   0    4.72    0.96
   7  -5   0    4.90    0.58
   7  -5   0    4.09    0.96
  -7  -5   0    5.39    0.85
   7   5   0    4.75    0.76
  -7   5   0    4.07    0.69
   9  -5   0    2.20    0.68
  -9  -5   0    2.59    0.59
  -9  -5   0    1.88    0.63
   9   5   0    1.85    0.47
  -9   5   0    1.57    0.42
 -11  -5   0   11.53    1.65
  11  -5   0   11.88    1.89
 -11  -5   0   14.62    1.78
  11   5   0   13.32    1.49
 -11   5   0   13.02    1.48
 -13  -5   0   23.11    2.38
 -13  -5   0   22.98    2.53
  13  -5   0   18.58    2.49
  13   5   0   19.69    2.20
 -13   5   0   19.62    2.17
 -15  -5   0    7.93    1.33
  15  -5   0    7.77    1.41
 -15  -5   0   10.05    1.42
  15   5   0   10.21    1.30
 -15   5   0   10.28    1.19
 -17  -5   0    1.18    0.48
 -17  -5   0    1.95    0.61
  17  -5   0    2.18    0.63
  17   5   0    1.95    0.52
 -17   5   0    1.66    0.45
  19  -5   0    0.02    0.33
 -19  -5   0   -0.35    0.34
 -19   5   0   -0.46    0.17
  19   5   0    0.29    0.28
  21  -5   0    1.84    0.61
 -21  -5   0    1.29    0.60
 -21   5   0    2.69    0.58
  21   5   0    1.80    0.52
 -23  -5   0    2.18    0.74
  23  -5   0    1.47    0.53
 -23   5   0    1.38    0.49
  23   5   0    2.69    0.60
 -25  -5   0   -0.01    0.37
  25  -5   0    0.13    0.31
  25   5   0    0.70    0.38
 -25   5   0    0.36    0.28
  27  -5   0    1.40    0.48
 -27  -5   0    1.23    0.60
 -27   5   0    0.72    0.45
  27   5   0    2.54    0.62
  29  -5   0    4.70    0.90
 -29  -5   0    3.37    1.03
  29  -5   0    4.56    0.97
 -29   5   0    6.12    1.03
  29   5   0    4.98    0.90
 -31  -5   0    7.23    1.40
  31  -5   0    5.31    1.03
  31  -5   0    6.51    1.20
 -31   5   0    8.19    1.26
  31   5   0    8.10    1.24
  33  -5   0    4.43    0.99
  33  -5   0    3.45    0.82
 -33  -5   0    4.51    1.18
 -33   5   0    3.95    0.95
  33   5   0    4.28    0.86
   0  -6   0   -0.16    0.42
   0   6   0   -0.50    0.19
   2  -6   0    0.72    0.51
  -2  -6   0    0.70    0.53
  -2  -6   0    0.70    0.34
   2   6   0    0.88    0.34
  -2   6   0    0.28    0.27
   4  -6   0    7.29    1.34
  -4  -6   0    6.84    1.02
  -4  -6   0    7.80    1.33
  -4   6   0    5.65    0.93
   4   6   0    6.41    0.96
  -6  -6   0   22.37    2.64
  -6  -6   0   20.00    2.27
   6  -6   0   19.31    2.61
  -6   6   0   19.88    2.22
   6   6   0   21.58    2.23
   8  -6   0   39.73    4.86
  -8  -6   0   46.26    4.91
  -8  -6   0   44.82    4.38
  -8   6   0   39.35    4.24
   8   6   0   42.45    4.27
  10  -6   0   38.07    4.83
 -10  -6   0   48.28    4.91
 -10  -6   0   44.38    4.40
  10   6   0   40.63    4.25
 -10   6   0   41.10    4.24
  12  -6   0   29.02    3.77
 -12  -6   0   37.85    3.51
 -12  -6   0   31.65    3.76
  12   6   0   32.20    3.32
 -12   6   0   31.09    3.30
 -14  -6   0    8.60    1.40
 -14  -6   0   10.25    1.51
  14  -6   0    9.15    1.53
 -14   6   0    8.61    1.21
  14   6   0    8.67    1.22
 -16  -6   0   -0.05    0.35
  16  -6   0    0.18    0.36
  16   6   0   -0.09    0.23
 -16   6   0    0.22    0.25
  18  -6   0    0.18    0.34
 -18  -6   0    0.08    0.41
 -18   6   0   -0.47    0.16
  18   6   0    0.16    0.26
 -20  -6   0   -0.15    0.41
  20  -6   0    0.95    0.45
  20   6   0    0.58    0.35
 -20   6   0    0.09    0.28
  22  -6   0    2.51    0.72
 -22  -6   0    3.45    0.87
 -22   6   0    3.35    0.66
  22   6   0    1.89    0.57
  24  -6   0    7.02    1.34
 -24  -6   0   10.36    1.63
  24   6   0   10.52    1.38
 -24   6   0    8.78    1.28
  26  -6   0   15.29    1.97
 -26  -6   0   16.42    2.30
 -26   6   0   15.18    1.81
  26   6   0   13.56    1.92
 -28  -6   0   14.07    2.11
  28  -6   0   10.26    1.73
  28   6   0   13.09    1.75
 -28   6   0   13.97    1.79
   1  -7   0    0.62    0.67
  -1  -7   0    1.38    0.72
  -1   7   0    0.86    0.41
   1   7   0    0.91    0.39
   3  -7   0    5.37    1.23
  -3  -7   0    5.52    1.22
   3   7   0    4.84    0.86
  -3   7   0    5.93    0.94
   5  -7   0    4.98    1.24
  -5  -7   0    4.79    1.18
   5   7   0    5.49    0.93
  -5   7   0    7.07    1.01
  -7  -7   0    3.08    0.89
   7  -7   0    2.02    0.75
  -7   7   0    3.56    0.69
   7   7   0    2.33    0.61
  -9  -7   0    0.52    0.60
  -9  -7   0    0.52    0.38
   9  -7   0    0.28    0.50
   9   7   0    0.13    0.29
  -9   7   0   -0.15    0.27
 -11  -7   0    2.22    0.76
  11  -7   0    3.78    0.95
 -11  -7   0    2.87    0.73
  11   7   0    3.34    0.72
 -11   7   0    4.03    0.72
  13  -7   0    6.71    1.32
 -13  -7   0    6.34    1.13
 -13  -7   0    5.20    1.19
 -13   7   0    6.61    1.05
  13   7   0    6.24    1.01
  15  -7   0    3.64    0.98
 -15  -7   0    4.03    0.96
 -15   7   0    5.12    0.88
  15   7   0    6.27    0.95
  17  -7   0    0.84    0.55
 -17  -7   0    0.47    0.55
 -17   7   0    0.72    0.42
  17   7   0    0.92    0.44
 -19  -7   0   -0.82    0.43
  19  -7   0    0.15    0.42
  19   7   0   -0.12    0.30
 -19   7   0   -0.01    0.31
 -21  -7   0    0.37    0.55
  21  -7   0    0.56    0.52
 -21   7   0    1.21    0.43
  21   7   0    1.54    0.55
 -44   0   1    0.17    0.44
  44   0  -1    0.41    0.41
  42   0  -1    0.31    0.37
 -42   0   1   -0.01    0.48
  40   0  -1    0.37    0.42
 -40   0   1    0.40    0.52
 -38   0   1   -0.20    0.45
  38   0  -1   -0.45    0.33
 -36   0   1    0.52    0.46
  36   0  -1   -0.01    0.38
 -34   0   1   -0.48    0.36
  34   0  -1   -0.10    0.28
  32   0  -1    0.24    0.35
 -32   0   1   -0.24    0.43
 -30   0   1    0.28    0.37
  30   0  -1   -0.26    0.27
  28   0  -1    0.01    0.23
 -28   0   1    0.25    0.38
 -26   0   1   -0.15    0.28
  26   0  -1    0.02    0.21
  26   0  -1   -0.07    0.12
  24   0  -1    0.05    0.20
  24   0  -1   -0.16    0.11
 -24   0   1   -0.14    0.22
  22   0  -1    0.12    0.12
  22   0  -1    0.15    0.20
 -22   0   1   -0.29    0.24
  20   0  -1   -0.06    0.15
  20   0  -1    0.00    0.12
 -20   0   1   -0.15    0.22
 -18   0   1   -0.26    0.22
  18   0  -1    0.05    0.16
  18   0  -1    0.12    0.12
 -16   0   1    0.00    0.19
  16   0  -1    0.06    0.17
  16   0  -1    0.01    0.11
  14   0  -1    0.14    0.15
  14   0  -1   -0.14    0.09
 -14   0   1    0.06    0.16
 -12   0   1    0.00    0.17
 -12   0   1    0.06    0.09
  12   0  -1   -0.07    0.13
  12   0  -1    0.14    0.10
  10   0  -1    0.04    0.09
 -10   0   1   -0.04    0.08
 -10   0   1    0.14    0.18
  10   0  -1    0.08    0.15
   8   0  -1   -0.13    0.12
   8   0  -1   -0.08    0.07
  -8   0   1   -0.19    0.13
  -8   0   1   -0.06    0.08
  -6   0   1   -0.05    0.05
   6   0  -1   -0.10    0.07
   6   0  -1   -0.01    0.04
  -6   0   1    0.02    0.09
   4   0  -1   -0.01    0.04
   4   0  -1    0.00    0.04
  -4   0   1    0.00    0.05
  -4   0   1   -0.02    0.05
   2   0  -1    0.02    0.04
   2   0  -1   -0.04    0.02
  -2   0   1   -0.03    0.02
  -2   0   1   -0.04    0.04
   2   0  -1   -0.03    0.03
   0   0  -1   -0.08    0.02
   0   0  -1   -0.10    0.03
   0   0  -1   -0.10    0.02
   0   0   1   -0.09    0.02
   0   0   1   -0.07    0.03
   2   0   1   -0.04    0.03
   2   0   1   -0.02    0.04
   2   0   1   -0.01    0.03
  -2   0  -1    0.01    0.05
  -2   0  -1    0.02    0.04
  -4   0  -1   -0.01    0.07
   4   0   1   -0.12    0.06
   4   0   1   -0.10    0.06
  -4   0  -1   -0.15    0.05
  -4   0  -1   -0.11    0.07
  -6   0  -1   -0.36    0.07
  -6   0  -1   -0.10    0.10
   6   0   1   -0.19    0.11
   6   0   1   -0.24    0.08
  -8   0  -1   -0.04    0.09
   8   0   1   -0.15    0.10
  -8   0  -1    0.76    0.19
   8   0   1    0.20    0.16
 -10   0  -1    0.00    0.11
  10   0   1    0.13    0.14
 -10   0  -1   -0.08    0.15
  10   0   1   -0.01    0.10
  12   0   1    0.10    0.11
  12   0   1    0.24    0.15
 -12   0  -1   -0.02    0.15
  14   0   1   -0.15    0.14
  14   0   1   -0.08    0.10
 -14   0  -1   -0.15    0.17
  16   0   1   -0.15    0.13
 -16   0  -1   -0.16    0.16
  16   0   1   -0.10    0.10
  18   0   1   -0.13    0.12
 -18   0  -1    0.08    0.22
  18   0   1    0.02    0.17
  20   0   1   -0.17    0.10
 -20   0  -1   -0.20    0.20
  20   0   1   -0.18    0.17
 -22   0  -1    0.13    0.25
  22   0   1   -0.02    0.14
  22   0   1    0.14    0.22
 -24   0  -1    0.17    0.27
  24   0   1   -0.18    0.17
  24   0   1   -0.11    0.13
  26   0   1    0.01    0.24
 -26   0  -1    0.30    0.33
  26   0   1   -0.01    0.16
 -28   0  -1    0.35    0.40
  28   0   1   -0.34    0.18
 -30   0  -1   -0.19    0.41
  30   0   1    0.15    0.29
 -32   0  -1   -0.13    0.40
  32   0   1    0.02    0.31
  34   0   1   -0.32    0.26
 -34   0  -1    0.62    0.49
 -36   0  -1    0.14    0.45
  36   0   1    0.10    0.41
  38   0   1    0.14    0.34
 -38   0  -1    0.27    0.46
 -40   0  -1   -0.11    0.46
  40   0   1   -0.16    0.36
  42   0   1    0.38    0.46
 -42   0  -1   -0.15    0.33
  44   0   1    0.35    0.44
 -44   0  -1   -0.36    0.49
  43  -1  -1   -0.08    0.44
 -43  -1   1    1.43    0.72
  43   1  -1    0.38    0.43
 -41  -1   1    0.54    0.56
  41  -1  -1    0.08    0.40
  41   1  -1   -0.18    0.38
 -41   1   1    0.07    0.44
  39  -1  -1    0.32    0.44
 -39  -1   1    0.17    0.44
 -39   1   1    0.01    0.36
  39   1  -1    0.32    0.37
 -37  -1   1   -0.06    0.43
  37  -1  -1    0.00    0.35
  37   1  -1    0.13    0.31
 -37   1   1    0.29    0.39
  35  -1  -1    3.08    0.76
 -35  -1   1    4.13    0.93
  35   1  -1    2.99    0.73
 -35   1   1    4.50    0.85
  33  -1  -1    0.37    0.34
 -33  -1   1    0.89    0.48
  33   1  -1    0.60    0.37
 -33   1   1    0.46    0.43
 -31  -1   1    2.36    0.70
  31  -1  -1    3.61    0.71
  31   1  -1    2.57    0.63
 -31   1   1    2.90    0.67
 -29  -1   1    0.63    0.48
  29  -1  -1   -0.11    0.22
  29  -1  -1    0.62    0.35
  29   1  -1    0.18    0.31
 -29   1   1    0.25    0.34
  27  -1  -1    2.56    0.52
  27  -1  -1    3.09    0.65
 -27  -1   1    5.00    0.85
  27   1  -1    2.82    0.59
 -27   1   1    3.35    0.65
  25  -1  -1    2.46    0.45
  25  -1  -1    2.17    0.50
 -25  -1   1    1.95    0.57
 -25   1   1    1.95    0.51
  25   1  -1    1.74    0.45
  23  -1  -1    4.90    0.80
 -23  -1   1    6.12    0.94
  23  -1  -1    5.48    0.78
 -23   1   1    5.41    0.81
  23   1  -1    5.30    0.81
  21  -1  -1    2.03    0.38
 -21  -1   1    1.46    0.48
  21  -1  -1    1.96    0.44
 -21   1   1    1.48    0.39
  21   1  -1    1.75    0.43
 -19  -1   1   26.23    2.64
  19  -1  -1   20.58    2.72
  19  -1  -1   25.38    2.56
  19   1  -1   28.50    2.57
 -19   1   1   28.30    2.58
  17  -1  -1    8.34    0.91
  17  -1  -1    6.62    0.86
 -17  -1   1    6.93    1.00
 -17   1   1    7.20    0.86
  17   1  -1    7.08    0.87
  15  -1  -1   32.74    3.05
  15  -1  -1   25.19    2.77
 -15  -1   1   27.72    2.85
  15   1  -1   25.65    2.77
 -15   1   1   27.41    2.78
  13  -1  -1   17.25    1.95
  13  -1  -1   23.52    2.15
 -13  -1   1   18.05    2.01
  13   1  -1   18.23    1.97
 -13   1   1   19.32    1.96
  11  -1  -1    8.01    0.88
 -11  -1   1    8.28    0.86
 -11  -1   1    6.96    0.93
  11  -1  -1   10.02    0.96
  11   1  -1    6.73    0.85
  11   1  -1    8.98    0.89
 -11   1   1    8.64    0.87
  -9  -1   1    8.95    0.97
  -9  -1   1    8.35    0.93
   9  -1  -1   10.39    1.01
   9  -1  -1    8.63    0.91
   9   1  -1    8.98    0.94
   9   1  -1    7.65    0.93
  -9   1   1    8.37    0.89
   7  -1  -1   14.16    1.41
  -7  -1   1   13.07    1.53
  -7  -1   1   13.99    1.47
   7  -1  -1   17.73    1.59
  -7   1   1   14.14    1.41
   7   1  -1   14.99    1.44
   7   1  -1   12.96    1.54
   5  -1  -1   92.40    7.74
  -5  -1   1   74.00    8.62
  -5  -1   1   75.64    7.84
   5   1  -1   90.74    7.76
   5   1  -1   76.29    8.62
  -5   1   1   82.65    7.80
  -3  -1   1    0.50    0.14
   3  -1  -1    0.51    0.12
   3  -1  -1    0.42    0.15
  -3  -1   1    0.45    0.13
   3  -1  -1    0.45    0.10
  -3   1   1    0.61    0.13
  -3   1   1    0.51    0.12
   3   1  -1    0.41    0.13
   1  -1  -1    1.35    0.23
  -1  -1   1    1.35    0.20
  -1  -1   1    1.34    0.25
   1   1  -1    1.71    0.21
  -1   1   1    2.04    0.22
   1   1  -1    1.29    0.20
  -1   1   1    1.51    0.18
  -1  -1  -1    1.38    0.26
   1  -1   1    1.77    0.30
   1  -1   1    1.75    0.20
   1   1   1    1.88    0.25
  -1   1  -1    1.87    0.26
   1   1   1    1.74    0.22
  -3  -1  -1  121.35   11.80
   3  -1   1  136.75   11.67
   3  -1   1  124.70   13.04
  -3  -1  -1  111.44   13.00
   3   1   1  126.50   11.80
   3   1   1  121.84   11.64
   5  -1   1   44.26    4.01
  -5  -1  -1   36.30    4.04
  -5  -1  -1   47.33    4.43
   5   1   1   36.41    3.97
  -5   1  -1   43.11    3.98
  -7  -1  -1    9.24    1.24
   7  -1   1   13.89    1.19
   7  -1   1    9.58    1.22
   7  -1   1   13.87    1.40
  -7  -1  -1   11.75    1.31
  -7   1  -1   13.39    1.19
   7   1   1   10.70    1.21
  -9  -1  -1   41.56    4.38
  -9  -1  -1   50.68    4.75
   9  -1   1   48.90    4.82
   9  -1   1   42.39    4.32
  -9   1  -1   40.70    4.32
   9   1   1   45.86    4.76
   9   1   1   42.81    4.31
 -11  -1  -1   10.84    1.20
 -11  -1  -1   11.62    1.22
  11  -1   1   10.85    1.17
 -11  -1  -1   12.88    1.20
  11  -1   1    9.17    1.26
 -11   1  -1   11.39    1.14
  11   1   1    9.61    1.15
 -13  -1  -1    5.28    0.73
 -13  -1  -1    5.90    0.59
  13  -1   1    4.54    0.68
  13  -1   1    5.48    0.71
 -13  -1  -1    4.93    0.58
 -13   1  -1    5.18    0.62
  13   1   1    5.03    0.67
 -15  -1  -1    0.43    0.10
  15  -1   1    0.42    0.20
 -15  -1  -1    0.69    0.26
  15  -1   1    0.40    0.24
 -15  -1  -1    0.67    0.10
 -15   1  -1    0.68    0.23
  15   1   1    0.56    0.22
  17  -1   1    8.03    0.98
 -17  -1  -1    8.18    1.02
  17  -1   1    6.52    0.88
 -17   1  -1    7.37    0.85
  17   1   1    6.34    0.83
  19  -1   1    7.81    1.01
 -19  -1  -1    8.18    1.05
  19  -1   1    6.91    0.93
  19   1   1    7.88    0.90
 -19   1  -1    7.03    0.89
  21  -1   1    5.40    0.82
  21  -1   1    5.98    0.94
 -21  -1  -1    7.13    1.00
  21   1   1    8.09    0.97
 -21   1  -1    7.31    0.91
 -23  -1  -1    1.12    0.44
  23  -1   1    1.13    0.39
  23  -1   1    0.95    0.32
 -23   1  -1    1.39    0.40
  23   1   1    1.42    0.41
 -25  -1  -1    0.41    0.45
  25  -1   1    0.71    0.29
  25  -1   1    1.56    0.44
 -25   1  -1    1.40    0.44
  25   1   1    1.14    0.39
  27  -1   1    7.07    1.01
  27  -1   1    8.02    1.16
 -27  -1  -1    6.03    1.11
 -27   1  -1    6.98    1.07
  27   1   1    7.73    1.07
  29  -1   1   11.47    1.54
 -29  -1  -1   10.39    1.54
  29  -1   1   11.87    1.38
  29   1   1    9.19    1.39
 -29   1  -1   12.35    1.51
 -31  -1  -1    1.97    0.63
  31  -1   1    1.33    0.48
 -31   1  -1    1.36    0.52
  31   1   1    0.88    0.39
  33  -1   1    0.54    0.37
 -33  -1  -1   -0.30    0.36
 -33   1  -1    0.41    0.35
  33   1   1    0.27    0.26
 -35  -1  -1    1.79    0.67
  35  -1   1    1.32    0.50
 -35   1  -1    1.04    0.52
  35   1   1    0.83    0.43
 -37  -1  -1    3.50    0.89
  37  -1   1    3.09    0.79
 -37   1  -1    4.12    0.83
  37   1   1    3.19    0.74
  39  -1   1    0.82    0.55
 -39  -1  -1    1.20    0.62
  39   1   1    1.22    0.55
 -39   1  -1    1.45    0.58
 -41  -1  -1   -0.40    0.52
  41  -1   1    0.15    0.37
  41   1   1    0.22    0.37
 -43  -1  -1    0.37    0.59
  43  -1   1    0.42    0.47
  43   1   1   -0.61    0.23
 -42  -2   1    0.69    0.65
  42  -2  -1    0.42    0.55
  42   2  -1    1.05    0.48
  40  -2  -1    3.16    0.83
 -40  -2   1    3.56    1.02
  40   2  -1    3.83    0.83
 -38  -2   1    4.94    1.18
  38  -2  -1    5.68    1.04
  38   2  -1    5.66    1.03
 -36  -2   1    0.01    0.49
  36  -2  -1    0.76    0.47
  36   2  -1    0.43    0.32
  34  -2  -1   -0.30    0.26
 -34  -2   1   -0.92    0.31
 -34   2   1    0.55    0.36
  34   2  -1    0.06    0.26
 -32  -2   1    4.82    1.05
  32  -2  -1    3.50    0.69
  32  -2  -1    3.64    0.79
  32   2  -1    4.36    0.84
 -32   2   1    5.05    0.78
  30  -2  -1   16.49    2.40
 -30  -2   1   24.46    2.56
  30  -2  -1   22.12    2.39
  30   2  -1   23.26    2.38
 -30   2   1   26.25    2.35
  28  -2  -1    2.51    0.53
 -28  -2   1    3.02    0.76
  28  -2  -1    2.50    0.62
 -28   2   1    2.47    0.54
  28   2  -1    2.41    0.60
  26  -2  -1   -0.15    0.20
 -26  -2   1    0.05    0.39
  26  -2  -1    0.01    0.27
  26   2  -1    0.20    0.26
 -26   2   1   -0.10    0.23
 -24  -2   1    8.78    1.33
  24  -2  -1    8.98    1.21
  24  -2  -1    9.23    1.16
 -24   2   1    9.74    1.08
  24   2  -1    8.20    1.21
 -22  -2   1   30.75    3.36
  22  -2  -1   31.24    3.26
  22  -2  -1   32.85    3.53
 -22   2   1   32.90    3.21
  22   2  -1   31.41    3.26
  20  -2  -1   45.55    4.63
 -20  -2   1   41.84    4.34
  20  -2  -1   42.23    4.22
 -20   2   1   39.85    4.17
  20   2  -1   42.97    4.23
 -18  -2   1    4.57    0.88
  18  -2  -1    6.42    0.80
  18  -2  -1    6.35    0.86
  18   2  -1    5.35    0.81
 -18   2   1    6.09    0.71
 -16  -2   1    9.98    1.20
 -16  -2   1   11.08    1.31
  16  -2  -1   11.26    1.23
  16  -2  -1   13.00    1.34
  16   2  -1   12.39    1.26
 -16   2   1   10.51    1.15
 -14  -2   1   94.70    9.35
 -14  -2   1   84.06   10.14
  14  -2  -1   98.41    9.18
  14  -2  -1  112.80   10.25
  14   2  -1   99.35    9.20
 -14   2   1   91.49    9.21
  12  -2  -1   94.85    9.16
 -12  -2   1   78.91    8.34
  12  -2  -1   89.20    8.21
 -12  -2   1   79.44    9.08
  12   2  -1   91.84    8.23
 -12   2   1   82.86    8.22
 -10  -2   1   22.02    2.56
  10  -2  -1   24.64    2.35
  10  -2  -1   26.18    2.63
 -10  -2   1   24.52    2.43
 -10   2   1   21.52    2.30
  10   2  -1   25.07    2.38
  -8  -2   1    0.02    0.20
  -8  -2   1    0.32    0.19
   8  -2  -1   -0.10    0.18
   8  -2  -1    0.20    0.14
   8   2  -1    0.18    0.15
  -8   2   1    0.35    0.11
  -6  -2   1   41.16    4.57
  -6  -2   1   38.70    4.16
   6  -2  -1   39.47    4.58
  -6   2   1   49.00    4.11
  -6   2   1   43.74    4.09
   6   2  -1   42.68    4.11
  -4  -2   1   30.91    3.45
  -4  -2   1   31.92    3.12
   4  -2  -1   28.71    3.44
  -4   2   1   32.71    3.07
  -4   2   1   33.07    3.06
   4   2  -1   32.18    3.08
   2  -2  -1   85.58    9.75
  -2  -2   1   94.59    9.78
  -2  -2   1   93.15    8.81
  -2   2   1   98.91    8.79
   2   2  -1   87.11    8.70
  -2   2   1   91.72    8.69
   0  -2   1   17.77    1.80
   0  -2  -1   18.35    2.05
   0  -2   1   18.78    2.07
   0   2   1   20.26    1.82
   0   2   1   17.59    1.78
   0   2  -1   17.02    1.79
  -2  -2  -1   41.73    5.10
  -2  -2  -1   52.09    4.63
   2  -2   1   45.84    5.14
   2  -2   1   46.92    4.57
   2  -2   1   46.15    4.57
  -2   2  -1   49.03    4.56
   2   2   1   50.14    4.62
   2   2   1   49.17    4.55
  -4  -2  -1  120.67   11.91
   4  -2   1  134.97   13.21
  -4  -2  -1  105.56   13.14
   4  -2   1  141.32   11.83
   4  -2   1  111.14   11.83
  -4   2  -1  131.01   11.78
   4   2   1  126.92   11.76
   6  -2   1  191.69   18.08
  -6  -2  -1  159.92   16.32
  -6  -2  -1  151.89   18.00
   6   2   1  170.45   16.12
  -6   2  -1  181.84   16.15
  -8  -2  -1   62.11    6.95
   8  -2   1   67.23    6.27
  -8  -2  -1   61.57    6.34
   8  -2   1   73.98    7.03
   8   2   1   62.86    6.24
  10  -2   1    7.99    0.81
 -10  -2  -1    5.00    0.73
 -10  -2  -1    5.01    0.69
  10  -2   1    4.18    0.66
  10  -2   1    5.56    0.54
  10   2   1    5.22    0.70
 -10   2  -1    5.02    0.54
 -12  -2  -1    8.17    1.02
  12  -2   1   12.06    1.14
 -12  -2  -1    8.77    1.02
  12  -2   1    7.87    0.98
 -12   2  -1    8.07    0.87
  12   2   1    8.37    0.97
 -14  -2  -1   69.14    6.56
  14  -2   1   64.26    6.44
 -14  -2  -1   68.53    7.09
  14   2   1   61.81    6.41
 -14   2  -1   69.11    6.41
 -16  -2  -1   20.17    2.17
  16  -2   1   21.35    2.30
  16  -2   1   18.82    2.10
 -16  -2  -1   20.55    2.20
  16   2   1   19.25    2.08
 -16   2  -1   20.53    2.02
  18  -2   1    3.84    0.64
 -18  -2  -1    4.49    0.76
 -18  -2  -1    3.17    0.43
  18  -2   1    3.49    0.62
 -18  -2  -1    3.76    0.43
 -18   2  -1    3.79    0.52
  18   2   1    4.04    0.63
 -20  -2  -1   12.98    1.46
  20  -2   1   12.03    1.36
  20  -2   1    9.91    1.39
  20   2   1   11.34    1.33
 -20   2  -1   13.31    1.29
  22  -2   1   29.74    2.92
  22  -2   1   23.77    3.10
 -22  -2  -1   30.50    3.03
 -22   2  -1   30.26    2.83
  22   2   1   27.63    2.86
  24  -2   1   30.11    2.90
  24  -2   1   22.92    3.03
 -24  -2  -1   28.01    2.96
 -24   2  -1   29.87    2.80
  24   2   1   27.74    2.83
 -26  -2  -1   10.47    1.57
  26  -2   1   10.13    1.38
  26  -2   1   11.11    1.50
  26   2   1   10.36    1.41
 -26   2  -1   12.38    1.30
 -28  -2  -1    5.30    1.01
  28  -2   1    4.53    0.85
  28  -2   1    4.14    0.77
 -28   2  -1    4.95    0.76
  28   2   1    4.33    0.80
  30  -2   1    0.02    0.35
  30  -2   1    0.45    0.32
 -30  -2  -1    0.41    0.54
  30   2   1    1.05    0.38
 -30   2  -1    0.65    0.37
  32  -2   1    5.70    0.90
  32  -2   1    3.88    0.91
 -32  -2  -1    6.05    1.14
  32   2   1    4.48    0.84
 -34  -2  -1    2.79    0.85
  34  -2   1    3.85    0.82
  34   2   1    2.90    0.69
  36  -2   1    1.47    0.58
 -36  -2  -1    2.31    0.79
  36   2   1    0.96    0.41
  38  -2   1    0.43    0.44
 -38  -2  -1    0.41    0.62
  38   2   1    0.65    0.39
 -40  -2  -1    1.47    0.80
  40  -2   1    3.41    0.86
  40   2   1    4.63    0.87
 -42  -2  -1    4.95    1.22
  42  -2   1    5.23    1.09
  42   2   1    3.97    0.92
 -41  -3   1    0.07    0.64
  41  -3  -1    0.34    0.45
  41   3  -1    0.13    0.33
 -39  -3   1   -0.40    0.56
  39  -3  -1    1.74    0.65
  39   3  -1    1.97    0.54
  37  -3  -1    5.37    1.08
 -37  -3   1    6.99    1.39
  37   3  -1    6.02    1.09
  35  -3  -1   15.48    2.15
 -35  -3   1   16.76    2.39
  35   3  -1   16.70    1.98
 -33  -3   1   13.39    1.95
  33  -3  -1   13.56    1.79
  33  -3  -1   10.82    1.48
  33   3  -1   12.83    1.68
  31  -3  -1    2.77    0.71
 -31  -3   1    2.67    0.79
  31  -3  -1    2.28    0.55
  31   3  -1    2.18    0.59
 -29  -3   1    0.72    0.53
  29  -3  -1   -0.14    0.21
  29  -3  -1   -0.19    0.28
  29   3  -1    0.01    0.29
  27  -3  -1    6.15    0.97
  27  -3  -1    6.84    1.07
 -27  -3   1    4.85    1.07
  27   3  -1    6.76    1.04
 -25  -3   1   29.95    3.31
  25  -3  -1   33.82    3.42
  25  -3  -1   27.45    3.14
  25   3  -1   29.85    3.16
 -25   3   1   29.56    3.02
  23  -3  -1    7.03    0.94
 -23  -3   1    4.79    1.00
  23  -3  -1    5.19    0.88
 -23   3   1    5.08    0.70
  23   3  -1    5.20    0.87
  21  -3  -1    4.24    0.73
  21  -3  -1    5.71    0.83
 -21  -3   1    4.25    0.85
 -21  -3   1    3.88    0.53
 -21   3   1    4.56    0.58
  21   3  -1    3.86    0.73
  19  -3  -1   42.75    4.10
 -19  -3   1   37.76    3.86
 -19  -3   1   34.67    3.96
  19  -3  -1   36.68    3.70
  19   3  -1   37.03    3.72
 -19   3   1   34.74    3.59
  17  -3  -1   69.17    6.50
 -17  -3   1   63.19    7.13
 -17  -3   1   60.91    6.64
  17  -3  -1   73.27    7.23
 -17   3   1   64.66    6.44
  17   3  -1   71.92    6.54
  15  -3  -1   66.87    6.30
 -15  -3   1   61.70    6.95
 -15  -3   1   61.37    6.44
  15  -3  -1   72.92    7.04
 -15   3   1   61.12    6.25
  15   3  -1   68.33    6.34
 -13  -3   1   10.09    1.14
  13  -3  -1    9.42    1.03
 -13  -3   1    7.94    1.07
  13  -3  -1   10.31    1.18
  13   3  -1   10.10    1.06
 -13   3   1    7.77    0.91
  11  -3  -1    1.37    0.40
  11  -3  -1    0.96    0.28
 -11  -3   1    0.84    0.30
 -11  -3   1    1.67    0.42
 -11   3   1    0.95    0.20
  11   3  -1    0.65    0.29
 -11   3   1    1.85    0.37
   9  -3  -1    9.62    1.37
  -9  -3   1   12.38    1.39
  -9  -3   1   12.44    1.32
   9   3  -1   12.48    1.26
  -9   3   1   10.00    1.13
  -9   3   1   12.60    1.23
   7  -3  -1   66.44    7.28
  -7  -3   1   66.40    6.60
  -7  -3   1   68.13    7.28
   7   3  -1   70.01    6.51
  -7   3   1   64.98    6.49
  -7   3   1   70.28    6.48
  -5  -3   1    6.88    0.77
  -5  -3   1    6.79    0.95
   5  -3  -1    6.68    0.96
  -5   3   1    5.70    0.67
   5   3  -1    5.85    0.78
  -5   3   1    5.66    0.69
  -3  -3   1   11.77    1.44
   3  -3  -1    9.64    1.41
  -3  -3   1   12.42    1.26
  -3   3   1   12.15    1.20
   3   3  -1   11.58    1.23
  -3   3   1   11.29    1.19
  -1  -3   1   33.88    3.31
   1  -3  -1   29.12    3.69
  -1  -3   1   33.71    3.74
   1  -3  -1   37.77    3.31
  -1   3   1   32.20    3.25
   1   3  -1   31.42    3.28
  -1   3   1   36.56    3.31
  -1  -3  -1  120.98   10.85
  -1  -3  -1  110.74   12.03
   1  -3   1  103.04   12.04
   1  -3   1  115.49   10.81
   1   3   1  115.05   10.71
  -1   3  -1  110.88   10.72
  -3  -3  -1   87.29    7.68
   3  -3   1   73.47    8.52
  -3  -3  -1   76.57    8.50
   3  -3   1   78.23    7.60
  -3   3  -1   80.31    7.58
   3   3   1   79.66    7.56
  -5  -3  -1   21.23    2.62
   5  -3   1   24.20    2.67
  -5  -3  -1   23.43    2.37
   5  -3   1   22.14    2.26
  -5   3  -1   24.47    2.33
   5   3   1   24.81    2.32
  -7  -3  -1   19.86    1.89
   7  -3   1   18.47    1.71
  -7  -3  -1   17.64    2.06
   7  -3   1   16.89    2.08
   7  -3   1   15.94    1.71
   7   3   1   17.71    1.81
  -7   3  -1   19.25    1.84
  -9  -3  -1   58.35    6.66
   9  -3   1   68.83    6.74
  -9  -3  -1   59.98    6.07
  -9   3  -1   64.60    6.00
   9   3   1   58.85    5.96
 -11  -3  -1   50.82    5.58
  11  -3   1   62.27    5.67
 -11  -3  -1   45.86    5.10
 -11   3  -1   53.05    5.04
  11   3   1   47.39    5.00
  13  -3   1   26.20    2.73
 -13  -3  -1   26.15    2.80
  13  -3   1   27.58    3.06
 -13  -3  -1   25.77    2.99
 -13   3  -1   30.02    2.78
  13   3   1   26.47    2.71
 -15  -3  -1    2.30    0.43
 -15  -3  -1    1.54    0.47
  15  -3   1    1.39    0.45
  15  -3   1    1.59    0.22
  15  -3   1    2.23    0.45
 -15   3  -1    1.83    0.21
  15   3   1    1.53    0.40
  17  -3   1   15.86    1.75
  17  -3   1   14.36    1.60
 -17  -3  -1   15.34    1.66
 -17  -3  -1   14.42    1.68
 -17   3  -1   13.14    1.41
  17   3   1   14.86    1.58
  19  -3   1   28.35    2.89
 -19  -3  -1   25.80    2.74
 -19  -3  -1   25.77    2.75
  19  -3   1   25.15    2.61
 -19   3  -1   23.78    2.44
  19   3   1   22.52    2.57
 -21  -3  -1   28.24    3.34
  21  -3   1   33.22    3.27
  21  -3   1   35.67    3.55
  21   3   1   31.49    3.22
 -21   3  -1   29.64    3.07
  23  -3   1    5.33    0.96
  23  -3   1    6.52    0.99
 -23  -3  -1    6.91    1.15
  23   3   1    6.72    0.99
 -25  -3  -1    5.64    1.08
  25  -3   1    5.47    0.92
  25  -3   1    4.36    0.83
  25   3   1    6.35    0.93
 -27  -3  -1    6.33    1.24
  27  -3   1    7.31    1.12
  27  -3   1    7.50    1.13
  27   3   1    7.11    1.07
  29  -3   1   14.60    1.65
 -29  -3  -1   13.02    1.89
  29  -3   1   11.95    1.57
  29   3   1   12.00    1.50
  31  -3   1    8.08    1.18
 -31  -3  -1    5.16    1.22
  31  -3   1    6.77    1.19
  31   3   1    7.87    1.16
 -33  -3  -1   -0.35    0.44
  33  -3   1    0.27    0.43
  33  -3   1   -0.26    0.26
  33   3   1   -0.55    0.17
  35  -3   1    0.49    0.42
 -35  -3  -1    1.55    0.77
  35   3   1   -0.17    0.27
  37  -3   1    2.30    0.84
 -37  -3  -1    4.44    1.15
  37   3   1    4.22    0.83
  39  -3   1    1.18    0.61
 -39  -3  -1    1.75    0.85
  39   3   1    1.70    0.54
  41   3   1    0.02    0.28
 -38  -4   1    3.41    1.09
  38  -4  -1    3.17    0.88
  38   4  -1    3.86    0.88
  36  -4  -1    0.40    0.50
 -36  -4   1    0.28    0.62
  36  -4  -1    0.42    0.40
  36   4  -1    0.92    0.44
  34  -4  -1    0.95    0.55
 -34  -4   1   -0.41    0.45
  34  -4  -1   -0.21    0.24
  34   4  -1    0.22    0.36
  32  -4  -1    2.15    0.57
  32  -4  -1    1.37    0.61
 -32  -4   1    2.84    0.87
  32   4  -1    3.44    0.74
 -30  -4   1   13.11    1.79
  30  -4  -1   10.32    1.50
  30  -4  -1    8.04    1.36
  30   4  -1   10.95    1.52
  28  -4  -1    3.61    0.71
 -28  -4   1    2.76    0.84
  28  -4  -1    2.95    0.73
  28   4  -1    3.73    0.76
  26  -4  -1    0.48    0.30
 -26  -4   1    0.01    0.50
  26  -4  -1    0.29    0.33
  26   4  -1    0.15    0.27
  24  -4  -1    1.86    0.51
 -24  -4   1    2.91    0.78
  24  -4  -1    1.26    0.48
  24   4  -1    2.48    0.60
 -22  -4   1   13.24    1.97
  22  -4  -1   13.49    1.69
  22  -4  -1   16.45    1.87
  22   4  -1   15.23    1.72
  20  -4  -1   10.20    1.37
 -20  -4   1    9.46    1.49
  20  -4  -1    8.28    1.27
  20   4  -1   10.72    1.38
 -20   4   1   11.52    1.29
 -18  -4   1    1.93    0.63
 -18  -4   1    2.18    0.50
  18  -4  -1    2.51    0.53
  18  -4  -1    2.12    0.59
 -18   4   1    2.97    0.58
  18   4  -1    3.63    0.66
  16  -4  -1    0.38    0.35
 -16  -4   1    0.88    0.44
 -16  -4   1    0.47    0.27
  16   4  -1    0.75    0.34
 -16   4   1    0.32    0.14
 -16   4   1    0.42    0.27
 -14  -4   1   19.85    2.21
  14  -4  -1   19.05    2.25
 -14  -4   1   17.66    2.13
 -14   4   1   17.48    1.85
 -14   4   1   19.13    2.00
  14   4  -1   21.62    2.06
 -12  -4   1   53.93    5.79
 -12  -4   1   50.33    5.31
  12  -4  -1   58.62    5.84
 -12   4   1   44.53    5.08
 -12   4   1   56.61    5.18
  12   4  -1   59.72    5.23
  10  -4  -1   28.15    3.55
 -10  -4   1   32.80    3.29
 -10  -4   1   30.26    3.55
 -10   4   1   31.78    3.08
 -10   4   1   31.39    3.15
  10   4  -1   35.20    3.21
  -8  -4   1    3.64    0.68
  -8  -4   1    4.86    0.83
   8  -4  -1    3.31    0.74
   8   4  -1    4.25    0.66
  -8   4   1    3.73    0.58
  -8   4   1    3.77    0.50
  -6  -4   1    4.20    0.78
   6  -4  -1    3.64    0.47
   6  -4  -1    2.68    0.68
  -6  -4   1    2.60    0.56
  -6   4   1    3.48    0.46
  -6   4   1    2.95    0.50
   6   4  -1    2.39    0.50
   4  -4  -1   26.34    2.50
  -4  -4   1   25.73    2.58
  -4  -4   1   26.79    2.95
   4  -4  -1   20.11    2.86
  -4   4   1   24.66    2.50
   4   4  -1   26.09    2.55
   2  -4  -1   22.41    3.12
  -2  -4   1   29.90    3.21
  -2  -4   1   30.16    2.79
   2  -4  -1   27.58    2.74
   2   4  -1   26.73    2.75
  -2   4   1   27.84    2.73
   0  -4  -1    2.83    0.63
   0  -4   1    1.71    0.37
   0  -4  -1    1.93    0.38
   0  -4   1    2.86    0.63
   0   4  -1    1.84    0.40
   0   4   1    1.62    0.37
   2  -4   1   12.12    1.64
   2  -4   1   12.91    1.34
  -2  -4  -1   13.80    1.40
  -2  -4  -1   11.18    1.61
   2   4   1   13.27    1.37
  -2   4  -1   12.34    1.37
   4  -4   1   25.91    2.80
  -4  -4  -1   31.41    2.93
   4  -4   1   26.36    3.28
  -4  -4  -1   28.86    3.29
   4   4   1   30.47    2.86
  -4   4  -1   29.75    2.88
   6  -4   1   55.02    5.92
  -6  -4  -1   66.27    6.77
  -6  -4  -1   68.43    6.10
   6  -4   1   52.78    6.73
   6   4   1   66.85    5.98
  -6   4  -1   64.78    5.99
   8  -4   1   52.00    6.03
  -8  -4  -1   55.48    5.45
  -8  -4  -1   56.14    6.03
   8   4   1   55.47    5.34
  -8   4  -1   55.25    5.35
 -10  -4  -1   16.18    1.89
  10  -4   1   14.44    1.89
 -10  -4  -1   14.86    1.71
  10   4   1   15.79    1.64
 -10   4  -1   14.62    1.64
 -12  -4  -1   -0.19    0.28
 -12  -4  -1    0.45    0.33
  12  -4   1    0.14    0.35
 -12   4  -1   -0.04    0.21
  12   4   1   -0.18    0.15
 -14  -4  -1   12.81    1.74
  14  -4   1   16.73    1.86
 -14  -4  -1   14.69    1.69
 -14   4  -1   14.94    1.61
  14   4   1   13.67    1.58
 -16  -4  -1   22.14    2.64
  16  -4   1   26.51    2.73
 -16  -4  -1   24.78    2.55
 -16   4  -1   23.27    2.43
  16   4   1   19.56    2.36
  18  -4   1    0.79    0.38
 -18  -4  -1    1.55    0.42
 -18  -4  -1    0.31    0.42
  18  -4   1    0.83    0.41
 -18   4  -1    2.17    0.50
  18   4   1    1.22    0.39
  20  -4   1    6.10    1.02
  20  -4   1    6.08    0.97
 -20  -4  -1    5.68    1.08
 -20   4  -1    7.06    1.01
  20   4   1    6.05    0.94
 -22  -4  -1   19.67    2.30
  22  -4   1   19.33    2.30
  22  -4   1   17.66    2.14
  22   4   1   17.92    2.10
 -22   4  -1   23.19    2.23
  24  -4   1   27.03    3.19
  24  -4   1   30.29    3.03
 -24  -4  -1   27.99    3.13
  24   4   1   27.44    2.94
  26  -4   1   22.60    2.48
 -26  -4  -1   21.98    2.51
  26  -4   1   20.45    2.35
  26   4   1   18.40    2.25
 -28  -4  -1    4.60    1.02
  28  -4   1    4.97    0.91
  28  -4   1    3.08    0.73
  28   4   1    5.47    0.91
  30  -4   1   -0.19    0.33
 -30  -4  -1    0.06    0.42
  30  -4   1    0.00    0.31
  30   4   1   -0.12    0.24
 -32  -4  -1    2.48    0.89
  32  -4   1    1.47    0.60
  32  -4   1    1.26    0.48
  32   4   1    1.33    0.49
 -34  -4  -1    1.74    0.81
  34  -4   1    2.44    0.79
  34  -4   1    2.79    0.64
  34   4   1    2.53    0.63
  36  -4   1   -0.23    0.36
 -36  -4  -1   -0.16    0.53
  36   4   1    0.19    0.29
  38  -4   1    0.33    0.45
 -38  -4  -1    0.93    0.74
  38   4   1    0.40    0.34
 -35  -5   1    4.99    1.25
  35  -5  -1    4.42    1.02
  35  -5  -1    3.69    0.83
  35   5  -1    6.32    1.11
 -35   5   1    4.07    0.96
  33  -5  -1    2.42    0.62
 -33  -5   1    0.68    0.65
  33  -5  -1    1.81    0.68
  33   5  -1    3.31    0.78
 -33   5   1    2.24    0.66
  31  -5  -1    0.55    0.40
  31  -5  -1    0.36    0.45
 -31  -5   1    0.81    0.59
  31   5  -1    0.66    0.42
 -31   5   1    1.04    0.43
 -29  -5   1   -0.22    0.31
  29  -5  -1   -0.35    0.32
  29  -5  -1   -0.15    0.28
 -29   5   1    0.33    0.34
  29   5  -1   -0.12    0.24
  27  -5  -1    0.20    0.38
 -27  -5   1    0.24    0.49
  27  -5  -1   -0.18    0.29
  27   5  -1   -0.21    0.25
 -27   5   1    0.12    0.29
 -25  -5   1    0.09    0.48
  25  -5  -1   -0.08    0.29
  25   5  -1   -0.21    0.21
 -25   5   1    0.07    0.24
 -23  -5   1    0.22    0.45
  23  -5  -1    0.55    0.41
 -23   5   1   -0.21    0.21
  23   5  -1    0.08    0.24
 -21  -5   1    5.86    1.11
  21  -5  -1    5.83    1.06
 -21   5   1    5.23    0.90
  21   5  -1    5.81    0.97
 -19  -5   1   18.49    2.13
  19  -5  -1   18.19    2.18
 -19   5   1   17.20    1.93
  19   5  -1   15.94    1.93
 -17  -5   1   24.65    2.74
  17  -5  -1   25.21    2.88
 -17  -5   1   23.27    2.81
 -17   5   1   22.73    2.51
  17   5  -1   24.39    2.57
  15  -5  -1   16.74    2.06
 -15  -5   1   18.37    2.01
 -15  -5   1   15.71    2.02
  15   5  -1   15.67    1.81
 -15   5   1   15.36    1.78
 -13  -5   1    4.66    0.92
 -13  -5   1    6.70    1.03
  13  -5  -1    3.70    0.92
 -13   5   1    6.20    0.83
  13   5  -1    5.15    0.83
 -11  -5   1    0.14    0.33
  11  -5  -1   -0.24    0.31
 -11  -5   1    0.28    0.40
 -11   5   1   -0.15    0.21
  11   5  -1    0.11    0.27
  -9  -5   1    1.86    0.57
  -9  -5   1    1.69    0.48
   9  -5  -1    1.06    0.55
   9  -5  -1    1.06    0.27
   9   5  -1    0.81    0.34
  -9   5   1    1.22    0.35
   7  -5  -1    3.67    0.51
   7  -5  -1    2.71    0.77
  -7  -5   1    3.64    0.82
  -7  -5   1    2.97    0.65
  -7   5   1    2.69    0.54
   7   5  -1    3.70    0.64
  -5  -5   1    1.28    0.42
   5  -5  -1    1.28    0.54
  -5  -5   1    0.87    0.52
   5  -5  -1    1.22    0.33
  -5   5   1    0.89    0.33
   5   5  -1    1.61    0.40
   3  -5  -1    3.60    0.89
   3  -5  -1    3.75    0.59
  -3  -5   1    3.03    0.61
  -3  -5   1    4.72    0.98
  -3   5   1    3.74    0.61
   3   5  -1    3.82    0.68
   1  -5  -1   12.26    1.83
   1  -5  -1   13.11    1.41
  -1  -5   1   14.76    1.94
  -1  -5   1   11.49    1.38
  -1   5   1   11.51    1.39
   1   5  -1   13.67    1.46
   1  -5   1   24.21    2.73
  -1  -5  -1   23.14    2.30
  -1  -5  -1   19.85    2.65
   1  -5   1   21.11    2.24
   1   5   1   23.31    2.29
  -1   5  -1   20.05    2.28
  -3  -5  -1   23.27    2.17
  -3  -5  -1   19.24    2.46
   3  -5   1   18.03    2.47
   3  -5   1   19.56    2.03
  -3   5  -1   22.10    2.13
   3   5   1   17.82    2.07
  -5  -5  -1    2.91    0.58
  -5  -5  -1    2.65    0.77
   5  -5   1    3.20    0.85
   5  -5   1    2.78    0.42
  -5   5  -1    2.85    0.56
   5   5   1    3.09    0.55
   7  -5   1    0.06    0.42
  -7  -5  -1    0.76    0.48
  -7  -5  -1    0.84    0.38
   7   5   1    1.06    0.34
  -7   5  -1    0.94    0.35
  -9  -5  -1    0.97    0.40
  -9  -5  -1    1.25    0.51
   9  -5   1    0.98    0.54
  -9   5  -1    0.38    0.28
   9   5   1    0.92    0.34
  11  -5   1    4.04    0.90
 -11  -5  -1    3.87    0.83
 -11  -5  -1    4.05    0.76
 -11   5  -1    3.21    0.63
  11   5   1    3.90    0.66
 -13  -5  -1    1.37    0.53
 -13  -5  -1    1.51    0.52
  13  -5   1    1.23    0.53
  13   5   1    1.29    0.38
 -13   5  -1    1.33    0.44
 -15  -5  -1    0.22    0.41
 -15  -5  -1    0.10    0.38
  15  -5   1   -0.12    0.37
  15   5   1   -0.05    0.23
 -15   5  -1    0.30    0.29
  17  -5   1    0.63    0.47
 -17  -5  -1    0.92    0.42
 -17  -5  -1    0.54    0.51
 -17   5  -1    1.38    0.42
  17   5   1    0.48    0.27
 -19  -5  -1    5.38    1.03
  19  -5   1    3.32    0.81
  19   5   1    6.48    0.90
 -19   5  -1    4.56    0.80
 -21  -5  -1    9.22    1.37
  21  -5   1    6.60    1.20
  21   5   1    6.42    1.05
 -21   5  -1    9.64    1.22
 -23  -5  -1   -0.01    0.35
  23  -5   1    0.09    0.29
 -23   5  -1    0.80    0.37
  23   5   1   -0.01    0.23
 -25  -5  -1    1.15    0.58
  25  -5   1    1.52    0.50
 -25   5  -1    1.48    0.46
  25   5   1    2.43    0.54
 -27  -5  -1    3.17    0.92
  27  -5   1    3.06    0.70
  27   5   1    2.11    0.61
 -27   5  -1    3.97    0.79
 -29  -5  -1    3.80    0.98
  29  -5   1    2.91    0.71
  29  -5   1    4.37    0.95
  29   5   1    3.69    0.77
 -29   5  -1    4.91    0.90
  31  -5   1    1.67    0.53
 -31  -5  -1   -0.28    0.50
  31  -5   1    1.07    0.44
 -31   5  -1    1.87    0.56
  31   5   1    0.54    0.39
  33  -5   1    0.44    0.44
 -33  -5  -1   -0.93    0.32
  33  -5   1   -0.18    0.33
 -33   5  -1    0.47    0.36
  33   5   1    0.12    0.31
  28  -6  -1    0.08    0.38
 -28  -6   1   -0.38    0.45
 -28   6   1    0.85    0.39
  28   6  -1    0.16    0.35
 -26  -6   1    0.55    0.64
  26  -6  -1   -0.28    0.32
 -26   6   1   -0.06    0.30
  26   6  -1    0.78    0.41
 -24  -6   1    0.30    0.50
  24  -6  -1   -0.29    0.33
 -24   6   1    0.67    0.35
  24   6  -1    0.38    0.33
  22  -6  -1   -0.02    0.38
 -22  -6   1   -0.29    0.31
 -22   6   1    0.08    0.25
  22   6  -1    0.06    0.27
 -20  -6   1   -0.67    0.28
  20  -6  -1   -0.09    0.33
 -20   6   1    0.38    0.26
  20   6  -1    0.12    0.30
  18  -6  -1   -0.17    0.35
 -18  -6   1   -0.06    0.32
 -18   6   1    0.19    0.22
  18   6  -1   -0.21    0.24
  16  -6  -1   -0.40    0.34
 -16  -6   1   -0.13    0.44
 -16  -6   1   -0.20    0.36
 -16   6   1   -0.35    0.18
  16   6  -1   -0.26    0.20
  14  -6  -1   -0.39    0.33
 -14  -6   1    0.28    0.43
 -14  -6   1    0.12    0.40
  14   6  -1    0.40    0.29
 -14   6   1    0.37    0.28
 -12  -6   1    3.26    0.89
 -12  -6   1    3.18    0.78
  12  -6  -1    4.29    1.02
  12   6  -1    4.44    0.76
 -12   6   1    3.69    0.66
 -10  -6   1    1.51    0.52
 -10  -6   1   -0.18    0.44
  10  -6  -1    1.49    0.68
  10   6  -1    2.55    0.54
 -10   6   1    2.01    0.46
  -8  -6   1    1.97    0.54
  -8  -6   1    1.56    0.62
   8  -6  -1    2.23    0.77
   8   6  -1    0.95    0.39
  -8   6   1    1.74    0.45
  -6  -6   1    0.28    0.31
   6  -6  -1   -0.19    0.40
  -6  -6   1    0.42    0.45
  -6   6   1    0.32    0.28
   6   6  -1    0.32    0.28
  -4  -6   1   -0.11    0.35
   4  -6  -1    0.34    0.45
  -4  -6   1   -0.23    0.22
   4   6  -1   -0.33    0.18
  -4   6   1    0.12    0.24
   2  -6  -1    0.82    0.58
  -2  -6   1    1.07    0.33
  -2  -6   1    0.46    0.58
  -2   6   1    1.28    0.38
   2   6  -1    1.39    0.43
   0  -6  -1    0.89    0.61
   0  -6   1    2.24    0.74
   0  -6  -1    2.22    0.49
   0   6  -1    1.69    0.50
   0   6   1    3.14    0.56
  -2  -6  -1    1.40    0.65
  -2  -6  -1    1.54    0.42
   2  -6   1    0.51    0.52
  -2   6  -1    2.04    0.52
   2   6   1    2.53    0.51
  -4  -6  -1    1.60    0.65
  -4  -6  -1    2.48    0.54
   4  -6   1    1.27    0.64
   4   6   1    2.64    0.53
  -4   6  -1    1.77    0.50
   6  -6   1    6.49    1.20
  -6  -6  -1    5.35    1.12
  -6  -6  -1    6.27    0.97
   6   6   1    4.88    0.82
  -6   6  -1    5.34    0.88
  -8  -6  -1    3.27    0.86
   8  -6   1    3.39    0.91
  -8  -6  -1    2.25    0.59
  -8   6  -1    3.54    0.67
   8   6   1    3.63    0.63
 -10  -6  -1    6.34    1.00
 -10  -6  -1    4.55    1.07
  10  -6   1    5.08    1.16
  10   6   1    5.44    0.84
 -10   6  -1    5.36    0.85
 -12  -6  -1    2.64    0.66
 -12  -6  -1    2.43    0.75
  12  -6   1    2.28    0.78
 -12   6  -1    3.07    0.60
  12   6   1    2.25    0.55
  14  -6   1    0.21    0.45
 -14  -6  -1   -0.06    0.39
 -14  -6  -1    0.35    0.38
 -14   6  -1    0.73    0.32
  14   6   1    0.62    0.31
  16  -6   1    1.00    0.50
 -16  -6  -1    1.46    0.60
  16   6   1    1.56    0.45
 -16   6  -1    1.41    0.42
 -18  -6  -1    1.73    0.63
  18  -6   1    0.88    0.50
 -18   6  -1    0.69    0.37
  18   6   1    0.78    0.33
  20  -6   1    1.71    0.55
 -20  -6  -1    0.50    0.51
  20   6   1    1.93    0.48
 -20   6  -1    0.64    0.39
 -22  -6  -1    0.81    0.54
  22  -6   1    1.83    0.58
 -22   6  -1    1.54    0.48
  22   6   1    1.25    0.46
  24  -6   1    3.52    0.78
 -24  -6  -1    2.19    0.75
  24   6   1    1.85    0.55
 -24   6  -1    2.10    0.58
 -26  -6  -1    2.66    0.87
  26  -6   1    0.93    0.54
  26   6   1    1.52    0.49
 -26   6  -1    1.71    0.51
 -28  -6  -1    1.73    0.73
  28  -6   1    0.87    0.53
 -28   6  -1    1.47    0.56
  28   6   1    2.64    0.61
  21  -7  -1    1.27    0.66
 -21  -7   1    1.19    0.67
  21   7  -1    1.08    0.52
 -21   7   1    1.68    0.50
 -19  -7   1    0.50    0.50
  19  -7  -1   -0.73    0.35
  19   7  -1    0.48    0.38
 -19   7   1   -0.33    0.25
  17  -7  -1   -0.04    0.43
 -17  -7   1   -0.35    0.40
  17   7  -1    0.31    0.31
 -17   7   1   -0.15    0.24
 -15  -7   1   -0.44    0.29
  15  -7  -1    0.18    0.48
  15   7  -1   -0.02    0.28
 -15   7   1    0.38    0.30
 -13  -7   1    0.46    0.54
  13  -7  -1   -0.32    0.46
 -13  -7   1    0.32    0.42
 -13   7   1    0.82    0.37
  13   7  -1    0.44    0.34
 -11  -7   1    1.55    0.68
  11  -7  -1    1.64    0.73
 -11  -7   1    1.41    0.53
  11   7  -1    1.43    0.53
 -11   7   1    1.50    0.48
  -9  -7   1    3.97    1.03
   9  -7  -1    3.65    1.06
  -9   7   1    6.19    0.91
   9   7  -1    6.42    0.99
   7  -7  -1    4.10    1.12
  -7  -7   1    6.18    1.23
  -7   7   1    5.21    0.87
   7   7  -1    5.23    0.91
  -5  -7   1    0.40    0.56
   5  -7  -1    2.67    0.90
   5   7  -1    3.53    0.65
  -5   7   1    2.82    0.65
   3  -7  -1   -0.07    0.50
  -3  -7   1    1.27    0.63
   3   7  -1    1.30    0.43
  -3   7   1    0.11    0.35
   1  -7  -1   -0.05    0.60
  -1  -7   1   -0.35    0.46
  -1   7   1   -0.17    0.26
   1   7  -1    0.28    0.33
   1  -7   1   -0.27    0.47
  -1  -7  -1    0.18    0.52
  -1   7  -1   -0.38    0.26
   1   7   1    0.42    0.31
  -3  -7  -1   -0.31    0.49
   3  -7   1    0.51    0.62
   3   7   1    0.20    0.29
  -3   7  -1   -0.22    0.29
   5  -7   1    0.13    0.50
  -5  -7  -1   -0.13    0.47
   5   7   1    0.64    0.34
  -5   7  -1    0.15    0.27
   7  -7   1    0.70    0.60
  -7  -7  -1    1.74    0.73
   7   7   1    1.04    0.42
  -7   7  -1    1.22    0.44
   9  -7   1    1.22    0.69
  -9  -7  -1    1.41    0.73
  -9  -7  -1    0.94    0.48
  -9   7  -1    0.66    0.43
   9   7   1    1.88    0.47
 -11  -7  -1    0.07    0.45
  11  -7   1    0.48    0.54
 -11  -7  -1    0.45    0.38
  11   7   1    0.13    0.23
 -11   7  -1    0.50    0.34
 -13  -7  -1   -0.45    0.48
  13  -7   1   -0.41    0.36
 -13  -7  -1    0.32    0.38
  13   7   1    0.45    0.30
 -13   7  -1    0.07    0.28
 -15  -7  -1   -0.24    0.37
  15  -7   1    0.28    0.44
 -15   7  -1    0.32    0.31
  15   7   1    0.25    0.29
  17  -7   1    0.37    0.47
 -17  -7  -1   -0.85    0.20
  17   7   1    0.08    0.32
 -17   7  -1   -0.19    0.25
 -19  -7  -1   -0.06    0.47
  19  -7   1   -0.54    0.45
 -19   7  -1    0.44    0.39
  19   7   1   -0.05    0.31
  44   0  -2   -0.23    0.36
 -44   0   2   -0.15    0.44
  42   0  -2    2.52    0.70
 -42   0   2    1.05    0.62
  40   0  -2   -0.41    0.33
 -40   0   2   -0.42    0.33
  38   0  -2    5.80    1.00
 -38   0   2    3.24    0.87
  36   0  -2   10.29    1.52
 -36   0   2   10.02    1.50
 -34   0   2   27.18    2.98
  34   0  -2   27.25    2.93
 -32   0   2   28.99    3.27
  32   0  -2   32.56    3.26
  30   0  -2    2.81    0.65
 -30   0   2    2.15    0.65
  28   0  -2    0.26    0.26
  28   0  -2    0.47    0.18
 -28   0   2    0.61    0.36
  26   0  -2   10.05    1.33
  26   0  -2    9.84    1.16
 -26   0   2   11.60    1.30
  24   0  -2   20.34    1.99
  24   0  -2   17.49    2.00
 -24   0   2   18.81    2.03
  22   0  -2   10.85    1.33
 -22   0   2   13.76    1.43
  22   0  -2   14.01    1.37
 -20   0   2   -0.04    0.21
  20   0  -2   -0.08    0.12
  20   0  -2    0.29    0.20
  18   0  -2   61.81    6.10
 -18   0   2   64.06    6.20
  18   0  -2   63.61    6.69
 -16   0   2  130.02   13.77
  16   0  -2  142.19   13.61
  16   0  -2  155.77   15.10
  14   0  -2  145.70   14.81
 -14   0   2  143.42   13.51
  14   0  -2  132.49   13.33
  12   0  -2   32.80    3.35
 -12   0   2   38.28    3.43
  12   0  -2   33.33    3.67
  10   0  -2  270.56   23.93
  10   0  -2  220.21   26.68
 -10   0   2  273.31   24.22
   8   0  -2   20.54    2.32
  -8   0   2   22.50    2.15
   8   0  -2   21.82    2.10
  -6   0   2   26.77    2.58
   6   0  -2   26.43    2.83
   6   0  -2   26.23    2.54
  -4   0   2   34.74    3.39
   4   0  -2   37.18    3.34
   4   0  -2   33.17    3.75
   2   0  -2   33.65    3.53
  -2   0   2   31.31    3.52
  -2   0   2   31.85    3.18
   0   0  -2   69.92    6.59
   0   0   2   58.03    6.68
   0   0  -2   79.49    7.41
   2   0   2   36.35    3.29
   2   0   2   34.80    3.70
   2   0   2   32.28    3.33
   4   0   2   38.81    3.96
   4   0   2   44.68    4.02
   6   0   2   28.74    3.41
   6   0   2   32.01    3.06
   6   0   2   33.32    3.09
  -8   0  -2  133.11   11.77
   8   0   2  128.96   13.00
   8   0   2  106.05   11.63
  10   0   2  179.42   17.93
  10   0   2  154.68   16.06
 -10   0  -2  175.55   16.24
  12   0   2  228.45   22.89
 -12   0  -2  224.08   20.75
  12   0   2  198.82   20.52
 -14   0  -2   94.82    9.02
  14   0   2   86.77    8.93
  14   0   2   98.47    9.92
  16   0   2   68.40    6.62
  16   0   2   71.83    7.30
 -16   0  -2   64.75    6.66
  18   0   2   23.53    2.45
 -18   0  -2   21.32    2.30
  18   0   2   21.11    2.29
  20   0   2   20.21    2.07
  20   0   2   16.23    1.94
 -20   0  -2   17.64    1.95
 -22   0  -2    6.15    0.93
  22   0   2    7.70    0.85
  22   0   2    4.65    0.88
  24   0   2    1.61    0.46
  24   0   2    1.76    0.38
 -24   0  -2    1.60    0.48
  26   0   2   17.30    2.14
 -26   0  -2   17.04    2.16
  26   0   2   23.69    2.27
 -28   0  -2   46.01    4.83
  28   0   2   49.60    4.82
  30   0   2   45.12    4.70
 -30   0  -2   48.12    4.78
 -32   0  -2   29.06    3.11
  32   0   2   28.36    3.05
 -34   0  -2    7.81    1.33
  34   0   2    8.67    1.28
  36   0   2    1.97    0.56
 -36   0  -2    1.89    0.66
  38   0   2    0.42    0.37
 -38   0  -2    0.54    0.47
  40   0   2   -0.46    0.31
 -40   0  -2    0.53    0.54
  42   0   2   -0.08    0.31
 -42   0  -2   -0.36    0.47
 -43  -1   2    3.95    0.99
  43  -1  -2    3.81    0.89
  43   1  -2    2.99    0.79
 -43   1   2    2.50    0.75
 -41  -1   2    0.10    0.50
  41  -1  -2    0.14    0.43
 -41   1   2    0.55    0.44
  41   1  -2    1.01    0.54
  39  -1  -2   -0.43    0.29
 -39  -1   2   -0.19    0.37
 -39   1   2    0.33    0.41
  39   1  -2    0.05    0.30
 -37  -1   2    0.73    0.49
  37  -1  -2   -0.06    0.38
  37   1  -2    0.14    0.31
 -37   1   2    0.08    0.35
 -35  -1   2    2.37    0.72
  35  -1  -2    1.99    0.65
 -35   1   2    3.89    0.70
  35   1  -2    2.04    0.60
  33  -1  -2   26.33    2.83
 -33  -1   2   29.27    3.00
 -33   1   2   25.86    2.82
  33   1  -2   24.70    2.81
  31  -1  -2   38.56    4.12
 -31  -1   2   39.43    4.23
 -31   1   2   43.11    4.16
  31   1  -2   40.05    4.12
  29  -1  -2   86.35    8.65
 -29  -1   2   89.85    8.81
  29   1  -2   83.95    8.63
 -29   1   2   95.18    8.73
 -27  -1   2  105.77   10.02
  27  -1  -2   97.31    9.84
  27   1  -2   98.44    9.82
 -27   1   2  105.89    9.93
 -25  -1   2   58.47    5.29
  25  -1  -2   53.14    5.15
  25  -1  -2   42.32    5.54
  25   1  -2   52.56    5.12
 -25   1   2   60.58    5.20
  23  -1  -2   11.78    1.27
 -23  -1   2   11.97    1.36
  23  -1  -2    8.54    1.22
 -23   1   2   12.73    1.28
  23   1  -2   11.53    1.25
  21  -1  -2    1.45    0.39
 -21  -1   2    0.65    0.40
  21  -1  -2    1.15    0.28
 -21   1   2    1.14    0.34
  21   1  -2    0.62    0.27
 -19  -1   2    5.65    1.01
  19  -1  -2    8.71    0.91
  19  -1  -2    7.37    0.98
 -19   1   2    7.05    0.89
  19   1  -2    6.76    0.95
  17  -1  -2    1.41    0.34
  17  -1  -2    1.41    0.28
 -17  -1   2    0.91    0.35
  17   1  -2    0.85    0.29
 -17   1   2    1.80    0.34
  15  -1  -2  170.72   15.47
  15  -1  -2  146.44   13.90
 -15  -1   2  142.05   14.10
  15   1  -2  139.26   15.40
  15   1  -2  148.64   13.91
  15   1  -2  133.67   15.40
 -15   1   2  147.06   14.04
  13  -1  -2  249.85   23.92
 -13  -1   2  221.95   21.74
  13  -1  -2  224.18   21.45
  13   1  -2  209.10   23.87
  13   1  -2  222.90   21.46
 -13   1   2  229.09   21.68
  13   1  -2  232.86   23.87
  11  -1  -2  438.96   42.21
 -11  -1   2  387.13   38.26
  11  -1  -2  393.33   37.78
 -11  -1   2  407.92   42.17
 -11   1   2  411.03   38.21
  11   1  -2  410.05   37.80
  11   1  -2  361.84   42.16
  -9  -1   2  931.03   93.36
  -9  -1   2  819.68   84.54
   9  -1  -2  883.94   83.52
   9   1  -2  796.83   93.35
   9   1  -2 1000.00   83.56
  -9   1   2  905.93   84.50
   7  -1  -2  438.77   39.99
  -7  -1   2  423.68   44.69
  -7  -1   2  399.70   40.48
   7   1  -2  440.46   40.01
  -7   1   2  424.62   40.45
  -5  -1   2    0.88    0.22
  -5  -1   2    0.57    0.18
   5  -1  -2    0.80    0.15
   5  -1  -2    0.64    0.20
  -5   1   2    0.77    0.17
   5   1  -2    0.81    0.20
  -3  -1   2   30.52    3.51
   3  -1  -2   28.66    3.50
   3  -1  -2   37.42    3.11
  -3  -1   2   33.58    3.18
   3   1  -2   29.88    3.13
  -3   1   2   34.90    3.18
   1  -1  -2    3.02    0.45
  -1  -1   2    3.07    0.46
   1   1  -2    3.09    0.40
  -1   1   2    3.12    0.36
  -1   1   2    4.48    0.45
   1  -1   2   29.97    2.76
  -1  -1  -2   31.03    3.09
  -1   1  -2   24.71    2.76
   1   1   2   26.32    2.81
   1   1   2   30.59    2.73
   3  -1   2  388.52   38.32
   3  -1   2  448.37   42.43
  -3  -1  -2  438.54   42.40
  -3   1  -2  341.89   38.32
  -3   1  -2  403.11   37.95
   5  -1   2  329.77   29.93
   5  -1   2  249.36   27.00
  -5  -1  -2  308.66   29.88
   5  -1   2  274.30   26.76
  -5   1  -2  256.88   27.00
   5   1   2  245.35   27.06
   5   1   2  327.85   26.74
   7  -1   2  598.11   64.31
   7  -1   2  654.67   57.54
  -7  -1  -2  564.33   58.20
  -7  -1  -2  659.00   64.28
  -7   1  -2  561.52   58.13
   7   1   2  634.47   57.51
   9  -1   2  477.70   46.05
  -9  -1  -2  445.15   46.58
   9  -1   2  512.80   51.47
   9   1   2  521.82   46.03
 -11  -1  -2  229.14   21.62
 -11  -1  -2  203.29   23.79
  11  -1   2  226.04   21.37
  11  -1   2  228.91   23.85
  11   1   2  245.96   21.35
  13  -1   2   39.43    4.91
  13  -1   2   47.48    4.46
 -13  -1  -2   42.80    4.86
 -13  -1  -2   50.18    4.53
  13   1   2   43.35    4.43
 -13   1  -2   53.54    4.45
  15  -1   2    1.24    0.32
  15  -1   2    1.49    0.34
 -15  -1  -2    1.18    0.22
 -15  -1  -2    1.32    0.37
  15   1   2    1.04    0.29
 -15   1  -2    1.37    0.28
  17  -1   2    0.99    0.29
 -17  -1  -2    0.90    0.20
  17  -1   2    1.23    0.35
 -17  -1  -2    1.35    0.37
 -17   1  -2    0.76    0.28
  17   1   2    1.30    0.31
 -19  -1  -2   13.87    1.41
  19  -1   2   12.44    1.34
 -19  -1  -2   11.73    1.28
 -19  -1  -2   10.97    1.28
  19  -1   2   11.02    1.38
  19   1   2   11.91    1.31
 -19   1  -2   12.11    1.29
 -21  -1  -2   25.83    3.04
 -21  -1  -2   30.27    3.01
  21  -1   2   29.88    2.95
  21  -1   2   29.84    3.18
 -21  -1  -2   31.69    3.06
  21   1   2   27.18    2.90
 -21   1  -2   26.60    2.89
  23  -1   2  112.18   10.67
 -23  -1  -2  101.66   11.65
  23  -1   2  115.07   11.80
 -23  -1  -2  109.45   10.80
 -23   1  -2  115.11   10.73
  23   1   2  115.16   10.64
  25  -1   2   88.00    8.70
 -25  -1  -2   94.15    8.83
  25  -1   2   90.31    9.58
 -25   1  -2   88.34    8.73
  25   1   2   87.29    8.66
  27  -1   2   60.56    6.29
  27  -1   2   67.72    6.88
 -27  -1  -2   62.74    6.39
 -27   1  -2   65.17    6.31
  27   1   2   60.70    6.25
 -29  -1  -2   31.88    3.49
  29  -1   2   30.43    3.42
  29  -1   2   35.34    3.65
  29   1   2   31.28    3.38
 -29   1  -2   33.33    3.41
 -31  -1  -2    8.20    1.29
  31  -1   2    7.92    1.23
 -31   1  -2    8.12    1.16
  31   1   2    6.48    1.10
  33  -1   2    0.44    0.36
 -33  -1  -2    1.14    0.59
 -33   1  -2    0.67    0.39
  33   1   2    0.97    0.38
 -35  -1  -2   -0.46    0.40
  35  -1   2   -0.38    0.30
  35   1   2    0.42    0.34
 -35   1  -2    0.40    0.44
  37  -1   2   -0.39    0.30
 -37  -1  -2    0.13    0.48
  37   1   2    0.36    0.40
 -37   1  -2   -0.32    0.35
  39  -1   2    4.26    0.92
 -39  -1  -2    3.66    0.96
  39   1   2    4.05    0.88
 -41  -1  -2    9.11    1.60
  41  -1   2    7.28    1.33
  41   1   2    9.00    1.42
 -43  -1  -2    7.27    1.49
  43  -1   2    8.79    1.42
  43   1   2    7.46    1.31
  42  -2  -2    0.55    0.54
 -42  -2   2   -0.16    0.47
  42   2  -2   -0.09    0.25
 -40  -2   2   -0.36    0.45
  40  -2  -2    0.23    0.41
  40   2  -2   -0.30    0.25
  38  -2  -2    0.89    0.52
 -38  -2   2    0.29    0.49
  38   2  -2    0.55    0.39
 -36  -2   2    3.69    0.98
  36  -2  -2    4.19    0.88
  36   2  -2    5.15    0.92
 -36   2   2    3.59    0.75
 -34  -2   2    9.93    1.56
  34  -2  -2    9.65    1.41
  34   2  -2    8.12    1.33
 -34   2   2   10.58    1.33
  32  -2  -2    7.72    1.13
  32  -2  -2    5.99    0.97
 -32  -2   2    6.64    1.22
  32   2  -2    7.92    1.11
 -32   2   2    5.94    0.96
 -30  -2   2   15.03    1.98
  30  -2  -2   15.04    1.67
  30  -2  -2   10.70    1.62
 -30   2   2   17.05    1.64
  30   2  -2   15.53    1.68
  28  -2  -2   -0.43    0.23
  28  -2  -2   -0.15    0.23
 -28  -2   2    0.17    0.41
 -28   2   2    0.24    0.29
  28   2  -2    0.36    0.30
  26  -2  -2    0.92    0.37
 -26  -2   2    1.40    0.53
  26  -2  -2    1.14    0.42
  26   2  -2    1.10    0.39
 -26   2   2    1.25    0.38
  24  -2  -2    1.47    0.44
 -24  -2   2    1.17    0.57
  24  -2  -2    1.79    0.44
  24   2  -2    1.69    0.45
 -24   2   2    1.74    0.41
 -22  -2   2    5.14    0.96
  22  -2  -2    6.92    0.85
  22  -2  -2    6.61    0.91
 -22   2   2    5.43    0.80
  22   2  -2    5.90    0.92
 -20  -2   2   -0.19    0.27
  20  -2  -2    0.39    0.25
  20  -2  -2    0.18    0.21
 -20   2   2   -0.05    0.15
  20   2  -2    0.17    0.24
 -18  -2   2   19.68    2.30
  18  -2  -2   21.64    2.22
 -18  -2   2   21.17    2.32
  18  -2  -2   24.48    2.43
 -18   2   2   22.76    2.18
  18   2  -2   21.02    2.24
  16  -2  -2   40.05    3.97
 -16  -2   2   36.99    4.30
 -16  -2   2   39.52    4.09
  16  -2  -2   44.49    4.39
 -16   2   2   41.49    3.96
  16   2  -2   41.26    4.00
 -14  -2   2   18.44    1.87
  14  -2  -2   15.91    1.74
 -14  -2   2   15.36    1.85
  14  -2  -2   19.88    1.95
  14   2  -2   17.93    1.79
 -14   2   2   16.34    1.71
 -12  -2   2    5.21    0.79
  12  -2  -2    5.85    0.74
 -12  -2   2    4.66    0.65
  12  -2  -2    5.17    0.65
  12   2  -2    6.87    0.73
 -12   2   2    5.47    0.61
 -10  -2   2   19.38    2.06
 -10  -2   2   17.53    2.16
  10  -2  -2   19.67    1.97
  10  -2  -2   24.84    2.26
  10   2  -2   20.46    2.02
 -10   2   2   18.87    1.96
  -8  -2   2   32.31    3.94
   8  -2  -2   36.17    3.97
   8  -2  -2   39.00    3.54
  -8  -2   2   36.79    3.64
  -8   2   2   38.99    3.56
   8   2  -2   36.55    3.57
  -6  -2   2   24.10    2.65
  -6  -2   2   26.00    2.91
   6  -2  -2   24.28    2.91
  -6   2   2   29.19    2.62
   6   2  -2   25.83    2.62
  -6   2   2   29.18    2.60
  -4  -2   2   25.72    2.59
  -4  -2   2   25.16    2.87
   4  -2  -2   24.10    2.86
   4   2  -2   26.27    2.57
  -4   2   2   28.74    2.53
   2  -2  -2    6.44    0.88
  -2  -2   2    7.53    0.91
  -2  -2   2    7.88    0.78
  -2   2   2    7.13    0.73
   2   2  -2    6.46    0.77
   0  -2  -2    2.28    0.42
   0  -2   2    1.95    0.30
   0  -2   2    2.33    0.45
   0   2   2    2.20    0.30
   0   2   2    2.38    0.35
   0   2  -2    2.17    0.34
  -2  -2  -2   46.28    5.78
   2  -2   2   49.05    5.82
   2   2   2   61.43    5.27
  -2   2  -2   55.50    5.20
   2   2   2   58.93    5.17
   4  -2   2   13.52    1.33
  -4  -2  -2   14.83    1.46
   4  -2   2   14.91    1.62
   4  -2   2   14.29    1.33
  -4  -2  -2   10.77    1.54
   4   2   2   13.38    1.44
   4   2   2   14.23    1.39
  -4   2  -2   14.90    1.44
   6  -2   2    3.69    0.64
  -6  -2  -2    4.18    0.59
  -6  -2  -2    4.31    0.56
  -6   2  -2    3.89    0.56
   6   2   2    3.70    0.50
  -8  -2  -2    3.56    0.51
   8  -2   2    4.13    0.59
   8  -2   2    2.59    0.45
  -8  -2  -2    2.34    0.42
  -8   2  -2    2.57    0.47
   8   2   2    2.48    0.41
 -10  -2  -2   78.54    8.18
 -10  -2  -2   72.08    7.49
  10  -2   2   81.07    7.42
 -10   2  -2   77.79    7.34
  10   2   2   75.80    7.36
  12  -2   2   90.85    8.92
 -12  -2  -2   90.26    9.04
 -12  -2  -2  109.27    9.87
  12   2   2   89.52    8.88
 -12   2  -2   91.97    8.89
 -12   2  -2   86.67    8.88
 -14  -2  -2   61.77    5.70
 -14  -2  -2   50.43    5.28
  14  -2   2   52.98    5.21
  14  -2   2   57.18    5.80
 -14   2  -2   52.16    5.14
  14   2   2   44.58    5.14
  16  -2   2   28.05    3.15
  16  -2   2   37.74    3.53
 -16  -2  -2   32.08    3.24
 -16  -2  -2   33.88    3.39
 -16   2  -2   30.97    3.08
  16   2   2   25.99    3.10
  18  -2   2    0.09    0.20
  18  -2   2   -0.05    0.20
 -18  -2  -2    0.15    0.15
 -18  -2  -2   -0.19    0.23
  18   2   2   -0.04    0.18
 -18   2  -2    0.16    0.18
 -20  -2  -2    0.68    0.18
 -20  -2  -2    0.21    0.10
  20  -2   2    0.47    0.30
 -20  -2  -2   -0.24    0.24
  20  -2   2    0.49    0.31
  20   2   2    0.22    0.22
 -20   2  -2    0.24    0.24
  22  -2   2    0.17    0.28
  22  -2   2   -0.18    0.19
 -22  -2  -2    0.29    0.32
 -22   2  -2   -0.07    0.23
  22   2   2    0.10    0.24
  24  -2   2    1.03    0.40
  24  -2   2    1.34    0.39
 -24  -2  -2    0.59    0.43
  24   2   2    0.45    0.28
 -24   2  -2    1.13    0.36
  26  -2   2    8.51    1.24
 -26  -2  -2   10.48    1.46
  26  -2   2    8.48    1.25
  26   2   2    7.28    1.15
 -26   2  -2    9.62    1.10
 -28  -2  -2   28.84    3.07
  28  -2   2   25.98    3.13
  28  -2   2   27.04    2.95
  28   2   2   26.36    2.88
 -28   2  -2   30.06    2.89
  30  -2   2   20.02    2.39
 -30  -2  -2   23.10    2.47
  30  -2   2   19.86    2.30
 -30   2  -2   21.27    2.23
  30   2   2   18.77    2.22
  32  -2   2    8.55    1.37
  32  -2   2   10.52    1.31
 -32  -2  -2    7.39    1.44
  32   2   2    9.08    1.31
 -34  -2  -2    5.62    1.21
  34  -2   2    6.58    1.17
  34   2   2    6.63    1.07
  36  -2   2    0.00    0.39
 -36  -2  -2   -0.78    0.41
  36   2   2   -0.17    0.28
 -38  -2  -2    0.18    0.59
  38  -2   2    1.36    0.57
  38   2   2    0.51    0.37
  40  -2   2    0.83    0.55
 -40  -2  -2    0.34    0.61
  40   2   2    0.46    0.34
  42  -2   2   -0.47    0.47
 -42  -2  -2   -0.56    0.46
  42   2   2    0.12    0.32
  41  -3  -2    2.59    0.77
 -41  -3   2    2.32    0.94
  41   3  -2    1.58    0.56
  39  -3  -2    3.93    0.97
 -39  -3   2    3.13    1.05
  39   3  -2    6.80    1.10
 -37  -3   2    5.62    1.30
  37  -3  -2    6.50    1.17
  37   3  -2    5.85    1.07
  35  -3  -2    4.13    0.89
  35  -3  -2    3.32    0.74
 -35  -3   2    5.36    1.14
  35   3  -2    3.69    0.87
  33  -3  -2   16.62    1.86
 -33  -3   2   14.31    2.11
  33  -3  -2   12.63    1.72
  33   3  -2   16.42    1.84
  31  -3  -2   19.68    2.02
  31  -3  -2   13.09    1.90
 -31  -3   2   18.89    2.37
  31   3  -2   19.91    2.00
 -29  -3   2   17.10    2.33
  29  -3  -2   18.73    2.03
  29  -3  -2   15.43    2.01
  29   3  -2   18.70    2.01
  27  -3  -2   17.62    1.90
  27  -3  -2   14.86    1.89
 -27  -3   2   15.93    2.17
 -27   3   2   16.75    1.72
  27   3  -2   15.32    1.84
  25  -3  -2   19.95    2.14
  25  -3  -2   16.22    2.00
 -25  -3   2   17.81    2.17
 -25   3   2   18.20    1.89
  25   3  -2   17.04    2.02
  23  -3  -2   16.86    1.97
  23  -3  -2   17.78    2.09
 -23  -3   2   18.31    2.13
 -23   3   2   17.65    1.86
  23   3  -2   19.66    2.04
 -21  -3   2   39.47    3.86
 -21  -3   2   32.74    3.89
  21  -3  -2   38.68    4.03
  21  -3  -2   37.29    3.67
  21   3  -2   38.95    3.73
 -21   3   2   35.77    3.58
  19  -3  -2   41.35    4.04
 -19  -3   2   42.57    4.22
  19  -3  -2   43.68    4.48
 -19  -3   2   37.04    4.35
 -19   3   2   39.41    3.96
  19   3  -2   42.65    4.10
  17  -3  -2   75.50    7.25
 -17  -3   2   70.51    8.00
  17  -3  -2   79.27    8.09
 -17  -3   2   77.96    7.46
  17   3  -2   77.60    7.30
 -17   3   2   72.48    7.23
 -15  -3   2   47.28    4.86
  15  -3  -2   50.13    5.25
 -15  -3   2   46.00    5.18
  15  -3  -2   49.56    4.70
 -15   3   2   46.70    4.67
  15   3  -2   50.12    4.76
 -13  -3   2   57.71    5.61
  13  -3  -2   59.98    6.11
 -13  -3   2   55.08    6.05
  13  -3  -2   54.35    5.44
  13   3  -2   56.13    5.49
 -13   3   2   55.27    5.44
  11  -3  -2   77.43    7.80
  11  -3  -2   72.33    8.74
 -11  -3   2   77.58    7.98
 -11  -3   2   79.55    8.73
 -11   3   2   83.36    7.85
  11   3  -2   88.88    7.88
 -11   3   2   93.97    7.85
  -9  -3   2   52.26    5.82
   9  -3  -2   49.24    5.84
  -9  -3   2   52.59    5.32
  -9   3   2   56.17    5.22
  -9   3   2   57.18    5.21
   9   3  -2   55.55    5.25
  -7  -3   2   73.27    7.48
   7  -3  -2   68.60    8.25
  -7  -3   2   75.45    8.25
   7   3  -2   80.14    7.39
  -7   3   2   83.18    7.35
  -7   3   2   79.94    7.40
  -5  -3   2  101.27   10.62
   5  -3  -2   87.75   10.60
  -5  -3   2   98.63    9.59
  -5   3   2  105.30    9.54
  -5   3   2   99.16    9.43
   5   3  -2  103.57    9.49
  -3  -3   2   57.77    6.51
   3  -3  -2   67.81    6.54
  -3  -3   2   58.02    5.85
  -3   3   2   58.37    5.75
  -3   3   2   65.31    5.84
   3   3  -2   55.45    5.79
   1  -3  -2   48.04    5.50
  -1  -3   2   50.20    4.92
  -1  -3   2   48.44    5.52
   1   3  -2   48.68    4.89
  -1   3   2   51.53    4.86
  -1   3   2   56.73    4.95
  -1  -3  -2   69.53    7.70
   1  -3   2   73.79    7.74
   1  -3   2   63.80    6.87
   1   3   2   80.63    6.95
  -1   3  -2   69.96    6.86
   1   3   2   73.97    6.83
   3  -3   2   88.78   10.58
  -3  -3  -2   93.17   10.56
  -3  -3  -2  106.83    9.56
   3  -3   2  102.30    9.45
   3   3   2   97.32    9.40
   3   3   2  106.79    9.56
  -3   3  -2   96.40    9.43
   5  -3   2   94.76   11.67
  -5  -3  -2  108.07   10.55
   5  -3   2  122.25   10.41
   5  -3   2  118.51   10.42
  -5  -3  -2  106.95   11.65
   5   3   2   99.10   10.37
  -5   3  -2  109.38   10.42
  -7  -3  -2   84.14    7.97
   7  -3   2   75.60    8.80
  -7  -3  -2   82.35    8.78
  -7   3  -2   87.98    7.88
   7   3   2   79.86    7.81
   9  -3   2   55.66    5.28
  -9  -3  -2   46.52    4.74
  -9  -3  -2   45.85    5.19
  -9   3  -2   51.07    4.70
   9   3   2   42.57    4.62
 -11  -3  -2   47.59    5.74
  11  -3   2   65.36    5.85
 -11  -3  -2   52.60    5.28
  11   3   2   49.80    5.14
 -11   3  -2   53.58    5.21
  13  -3   2   38.28    4.19
  13  -3   2   49.83    4.72
 -13  -3  -2   41.35    4.63
 -13  -3  -2   41.36    4.29
 -13   3  -2   45.74    4.25
  13   3   2   40.24    4.16
 -15  -3  -2   76.73    7.90
  15  -3   2   95.21    8.69
  15  -3   2   76.07    7.77
 -15  -3  -2   77.20    8.58
  15   3   2   77.49    7.72
  17  -3   2   53.94    4.98
 -17  -3  -2   43.60    4.86
 -17  -3  -2   42.07    4.55
  17  -3   2   41.89    4.46
  17   3   2   43.27    4.42
  19  -3   2   12.66    1.46
  19  -3   2   14.86    1.59
 -19  -3  -2   13.24    1.48
 -19  -3  -2   11.29    1.62
 -19   3  -2   11.43    1.24
  19   3   2   12.67    1.41
 -21  -3  -2   29.07    3.26
  21  -3   2   27.74    3.16
  21  -3   2   36.64    3.50
  21   3   2   28.52    3.11
 -23  -3  -2   14.65    1.91
  23  -3   2   15.34    1.68
  23  -3   2   15.42    1.74
  23   3   2   10.78    1.52
  25  -3   2   15.21    1.63
 -25  -3  -2   12.38    1.80
  25  -3   2   11.11    1.56
  25   3   2   12.94    1.48
  27  -3   2   22.37    2.48
 -27  -3  -2   22.29    2.60
  27   3   2   22.23    2.39
 -29  -3  -2   17.20    2.26
  29  -3   2   15.34    1.97
  29  -3   2   16.93    1.97
  29   3   2   16.53    1.85
 -31  -3  -2    7.19    1.45
  31  -3   2   11.21    1.47
  31  -3   2    8.25    1.30
  31   3   2    8.35    1.26
  33  -3   2    9.48    1.46
 -33  -3  -2   10.86    1.73
  33  -3   2   10.36    1.53
  33   3   2    8.51    1.35
 -35  -3  -2    1.95    0.91
  35  -3   2    1.72    0.69
  35   3   2    3.35    0.70
  37  -3   2    0.85    0.57
 -37  -3  -2    0.92    0.68
  37   3   2    2.37    0.60
 -39  -3  -2    1.53    0.83
  39  -3   2    1.64    0.67
  39   3   2    0.68    0.40
  38  -4  -2    0.25    0.50
 -38  -4   2    1.29    0.77
  38   4  -2    1.14    0.46
  36  -4  -2   -0.91    0.29
  36  -4  -2   -0.21    0.33
 -36  -4   2    0.49    0.50
  36   4  -2   -0.21    0.26
  34  -4  -2    0.52    0.47
  34  -4  -2   -0.08    0.24
 -34  -4   2    0.27    0.52
  34   4  -2   -0.31    0.22
  32  -4  -2    0.12    0.39
  32  -4  -2    0.04    0.28
 -32  -4   2   -0.61    0.34
  32   4  -2    0.10    0.28
  30  -4  -2    0.07    0.29
  30  -4  -2    0.20    0.37
 -30  -4   2   -0.59    0.29
  30   4  -2    0.24    0.37
  28  -4  -2    1.63    0.56
  28  -4  -2    0.88    0.48
 -28  -4   2    2.16    0.74
  28   4  -2    1.99    0.57
  26  -4  -2    1.54    0.50
  26  -4  -2    0.85    0.41
 -26  -4   2    1.04    0.59
  26   4  -2    1.29    0.47
  24  -4  -2    0.89    0.40
  24  -4  -2    0.72    0.42
 -24  -4   2    1.41    0.59
  24   4  -2    0.67    0.38
  22  -4  -2    3.99    0.79
 -22  -4   2    3.86    0.94
  22  -4  -2    4.01    0.74
  22   4  -2    3.44    0.72
 -20  -4   2    0.21    0.47
  20  -4  -2    0.76    0.34
  20  -4  -2   -0.12    0.31
 -20  -4   2    0.63    0.30
  20   4  -2    0.92    0.39
 -20   4   2    1.20    0.42
 -18  -4   2    0.22    0.40
 -18  -4   2   -0.16    0.21
  18  -4  -2    0.26    0.33
  18  -4  -2   -0.17    0.20
 -18   4   2   -0.03    0.23
 -18   4   2    0.13    0.14
  18   4  -2    0.00    0.25
  16  -4  -2    1.55    0.48
 -16  -4   2    0.39    0.39
 -16  -4   2    0.80    0.32
  16   4  -2    0.88    0.38
 -16   4   2    1.02    0.24
 -16   4   2    0.80    0.31
 -14  -4   2    4.26    0.78
 -14  -4   2    5.08    0.91
  14  -4  -2    4.65    0.84
 -14   4   2    4.42    0.68
 -14   4   2    4.26    0.56
  14   4  -2    4.18    0.73
  12  -4  -2   -0.07    0.33
 -12  -4   2    0.32    0.33
 -12  -4   2    0.42    0.35
 -12   4   2    0.30    0.14
 -12   4   2    0.65    0.26
  12   4  -2    0.32    0.30
 -10  -4   2    7.68    1.08
  10  -4  -2    5.28    1.01
 -10  -4   2    7.05    1.02
 -10   4   2    6.53    0.83
  10   4  -2    5.69    0.87
 -10   4   2    6.44    0.72
  -8  -4   2    4.07    0.77
  -8  -4   2    4.01    0.69
   8  -4  -2    3.65    0.78
   8   4  -2    3.59    0.63
  -8   4   2    3.96    0.53
  -8   4   2    3.82    0.57
  -6  -4   2    3.57    0.62
   6  -4  -2    3.67    0.77
  -6  -4   2    4.56    0.78
  -6   4   2    3.45    0.50
  -6   4   2    3.55    0.53
   6   4  -2    3.02    0.55
  -4  -4   2    3.45    0.73
  -4  -4   2    2.82    0.54
   4  -4  -2    3.47    0.73
   4   4  -2    4.07    0.60
  -4   4   2    3.84    0.53
  -4   4   2    3.24    0.50
   2  -4  -2    3.03    0.68
   2  -4  -2    2.99    0.48
  -2  -4   2    2.66    0.68
  -2  -4   2    2.41    0.45
   2   4  -2    2.71    0.48
  -2   4   2    2.51    0.44
  -2   4   2    2.76    0.44
   0  -4   2   11.76    1.45
   0  -4  -2   11.24    1.52
   0  -4  -2   11.21    1.17
   0  -4   2    9.51    1.11
   0   4   2   10.05    1.13
   0   4  -2   10.23    1.17
   2  -4   2   18.19    1.96
   2  -4   2   20.78    2.39
  -2  -4  -2   22.18    2.08
  -2  -4  -2   17.22    2.32
   2   4   2   19.89    2.00
  -2   4  -2   21.18    2.07
  -4  -4  -2   19.57    1.90
   4  -4   2   17.12    2.16
  -4  -4  -2   18.40    2.16
   4  -4   2   16.39    1.74
  -4   4  -2   18.26    1.87
   4   4   2   17.61    1.81
   6  -4   2    2.32    0.28
   6  -4   2    1.88    0.60
  -6  -4  -2    2.50    0.48
  -6  -4  -2    3.34    0.69
   6   4   2    2.42    0.43
  -6   4  -2    2.36    0.45
  -8  -4  -2    0.50    0.36
   8  -4   2   -0.25    0.33
  -8  -4  -2    0.73    0.33
  -8   4  -2    0.22    0.22
   8   4   2    0.41    0.22
 -10  -4  -2    1.30    0.46
 -10  -4  -2    0.30    0.30
  10  -4   2    0.73    0.41
 -10   4  -2    0.60    0.31
  10   4   2    0.81    0.28
 -12  -4  -2    0.04    0.31
 -12  -4  -2    0.12    0.30
  12  -4   2   -0.20    0.25
 -12   4  -2    0.18    0.25
  12   4   2   -0.18    0.15
 -14  -4  -2    2.04    0.54
 -14  -4  -2    1.22    0.42
  14  -4   2    1.18    0.41
 -14   4  -2    1.49    0.44
  14   4   2    0.96    0.34
 -16  -4  -2    2.53    0.62
  16  -4   2    1.28    0.49
 -16  -4  -2    2.11    0.52
  16   4   2    1.67    0.42
 -16   4  -2    1.42    0.46
  18  -4   2    9.81    1.25
 -18  -4  -2    8.98    1.32
 -18  -4  -2    9.58    1.20
 -18   4  -2    8.38    1.19
  18   4   2    7.35    1.11
 -20  -4  -2   20.63    2.32
  20  -4   2   19.49    2.17
  20  -4   2   20.43    2.37
 -20   4  -2   18.59    2.16
  20   4   2   19.23    2.11
 -22  -4  -2    7.65    1.30
  22  -4   2    8.39    1.26
  22  -4   2    7.19    1.16
  22   4   2    7.63    1.10
 -22   4  -2    8.68    1.22
  24  -4   2    1.41    0.50
  24  -4   2    2.18    0.54
 -24  -4  -2    2.77    0.72
  24   4   2    1.26    0.43
  26  -4   2    1.65    0.60
  26  -4   2    1.47    0.53
 -26  -4  -2    2.93    0.77
  26   4   2    2.13    0.52
 -28  -4  -2   -0.58    0.34
  28  -4   2    0.13    0.34
  28  -4   2   -0.48    0.35
  28   4   2   -0.02    0.23
  30  -4   2   -0.10    0.25
  30  -4   2    0.40    0.41
 -30  -4  -2    0.83    0.49
  30   4   2   -0.01    0.28
  32  -4   2    1.34    0.42
 -32  -4  -2    1.29    0.71
  32  -4   2    0.93    0.52
  32   4   2    0.96    0.42
  34  -4   2    2.12    0.63
  34  -4   2    1.97    0.67
 -34  -4  -2    1.48    0.78
  34   4   2    1.39    0.49
 -36  -4  -2    1.20    0.83
  36  -4   2    2.49    0.83
  36   4   2    2.17    0.55
 -35  -5   2    7.62    1.46
  35  -5  -2    3.71    0.88
  35  -5  -2    4.73    1.03
  35   5  -2    4.89    1.04
  33  -5  -2    2.46    0.78
  33  -5  -2    2.22    0.63
 -33  -5   2    4.29    1.06
  33   5  -2    3.30    0.77
 -33   5   2    4.33    0.89
  31  -5  -2    0.77    0.41
 -31  -5   2    0.56    0.58
  31  -5  -2    1.09    0.54
 -31   5   2    0.47    0.37
  31   5  -2    1.06    0.47
  29  -5  -2    0.44    0.38
 -29  -5   2    0.33    0.47
  29  -5  -2    0.15    0.34
 -29   5   2    0.10    0.31
  29   5  -2   -0.50    0.28
  27  -5  -2    0.13    0.36
  27  -5  -2    0.18    0.37
 -27  -5   2    1.12    0.57
  27   5  -2    0.27    0.32
 -27   5   2    0.23    0.29
  25  -5  -2    5.20    0.96
 -25  -5   2    4.59    1.05
 -25   5   2    5.20    0.87
  25   5  -2    3.74    0.82
  23  -5  -2   25.11    2.94
 -23  -5   2   25.08    2.90
  23   5  -2   26.22    2.74
 -23   5   2   23.42    2.65
 -21  -5   2   50.57    5.23
 -21   5   2   50.45    4.97
  21   5  -2   48.20    5.02
 -19  -5   2   42.94    4.81
  19  -5  -2   45.08    5.15
 -19   5   2   47.66    4.62
  19   5  -2   48.00    4.69
  17  -5  -2   26.39    3.23
 -17  -5   2   28.80    3.22
 -17  -5   2   29.23    3.09
 -17   5   2   25.84    2.85
  17   5  -2   29.50    2.95
 -15  -5   2   16.03    1.80
  15  -5  -2   11.31    1.76
 -15  -5   2   14.38    1.80
  15   5  -2   14.85    1.65
 -15   5   2   13.92    1.56
 -13  -5   2    1.34    0.52
 -13  -5   2    1.58    0.53
  13  -5  -2    1.01    0.50
 -13   5   2    1.17    0.37
  13   5  -2    1.10    0.43
 -11  -5   2    1.77    0.60
  11  -5  -2    1.56    0.56
 -11  -5   2    1.77    0.53
  11   5  -2    1.48    0.44
 -11   5   2    0.92    0.34
   9  -5  -2    3.29    0.49
  -9  -5   2    3.96    0.71
   9  -5  -2    2.58    0.75
  -9  -5   2    3.45    0.77
  -9   5   2    2.99    0.54
  -9   5   2    2.66    0.46
   9   5  -2    3.49    0.63
   7  -5  -2    9.44    1.68
  -7  -5   2   13.05    1.69
   7  -5  -2   12.32    1.30
  -7  -5   2   12.27    1.45
  -7   5   2   11.26    1.32
   7   5  -2   12.89    1.42
  -5  -5   2   49.32    4.97
   5  -5  -2   41.20    5.56
   5  -5  -2   54.19    4.92
  -5  -5   2   52.24    5.62
  -5   5   2   49.67    4.88
   5   5  -2   51.89    4.96
   3  -5  -2   69.01    6.58
   3  -5  -2   58.70    7.39
  -3  -5   2   73.59    7.46
  -3  -5   2   66.03    6.59
  -3   5   2   64.42    6.50
   3   5  -2   73.96    6.61
   1  -5  -2   65.60    6.21
  -1  -5   2   59.80    6.17
   1  -5  -2   62.11    7.00
  -1  -5   2   60.52    7.00
   1   5  -2   65.39    6.20
  -1   5   2   66.30    6.15
   1  -5   2   40.65    4.35
  -1  -5  -2   43.13    5.02
   1  -5   2   42.00    5.03
  -1  -5  -2   49.13    4.45
   1   5   2   45.90    4.37
  -1   5  -2   46.65    4.44
   3  -5   2   24.11    2.88
  -3  -5  -2   22.40    2.84
   3  -5   2   21.34    2.34
  -3  -5  -2   25.22    2.49
  -3   5  -2   25.93    2.49
   3   5   2   24.41    2.42
   5  -5   2    5.88    1.12
  -5  -5  -2    4.89    1.08
  -5  -5  -2    5.71    0.87
  -5   5  -2    6.43    0.89
   5   5   2    4.99    0.77
  -7  -5  -2    0.22    0.27
  -7  -5  -2    0.77    0.51
   7  -5   2    0.75    0.45
   7   5   2    0.48    0.26
  -7   5  -2    0.50    0.31
   9  -5   2    2.93    0.76
  -9  -5  -2    3.03    0.63
  -9  -5  -2    2.58    0.70
  -9   5  -2    2.71    0.58
   9   5   2    2.62    0.51
  11  -5   2    6.66    1.24
 -11  -5  -2    8.07    1.16
 -11  -5  -2    7.67    1.24
 -11   5  -2    7.44    1.06
  11   5   2    7.18    0.99
 -13  -5  -2   24.67    2.74
  13  -5   2   25.06    2.99
 -13  -5  -2   26.92    3.00
  13   5   2   24.72    2.59
 -13   5  -2   24.27    2.64
 -15  -5  -2   55.03    5.28
 -15  -5  -2   53.40    5.71
  15   5   2   47.98    5.05
 -15   5  -2   50.11    5.12
  17  -5   2   41.77    4.36
 -17  -5  -2   39.58    4.31
 -17  -5  -2   39.02    4.05
 -17   5  -2   35.23    3.87
  17   5   2   35.84    3.83
  19  -5   2   28.78    3.03
 -19  -5  -2   28.44    2.90
 -19   5  -2   22.61    2.67
  19   5   2   23.24    2.63
  21  -5   2   11.02    1.45
 -21  -5  -2   12.43    1.70
  21   5   2    9.22    1.31
 -21   5  -2    9.57    1.38
  23  -5   2    0.95    0.40
 -23  -5  -2    0.58    0.46
  23   5   2   -0.20    0.20
 -23   5  -2    1.24    0.42
 -25  -5  -2    0.55    0.45
  25  -5   2    0.28    0.39
 -25   5  -2    0.09    0.29
  25   5   2    0.30    0.25
  27  -5   2    0.73    0.43
 -27  -5  -2    0.48    0.57
  27   5   2    0.68    0.36
 -27   5  -2    2.23    0.54
  29  -5   2    1.67    0.56
 -29  -5  -2    1.71    0.70
 -29   5  -2    1.60    0.57
  29   5   2    1.95    0.54
  31  -5   2    6.98    1.13
  31  -5   2    4.72    1.07
 -31  -5  -2    5.40    1.26
 -31   5  -2    7.60    1.16
  31   5   2    4.52    0.91
 -33  -5  -2    6.66    1.46
  33  -5   2    6.72    1.29
  33  -5   2    7.19    1.23
 -33   5  -2    6.87    1.22
  33   5   2    6.98    1.14
 -30  -6   2   -1.08    0.45
  28  -6  -2    0.92    0.53
 -28  -6   2    1.69    0.76
 -28   6   2    1.44    0.47
  28   6  -2    1.60    0.52
 -26  -6   2    5.51    1.19
  26  -6  -2    3.13    0.88
 -26   6   2    3.50    0.75
  26   6  -2    4.40    0.88
  24  -6  -2    6.00    1.22
 -24  -6   2    8.32    1.44
  24   6  -2    7.96    1.24
 -24   6   2    6.94    1.09
 -22  -6   2    5.35    1.12
  22  -6  -2    3.29    0.87
  22   6  -2    5.05    0.90
 -22   6   2    3.84    0.74
 -20  -6   2   -0.28    0.32
  20  -6  -2    0.12    0.36
  20   6  -2    0.08    0.31
 -20   6   2    0.53    0.31
  18  -6  -2    2.36    0.75
 -18  -6   2    1.23    0.59
 -18   6   2    2.17    0.49
  18   6  -2    1.66    0.52
 -16  -6   2    9.83    1.50
 -16  -6   2    9.61    1.50
  16  -6  -2    8.11    1.51
  16   6  -2    9.81    1.36
 -16   6   2    8.68    1.20
 -14  -6   2   10.92    1.58
 -14  -6   2   10.30    1.65
  14  -6  -2    9.74    1.66
  14   6  -2   10.03    1.43
 -14   6   2   12.17    1.31
 -12  -6   2    1.49    0.63
  12  -6  -2    1.80    0.72
 -12  -6   2    2.23    0.64
 -12   6   2    2.59    0.53
  12   6  -2    3.40    0.67
 -10  -6   2   -0.02    0.40
 -10  -6   2   -0.39    0.24
  10  -6  -2    0.08    0.44
  10   6  -2   -0.33    0.22
 -10   6   2    0.27    0.26
  -8  -6   2    5.73    1.03
  -8  -6   2    7.82    1.35
   8  -6  -2    8.13    1.41
  -8   6   2    6.85    0.98
   8   6  -2    7.78    1.09
   6  -6  -2   13.64    2.10
  -6  -6   2   14.86    2.13
  -6  -6   2   12.95    1.61
  -6   6   2   14.48    1.58
   6   6  -2   14.35    1.64
   4  -6  -2    5.69    1.23
  -4  -6   2    7.75    1.35
  -4  -6   2    5.72    0.92
  -4   6   2    7.39    0.98
   4   6  -2    7.45    1.04
   2  -6  -2    0.10    0.21
  -2  -6   2    0.25    0.44
   2  -6  -2    0.60    0.49
  -2   6   2    0.24    0.28
   2   6  -2    0.01    0.27
   0  -6   2   10.79    1.68
   0  -6  -2    9.72    1.18
   0  -6  -2    8.73    1.58
   0   6  -2    8.65    1.28
   0   6   2   10.02    1.15
  -2  -6  -2   24.13    2.50
  -2  -6  -2   25.73    2.95
   2  -6   2   22.28    2.91
  -2   6  -2   25.03    2.54
   2   6   2   21.22    2.43
  -4  -6  -2   14.74    1.74
   4  -6   2   14.67    2.25
  -4  -6  -2   15.93    2.08
   4   6   2   14.48    1.67
  -4   6  -2   16.93    1.79
  -6  -6  -2    2.69    0.83
   6  -6   2    3.25    0.90
  -6  -6  -2    3.63    0.74
   6   6   2    4.37    0.69
  -6   6  -2    5.10    0.79
   8  -6   2    0.45    0.53
  -8  -6  -2    0.63    0.38
  -8  -6  -2    1.51    0.61
   8   6   2    0.77    0.32
  -8   6  -2    0.69    0.37
 -10  -6  -2    5.01    0.96
 -10  -6  -2    5.87    1.15
  10  -6   2    5.79    1.17
  10   6   2    6.32    0.86
 -10   6  -2    4.86    0.87
 -12  -6  -2    5.39    0.96
 -12  -6  -2    5.56    1.09
  12  -6   2    3.73    1.05
 -12   6  -2    6.79    0.95
  12   6   2    5.67    0.85
  14  -6   2    1.20    0.55
 -14  -6  -2    0.77    0.46
 -14  -6  -2    2.42    0.68
 -14   6  -2    1.39    0.47
  14   6   2    2.01    0.45
  16  -6   2    0.70    0.49
 -16  -6  -2    2.04    0.65
  16   6   2    0.72    0.32
 -16   6  -2    1.34    0.42
 -18  -6  -2    8.14    1.35
  18  -6   2    5.56    1.24
 -18   6  -2    8.45    1.18
  18   6   2    8.79    1.13
  20  -6   2    6.64    1.38
 -20  -6  -2   12.65    1.68
  20   6   2    9.95    1.27
 -20   6  -2    8.64    1.29
  22  -6   2    9.50    1.59
 -22  -6  -2   10.41    1.69
 -22   6  -2   10.07    1.43
  22   6   2   10.52    1.39
 -24  -6  -2    5.17    1.15
  24  -6   2    5.40    0.98
  24   6   2    5.60    0.93
 -24   6  -2    3.78    0.83
  26  -6   2    0.28    0.48
 -26  -6  -2   -0.07    0.42
  26   6   2    0.17    0.30
 -26   6  -2    0.65    0.32
  28  -6   2   -0.22    0.40
 -28  -6  -2    0.24    0.56
 -28   6  -2    0.82    0.37
  28   6   2    0.06    0.29
  21  -7  -2    8.22    1.75
 -21  -7   2   15.35    2.10
  21   7  -2   15.19    1.83
 -21   7   2   12.75    1.62
 -19  -7   2   14.44    1.96
  19  -7  -2    9.76    1.85
  19   7  -2   13.91    1.77
 -19   7   2   11.57    1.56
  17  -7  -2    6.55    1.41
 -17  -7   2    8.69    1.38
  17   7  -2    9.41    1.32
 -17   7   2    6.68    1.09
  15  -7  -2    1.47    0.78
 -15  -7   2    2.34    0.71
  15   7  -2    1.89    0.61
 -15   7   2    2.64    0.62
 -13  -7   2   -0.11    0.39
  13  -7  -2    0.17    0.47
 -13  -7   2    1.42    0.51
 -13   7   2    0.68    0.34
  13   7  -2    0.33    0.35
  11  -7  -2    0.90    0.56
 -11  -7   2   -0.12    0.48
 -11   7   2   -0.25    0.24
  11   7  -2    0.28    0.39
   9  -7  -2    0.10    0.52
  -9  -7   2    0.26    0.49
   9   7  -2   -0.15    0.23
  -9   7   2   -0.01    0.25
  -7  -7   2    0.65    0.60
   7  -7  -2    1.85    0.80
   7   7  -2    2.11    0.62
  -7   7   2    3.58    0.64
   5  -7  -2    8.87    1.71
  -5  -7   2    9.16    1.71
   5   7  -2   11.24    1.47
  -5   7   2   10.46    1.36
  -3  -7   2   23.51    2.84
   3  -7  -2   19.74    2.97
  -3   7   2   19.90    2.28
   3   7  -2   22.16    2.39
   1  -7  -2   24.78    3.14
  -1  -7   2   22.79    3.08
  -1   7   2   22.60    2.55
   1   7  -2   27.13    2.71
  -1  -7  -2   13.85    2.30
   1  -7   2   14.57    2.31
  -1   7  -2   18.90    1.92
   1   7   2   13.96    1.73
  -3  -7  -2    4.68    1.13
   3  -7   2    4.90    1.17
  -3   7  -2    5.54    0.93
   3   7   2    4.03    0.78
  -5  -7  -2    0.16    0.53
   5  -7   2    0.60    0.60
   5   7   2   -0.07    0.27
  -5   7  -2    0.83    0.36
  -7  -7  -2    0.08    0.50
  -7  -7  -2    0.36    0.35
   7  -7   2   -0.10    0.45
  -7   7  -2    0.30    0.33
   7   7   2    0.33    0.26
  -9  -7  -2    0.11    0.32
   9  -7   2    0.16    0.47
  -9  -7  -2    0.01    0.50
  -9   7  -2   -0.41    0.26
   9   7   2    0.26    0.26
  11  -7   2    1.29    0.64
 -11  -7  -2    1.69    0.76
 -11  -7  -2    2.43    0.65
  11   7   2    2.41    0.53
 -11   7  -2    1.53    0.54
  13  -7   2    3.55    1.11
 -13  -7  -2    6.24    1.13
  13   7   2    6.46    0.94
 -13   7  -2    6.59    1.04
 -15  -7  -2   12.50    1.76
  15  -7   2   11.34    1.90
  15   7   2   12.12    1.41
 -15   7  -2   10.13    1.50
  17  -7   2    9.46    1.87
 -17  -7  -2   15.40    1.99
  17   7   2   11.93    1.51
 -17   7  -2   15.58    1.66
 -19  -7  -2    9.38    1.53
  19  -7   2    5.62    1.32
 -19   7  -2    8.63    1.27
  19   7   2    9.30    1.25
  44   0  -3    0.53    0.55
 -44   0   3   -0.10    0.46
 -42   0   3   -0.14    0.38
  42   0  -3   -0.04    0.37
 -40   0   3    0.31    0.41
  40   0  -3   -0.33    0.25
 -38   0   3    0.63    0.46
  38   0  -3    0.36    0.41
 -36   0   3   -0.44    0.35
  36   0  -3    0.34    0.38
  34   0  -3   -0.09    0.25
 -34   0   3    0.10    0.35
  32   0  -3    0.01    0.29
 -32   0   3   -0.21    0.33
 -30   0   3   -0.45    0.29
  30   0  -3   -0.09    0.20
  28   0  -3   -0.37    0.24
 -28   0   3    0.32    0.34
  28   0  -3   -0.14    0.15
  26   0  -3   -0.02    0.21
  26   0  -3    0.01    0.15
 -26   0   3   -0.25    0.24
 -24   0   3   -0.11    0.26
  24   0  -3    0.21    0.23
  24   0  -3   -0.10    0.13
  22   0  -3   -0.07    0.19
 -22   0   3   -0.11    0.22
  22   0  -3   -0.04    0.11
 -20   0   3   -0.04    0.25
  20   0  -3   -0.10    0.18
  20   0  -3   -0.09    0.10
 -18   0   3   -0.35    0.15
  18   0  -3    0.05    0.10
  18   0  -3    0.00    0.14
 -16   0   3    0.14    0.19
  16   0  -3    0.00    0.08
  16   0  -3   -0.07    0.14
 -14   0   3   -0.02    0.17
  14   0  -3    0.04    0.15
  14   0  -3    0.07    0.10
  12   0  -3   -0.02    0.12
  12   0  -3    0.06    0.10
 -12   0   3   -0.03    0.18
  10   0  -3    0.03    0.11
 -10   0   3    0.00    0.16
  10   0  -3   -0.12    0.12
  -8   0   3   -0.03    0.15
   8   0  -3    0.05    0.12
   8   0  -3    0.15    0.14
  -6   0   3   -0.03    0.13
   6   0  -3    0.06    0.15
   6   0  -3   -0.20    0.09
   4   0  -3    0.10    0.10
  -4   0   3   -0.22    0.10
   4   0  -3   -0.05    0.13
  -2   0   3   -0.13    0.08
   2   0  -3    0.12    0.11
   2   0  -3   -0.08    0.04
  -2   0   3   -0.05    0.09
   0   0  -3   -0.11    0.06
   0   0   3    0.15    0.15
   0   0   3    0.04    0.11
   2   0   3   -0.05    0.18
   2   0   3   -0.09    0.09
   2   0   3    0.00    0.11
   4   0   3   -0.49    0.10
   4   0   3   -0.25    0.20
   4   0   3   -0.25    0.13
   6   0   3    0.02    0.16
   6   0   3   -0.01    0.12
   6   0   3   -0.17    0.19
   8   0   3    0.12    0.14
   8   0   3    0.25    0.19
   8   0   3   -0.03    0.12
  10   0   3   -0.02    0.15
  10   0   3   -0.03    0.16
 -10   0  -3   -0.32    0.11
 -12   0  -3   -0.12    0.15
  12   0   3   -0.02    0.18
  12   0   3   -0.13    0.14
  14   0   3   -0.14    0.13
  14   0   3   -0.11    0.13
 -14   0  -3   -0.03    0.17
  16   0   3    0.05    0.16
  16   0   3    0.04    0.18
 -16   0  -3    0.06    0.17
 -18   0  -3    0.11    0.21
  18   0   3    0.03    0.16
  18   0   3   -0.25    0.14
  20   0   3   -0.02    0.19
  20   0   3   -0.14    0.16
 -20   0  -3    0.12    0.24
 -22   0  -3    0.25    0.30
  22   0   3    0.10    0.20
  22   0   3    0.13    0.22
  24   0   3    0.09    0.24
 -24   0  -3    0.05    0.31
  24   0   3   -0.15    0.20
  26   0   3   -0.11    0.21
  26   0   3    0.20    0.26
 -26   0  -3    0.09    0.35
 -28   0  -3   -0.07    0.38
  28   0   3   -0.15    0.26
 -30   0  -3   -0.25    0.39
  30   0   3    0.11    0.27
 -32   0  -3   -0.36    0.37
  32   0   3   -0.40    0.22
  34   0   3    0.00    0.26
 -34   0  -3   -0.17    0.38
 -36   0  -3    0.31    0.44
  36   0   3   -0.08    0.26
  38   0   3   -0.08    0.34
 -38   0  -3   -0.03    0.46
  40   0   3   -0.47    0.28
 -40   0  -3   -0.26    0.39
 -42   0  -3   -0.36    0.48
  42   0   3    0.04    0.33
  45  -1  -3    0.22    0.53
 -45  -1   3   -0.17    0.57
 -45   1   3   -0.27    0.45
  45   1  -3   -0.07    0.36
 -43  -1   3   -0.04    0.47
  43  -1  -3    0.40    0.48
  43   1  -3    0.06    0.36
 -43   1   3    0.02    0.41
  41  -1  -3    1.90    0.65
 -41  -1   3    2.58    0.86
  41   1  -3    1.01    0.56
 -41   1   3    1.77    0.62
  39  -1  -3    0.90    0.51
 -39  -1   3    0.88    0.58
  39   1  -3    1.58    0.59
 -39   1   3    1.20    0.52
  37  -1  -3   -0.05    0.38
 -37  -1   3    0.02    0.45
 -37   1   3    0.17    0.34
  37   1  -3   -0.06    0.30
  35  -1  -3    4.81    0.92
 -35  -1   3    5.15    1.08
  35   1  -3    4.99    0.94
 -35   1   3    5.56    0.95
  33  -1  -3    5.40    0.98
 -33  -1   3    6.01    1.11
  33   1  -3    5.38    0.92
 -33   1   3    4.84    0.93
  31  -1  -3    6.45    1.02
  31  -1  -3    5.40    0.83
 -31  -1   3    4.92    1.02
 -31   1   3    6.60    0.98
  31   1  -3    4.09    0.84
 -29  -1   3    2.72    0.75
  29  -1  -3    3.52    0.71
  29  -1  -3    2.93    0.53
  29   1  -3    2.77    0.62
 -29   1   3    2.98    0.68
  27  -1  -3    0.37    0.27
  27  -1  -3    0.89    0.38
 -27  -1   3   -0.14    0.37
 -27   1   3    0.23    0.36
  27   1  -3    0.84    0.36
  25  -1  -3    5.47    0.74
 -25  -1   3    5.03    0.93
  25  -1  -3    6.03    0.89
 -25   1   3    5.34    0.84
  25   1  -3    6.62    0.90
 -23  -1   3   34.24    3.64
  23  -1  -3   38.10    3.81
  23  -1  -3   32.80    3.54
 -23   1   3   36.05    3.57
  23   1  -3   32.92    3.53
 -21  -1   3    4.69    0.90
  21  -1  -3    7.40    0.80
  21  -1  -3    6.94    0.91
  21   1  -3    6.13    0.87
  21   1  -3    5.53    0.69
 -21   1   3    7.42    0.91
  21   1  -3    7.35    0.73
  19  -1  -3    1.03    0.33
  19  -1  -3    1.84    0.31
 -19  -1   3    1.14    0.41
  19   1  -3    1.74    0.27
 -19   1   3    1.57    0.36
  19   1  -3    1.42    0.34
  19   1  -3    1.16    0.20
 -17  -1   3    0.06    0.22
  17  -1  -3    0.24    0.19
  17  -1  -3    0.13    0.15
  17   1  -3   -0.14    0.16
 -17   1   3    0.24    0.19
  17   1  -3    0.09    0.10
 -15  -1   3   41.46    4.53
  15  -1  -3   49.67    4.90
  15  -1  -3   41.37    4.42
  15   1  -3   46.83    4.46
  15   1  -3   48.19    4.87
 -15   1   3   44.79    4.48
 -13  -1   3   13.12    1.54
  13  -1  -3   14.73    1.46
 -13  -1   3   14.16    1.52
  13  -1  -3   14.33    1.58
  13   1  -3   13.50    1.54
  13   1  -3   15.14    1.49
 -13   1   3   15.03    1.48
  11  -1  -3    1.69    0.32
  11  -1  -3    2.41    0.33
 -11  -1   3    1.60    0.36
 -11  -1   3    1.79    0.30
  11   1  -3    1.52    0.32
 -11   1   3    1.63    0.31
   9  -1  -3   14.61    1.38
   9  -1  -3   14.18    1.54
  -9  -1   3   14.10    1.52
  -9  -1   3   11.85    1.42
  -9   1   3   12.86    1.38
   9   1  -3   14.15    1.41
   7  -1  -3   68.59    6.29
  -7  -1   3   63.26    6.41
  -7  -1   3   70.13    7.07
  -7   1   3   65.08    6.39
   7   1  -3   64.83    6.33
   5  -1  -3  148.32   12.83
  -5  -1   3  137.70   13.03
   5  -1  -3  114.62   14.38
  -5  -1   3  137.04   14.39
  -5   1   3  141.17   13.03
   5   1  -3  138.70   12.87
   3  -1  -3   18.75    1.72
  -3  -1   3   20.25    1.80
   3  -1  -3   16.42    1.98
  -3  -1   3   16.19    1.99
  -3   1   3   18.58    1.80
   3   1  -3   17.50    1.77
  -1  -1   3   16.53    1.81
   1  -1  -3   17.08    1.80
   1   1  -3   13.68    1.58
  -1   1   3   18.73    1.65
   1  -1   3    2.23    0.42
   1  -1   3    3.15    0.32
  -1  -1  -3    2.93    0.41
   1   1   3    2.02    0.28
  -1   1  -3    2.80    0.37
   1   1   3    2.37    0.39
   3  -1   3  109.15   12.15
   3  -1   3  107.48   10.94
  -3  -1  -3  119.11   12.14
   3   1   3  124.71   10.82
   3   1   3  107.96   10.99
  -3   1  -3  119.87   10.88
   5  -1   3   13.92    1.53
  -5  -1  -3   15.88    1.74
   5  -1   3   16.57    1.77
   5  -1   3   15.79    1.60
   5   1   3   13.27    1.60
   5   1   3   17.35    1.55
  -7  -1  -3    3.48    0.52
   7  -1   3    3.82    0.40
   7  -1   3    3.66    0.55
   7  -1   3    2.65    0.47
   7   1   3    2.99    0.49
   7   1   3    3.80    0.44
  -9  -1  -3    7.26    0.95
   9  -1   3    9.78    1.03
   9  -1   3    7.27    0.90
  -9  -1  -3    6.88    0.93
   9   1   3   10.03    0.90
   9   1   3    8.16    0.93
  11  -1   3   17.60    2.05
 -11  -1  -3   16.09    2.00
 -11  -1  -3   20.04    1.91
  11  -1   3   17.11    1.85
  11   1   3   21.39    1.85
 -13  -1  -3   55.13    5.12
 -13  -1  -3   51.20    5.54
  13  -1   3   49.13    5.59
  13  -1   3   52.81    5.04
 -15  -1  -3   28.57    2.69
  15  -1   3   25.38    2.89
  15  -1   3   25.77    2.64
 -15  -1  -3   25.85    2.83
  15   1   3   25.18    2.60
 -17  -1  -3    0.06    0.25
  17  -1   3    0.59    0.25
 -17  -1  -3    0.23    0.16
  17  -1   3    0.36    0.22
 -17   1  -3    0.22    0.19
  17   1   3    0.38    0.21
  19  -1   3    0.02    0.18
 -19  -1  -3    0.00    0.25
 -19  -1  -3   -0.12    0.11
  19  -1   3    0.15    0.20
  19   1   3    0.11    0.18
 -19   1  -3   -0.28    0.16
  21  -1   3    5.54    0.87
 -21  -1  -3    7.50    1.01
  21  -1   3    6.04    0.91
 -21  -1  -3    5.79    0.74
  21   1   3    5.88    0.87
 -21   1  -3    6.71    0.87
  23  -1   3    5.67    0.95
 -23  -1  -3    7.00    1.06
 -23  -1  -3    6.62    0.79
  23  -1   3    6.10    0.95
  23   1   3    6.37    0.94
 -23   1  -3    7.73    0.96
 -25  -1  -3    0.13    0.37
  25  -1   3    0.36    0.31
  25  -1   3    0.24    0.27
  25   1   3    0.50    0.29
 -25   1  -3   -0.15    0.27
 -27  -1  -3    0.29    0.40
  27  -1   3   -0.09    0.24
  27  -1   3    0.26    0.28
  27   1   3    0.27    0.28
 -27   1  -3    0.04    0.32
 -29  -1  -3    2.42    0.70
  29  -1   3    2.08    0.51
  29  -1   3    2.77    0.64
  29   1   3    2.92    0.62
 -29   1  -3    2.29    0.61
  31  -1   3    3.62    0.73
 -31  -1  -3    3.19    0.82
  31   1   3    3.10    0.75
 -31   1  -3    4.27    0.77
  33  -1   3    1.52    0.49
 -33  -1  -3    1.39    0.62
  33   1   3    1.29    0.48
 -33   1  -3    1.55    0.55
  35  -1   3    0.23    0.34
 -35  -1  -3    0.03    0.51
  35   1   3    0.29    0.36
 -35   1  -3    0.74    0.48
 -37  -1  -3    0.59    0.59
  37  -1   3    0.68    0.40
  37   1   3    0.86    0.47
 -37   1  -3    0.29    0.46
  39  -1   3    0.12    0.33
 -39  -1  -3   -0.07    0.45
  39   1   3   -0.49    0.24
 -41  -1  -3    0.91    0.74
  41  -1   3    0.25    0.40
  41   1   3    0.47    0.41
  44  -2  -3    1.83    0.72
  44   2  -3    2.57    0.79
  42  -2  -3    1.61    0.58
 -42  -2   3    0.12    0.54
  42   2  -3    1.26    0.56
 -40  -2   3    1.22    0.64
  40  -2  -3    0.35    0.47
  40   2  -3    0.04    0.39
 -38  -2   3    0.76    0.61
  38  -2  -3    0.26    0.41
  38   2  -3    0.81    0.46
 -38   2   3    0.33    0.39
  36  -2  -3    3.09    0.72
 -36  -2   3    2.45    0.84
 -36   2   3    2.91    0.65
  36   2  -3    3.23    0.78
  34  -2  -3    1.94    0.60
 -34  -2   3    1.88    0.71
  34   2  -3    1.93    0.56
 -34   2   3    1.36    0.49
  32  -2  -3    0.33    0.27
  32  -2  -3   -0.21    0.27
 -32  -2   3    0.12    0.46
 -32   2   3    0.40    0.33
  32   2  -3    0.13    0.31
  30  -2  -3   13.05    1.61
  30  -2  -3   14.26    1.78
 -30  -2   3   12.50    1.88
 -30   2   3   13.80    1.57
  30   2  -3   14.09    1.64
 -28  -2   3   29.40    3.08
  28  -2  -3   25.31    3.05
  28  -2  -3   28.23    2.92
 -28   2   3   28.65    2.87
  28   2  -3   27.74    2.92
  26  -2  -3   13.22    1.47
  26  -2  -3   10.48    1.49
 -26  -2   3   10.44    1.61
 -26   2   3   13.08    1.40
  26   2  -3   10.41    1.49
  24  -2  -3    3.50    0.62
 -24  -2   3    3.37    0.80
  24  -2  -3    4.17    0.73
  24   2  -3    4.55    0.77
 -24   2   3    3.95    0.65
 -22  -2   3    1.81    0.54
  22  -2  -3    1.78    0.41
  22  -2  -3    1.71    0.42
  22   2  -3    0.69    0.35
 -22   2   3    1.57    0.37
  20  -2  -3   15.64    1.68
 -20  -2   3   14.59    1.68
  20  -2  -3   13.62    1.54
  20   2  -3   13.48    1.54
 -20   2   3   14.67    1.53
  20   2  -3   14.50    1.59
 -18  -2   3   12.20    1.46
  18  -2  -3   13.96    1.55
 -18  -2   3   11.67    1.54
  18  -2  -3   13.75    1.43
  18   2  -3   15.55    1.52
 -18   2   3   13.49    1.41
  16  -2  -3    1.20    0.29
  16  -2  -3    1.32    0.34
 -16  -2   3    0.91    0.22
 -16  -2   3    1.19    0.37
 -16   2   3    0.86    0.24
  16   2  -3    1.34    0.34
  14  -2  -3   12.19    1.30
 -14  -2   3   11.06    1.38
 -14  -2   3   11.90    1.41
  14  -2  -3   14.37    1.47
  14   2  -3   13.18    1.37
 -14   2   3   12.26    1.29
  12  -2  -3   60.71    5.55
  12  -2  -3   53.97    6.20
 -12  -2   3   54.88    6.17
 -12  -2   3   57.76    5.70
  12   2  -3   62.30    5.61
 -12   2   3   58.73    5.60
 -10  -2   3   72.37    8.12
  10  -2  -3   73.79    8.14
  10  -2  -3   78.87    7.26
 -10  -2   3   76.74    7.42
  10   2  -3   82.38    7.33
 -10   2   3   74.95    7.34
   8  -2  -3   37.57    3.43
  -8  -2   3   34.47    3.53
   8  -2  -3   34.12    3.86
  -8  -2   3   35.03    3.86
  -8   2   3   38.65    3.49
   8   2  -3   33.31    3.47
   6  -2  -3   26.77    3.24
  -6  -2   3   28.29    2.95
  -6  -2   3   27.74    3.25
  -6   2   3   34.79    2.88
  -6   2   3   32.55    2.94
   6   2  -3   28.27    2.92
  -4  -2   3    0.32    0.15
   4  -2  -3    0.21    0.20
  -4  -2   3    0.07    0.16
  -4   2   3    0.18    0.13
  -4   2   3   -0.01    0.07
   4   2  -3    0.03    0.12
  -2  -2   3   42.75    4.60
   2  -2  -3   43.14    4.58
   2   2  -3   37.11    4.07
  -2   2   3   41.60    4.03
  -2   2   3   48.74    4.16
   0  -2   3   74.73    8.85
   0  -2  -3   82.03    8.84
   0   2  -3   80.80    7.91
   0   2   3   94.63    8.02
   0   2   3   83.69    7.85
  -2  -2  -3   17.86    2.26
   2  -2   3   22.66    1.99
   2  -2   3   17.59    2.29
   2   2   3   20.22    1.99
   2   2   3   22.89    2.09
  -2   2  -3   20.98    2.05
   4  -2   3    9.84    1.06
   4  -2   3   10.35    1.31
  -4  -2  -3   10.14    1.26
   4   2   3   10.98    1.18
  -4   2  -3   11.50    1.07
   4   2   3   13.58    1.11
  -4   2  -3   10.05    1.16
  -6  -2  -3   29.44    3.25
   6  -2   3   33.54    3.33
   6   2   3   34.12    2.91
  -6   2  -3   26.79    2.96
   6   2   3   25.49    2.98
   8  -2   3   53.91    5.65
  -8  -2  -3   60.72    6.25
  -8  -2  -3   54.19    5.72
   8  -2   3   68.45    6.35
   8   2   3   63.17    5.60
   8   2   3   48.43    5.71
  -8   2  -3   60.49    5.68
  10  -2   3   27.32    3.11
  10  -2   3   34.97    3.50
 -10  -2  -3   32.28    3.40
 -10  -2  -3   28.23    3.16
  10   2   3   33.43    3.07
 -12  -2  -3   11.08    1.53
 -12  -2  -3   15.11    1.60
  12  -2   3   13.61    1.68
  12  -2   3   11.07    1.49
 -12   2  -3   16.45    1.41
  12   2   3   14.75    1.48
 -14  -2  -3    1.76    0.46
 -14  -2  -3    2.27    0.37
  14  -2   3    2.71    0.50
  14  -2   3    1.86    0.42
  14   2   3    1.77    0.37
 -14   2  -3    2.20    0.32
  16  -2   3   15.20    1.77
 -16  -2  -3   14.44    1.80
 -16  -2  -3   20.63    1.85
  16  -2   3   15.16    1.93
 -16   2  -3   18.73    1.69
  16   2   3   12.43    1.68
 -18  -2  -3   46.59    4.63
  18  -2   3   42.77    4.99
  18  -2   3   48.65    4.56
  18   2   3   40.45    4.45
 -18   2  -3   50.28    4.47
 -20  -2  -3   33.40    3.12
  20  -2   3   27.13    2.98
 -20  -2  -3   27.65    3.04
  20  -2   3   28.52    3.26
 -20   2  -3   27.65    2.89
  20   2   3   25.69    2.91
 -22  -2  -3    0.60    0.20
  22  -2   3    0.45    0.31
 -22  -2  -3   -0.04    0.31
  22  -2   3    0.17    0.29
 -22   2  -3    0.45    0.26
  22   2   3    0.18    0.22
  24  -2   3    7.67    1.20
  24  -2   3    7.91    1.20
 -24  -2  -3    8.67    1.30
 -24   2  -3    8.34    1.06
  24   2   3    7.93    1.11
  26  -2   3   14.89    1.80
 -26  -2  -3   16.65    2.11
  26  -2   3   14.76    1.88
 -26   2  -3   17.91    1.74
  26   2   3   13.51    1.71
  28  -2   3    9.06    1.45
  28  -2   3   10.68    1.52
 -28  -2  -3   13.14    1.73
 -28   2  -3   11.14    1.31
  28   2   3   10.08    1.39
 -30  -2  -3    0.88    0.54
  30  -2   3    1.02    0.49
  30  -2   3    1.54    0.47
  30   2   3    1.12    0.42
 -32  -2  -3    4.14    0.98
  32  -2   3    3.50    0.83
  32  -2   3    4.50    0.88
  32   2   3    5.17    0.87
  34  -2   3    3.32    0.79
 -34  -2  -3    3.11    0.92
  34   2   3    2.69    0.67
 -36  -2  -3    9.35    1.51
  36  -2   3    4.85    1.05
  36   2   3    5.28    0.98
 -38  -2  -3    2.69    0.90
  38  -2   3    3.06    0.82
  38   2   3    3.08    0.75
 -40  -2  -3    0.39    0.64
  40  -2   3    0.50    0.39
  40   2   3    0.40    0.33
 -41  -3   3    2.88    0.96
  41  -3  -3    2.99    0.85
  41   3  -3    2.30    0.71
  39  -3  -3    3.05    0.84
 -39  -3   3    3.12    1.02
  39   3  -3    3.26    0.81
 -37  -3   3   -0.62    0.56
  37  -3  -3    0.02    0.44
  37   3  -3   -0.27    0.29
 -35  -3   3    6.15    1.25
  35  -3  -3    5.44    1.02
  35  -3  -3    4.24    0.84
  35   3  -3    5.02    1.02
  33  -3  -3    8.33    1.15
  33  -3  -3    8.52    1.34
 -33  -3   3    9.51    1.60
  33   3  -3    8.30    1.33
  31  -3  -3   10.31    1.28
  31  -3  -3    8.55    1.38
 -31  -3   3    9.64    1.61
  31   3  -3    9.70    1.44
  29  -3  -3    1.61    0.48
  29  -3  -3    1.83    0.56
 -29  -3   3    0.82    0.56
  29   3  -3    1.45    0.51
 -29   3   3    1.88    0.43
  27  -3  -3    1.11    0.41
  27  -3  -3    1.18    0.45
 -27  -3   3    0.44    0.48
 -27   3   3    0.60    0.30
  27   3  -3    0.50    0.32
  25  -3  -3   15.41    1.79
  25  -3  -3   17.45    1.92
 -25  -3   3   13.06    2.02
  25   3  -3   16.35    1.85
 -25   3   3   15.29    1.69
 -23  -3   3   35.31    3.87
  23  -3  -3   38.14    4.04
  23  -3  -3   36.12    3.69
  23   3  -3   37.92    3.76
 -23   3   3   34.66    3.61
 -21  -3   3   18.96    2.26
  21  -3  -3   18.77    2.07
 -21  -3   3   17.72    2.14
  21  -3  -3   21.52    2.28
 -21   3   3   19.59    2.01
  21   3  -3   22.37    2.19
 -19  -3   3    2.50    0.67
 -19  -3   3    1.65    0.36
  19  -3  -3    1.32    0.39
  19  -3  -3    1.91    0.51
 -19   3   3    2.38    0.38
  19   3  -3    2.13    0.49
 -17  -3   3    9.43    1.37
  17  -3  -3   10.37    1.29
 -17  -3   3   10.30    1.21
  17  -3  -3    9.51    1.15
  17   3  -3   10.54    1.22
 -17   3   3   10.18    1.09
  15  -3  -3   44.39    4.59
 -15  -3   3   45.45    4.76
  15  -3  -3   56.02    5.20
 -15  -3   3   43.86    5.09
  15   3  -3   48.95    4.67
 -15   3   3   46.35    4.60
 -13  -3   3   44.94    4.86
 -13  -3   3   42.37    4.50
  13  -3  -3   49.42    4.92
  13  -3  -3   44.48    4.35
  13   3  -3   44.04    4.41
 -13   3   3   43.46    4.37
 -11  -3   3   17.07    1.98
  11  -3  -3   16.37    1.74
  11  -3  -3   13.91    1.98
 -11  -3   3   17.21    1.88
 -11   3   3   18.10    1.76
 -11   3   3   20.04    1.79
  11   3  -3   17.89    1.83
  -9  -3   3    0.66    0.30
   9  -3  -3    0.15    0.27
  -9  -3   3    0.86    0.32
   9   3  -3    0.82    0.28
  -9   3   3    0.48    0.19
  -9   3   3    0.67    0.20
  -7  -3   3  103.49   11.21
  -7  -3   3  100.42   10.14
   7  -3  -3  100.49   11.21
  -7   3   3  111.84   10.11
  -7   3   3  106.43    9.97
   7   3  -3  107.64   10.04
  -5  -3   3  134.19   14.51
   5  -3  -3  122.13   14.48
  -5  -3   3  135.18   13.09
  -5   3   3  151.90   13.09
   5   3  -3  144.92   12.97
  -5   3   3  131.11   12.89
   3  -3  -3   53.32    6.32
  -3  -3   3   56.53    6.36
  -3  -3   3   59.47    5.68
  -3   3   3   66.97    5.71
   3   3  -3   58.77    5.65
  -3   3   3   56.70    5.58
  -1  -3   3   34.27    3.10
  -1  -3   3   33.07    3.55
   1  -3  -3   27.41    3.49
   1   3  -3   30.27    3.11
  -1   3   3   33.41    3.15
  -1   3   3   31.04    3.06
  -1  -3  -3    2.50    0.56
   1  -3   3    3.84    0.40
   1  -3   3    3.28    0.66
  -1   3  -3    2.82    0.48
   1   3   3    3.34    0.51
   1   3   3    2.64    0.41
  -3  -3  -3   24.58    2.58
   3  -3   3   24.80    2.20
   3  -3   3   21.77    2.61
   3   3   3   19.84    2.22
  -3   3  -3   20.01    2.28
   3   3   3   24.52    2.34
   5  -3   3   53.61    5.54
  -5  -3  -3   62.80    5.73
   5  -3   3   57.62    5.55
   5  -3   3   55.77    6.33
  -5  -3  -3   63.45    6.29
   5   3   3   60.45    5.71
   5   3   3   56.48    5.57
  -5   3  -3   59.93    5.65
  -7  -3  -3   32.25    3.49
   7  -3   3   28.90    3.54
  -7  -3  -3   34.72    3.22
   7   3   3   29.58    3.07
  -7   3  -3   33.26    3.17
  -9  -3  -3    7.85    1.12
   9  -3   3    7.65    1.18
  -9  -3  -3    8.28    1.00
  -9   3  -3    8.86    1.00
   9   3   3    7.93    0.90
 -11  -3  -3   42.24    5.10
 -11  -3  -3   45.35    4.70
  11  -3   3   57.46    5.24
 -11   3  -3   45.14    4.64
  11   3   3   47.86    4.57
 -13  -3  -3   79.49    9.85
  13  -3   3  111.18   10.01
  13  -3   3   90.51    8.92
 -13  -3  -3   82.70    9.03
 -13   3  -3   92.49    8.93
  13   3   3  102.56    8.86
 -15  -3  -3   51.45    5.79
  15  -3   3   55.15    5.31
 -15  -3  -3   55.86    5.40
 -15   3  -3   58.62    5.33
  15   3   3   50.06    5.21
 -17  -3  -3    8.98    1.27
  17  -3   3   12.89    1.34
  17  -3   3    8.46    1.18
 -17  -3  -3    8.13    1.12
  17   3   3    8.00    1.02
  19  -3   3    0.97    0.36
  19  -3   3    1.20    0.42
 -19  -3  -3    1.14    0.36
 -19  -3  -3    0.91    0.43
  19   3   3    0.34    0.26
 -21  -3  -3    7.80    1.26
  21  -3   3    7.47    1.16
  21  -3   3    9.86    1.21
  21   3   3    7.64    1.09
  23  -3   3   14.93    1.75
 -23  -3  -3   15.58    1.85
  23  -3   3   12.38    1.78
  23   3   3   16.90    1.67
  25  -3   3    2.14    0.66
 -25  -3  -3    2.35    0.71
  25  -3   3    3.48    0.71
  25   3   3    3.07    0.62
  27  -3   3    2.79    0.69
  27  -3   3    2.78    0.66
 -27  -3  -3    2.20    0.76
  27   3   3    1.98    0.51
 -29  -3  -3    7.95    1.41
  29  -3   3    8.84    1.29
  29  -3   3    7.25    1.21
  29   3   3    6.70    1.10
  31  -3   3   18.39    2.24
 -31  -3  -3   23.12    2.46
  31  -3   3   18.45    2.19
  31   3   3   16.59    2.03
 -33  -3  -3   11.90    1.85
  33  -3   3   11.55    1.64
  33  -3   3   10.83    1.65
  33   3   3    9.14    1.44
  35  -3   3    3.38    0.84
 -35  -3  -3    2.99    1.06
  35   3   3    2.56    0.65
  37  -3   3    0.88    0.52
 -37  -3  -3   -0.32    0.56
  37   3   3   -0.12    0.25
 -39  -3  -3    2.05    0.87
  39  -3   3    0.62    0.52
  39   3   3    1.13    0.41
 -38  -4   3    0.00    0.74
  38  -4  -3   -0.17    0.42
  38   4  -3    0.49    0.44
  36  -4  -3    0.94    0.56
 -36  -4   3    1.04    0.63
  36  -4  -3    0.74    0.43
  36   4  -3    1.09    0.49
  34  -4  -3   -0.05    0.41
  34  -4  -3    0.50    0.40
 -34  -4   3    1.83    0.67
  34   4  -3    0.13    0.30
  32  -4  -3    0.45    0.42
  32  -4  -3    0.34    0.41
 -32  -4   3    0.42    0.47
  32   4  -3    0.68    0.43
 -30  -4   3    9.27    1.62
  30  -4  -3    8.57    1.38
  30  -4  -3   10.45    1.46
  30   4  -3   11.69    1.56
  28  -4  -3   24.74    2.83
 -28  -4   3   26.33    3.07
  28  -4  -3   28.87    3.09
  28   4  -3   24.98    2.88
  26  -4  -3   22.48    2.53
 -26  -4   3   24.10    2.78
  26  -4  -3   24.51    2.75
  26   4  -3   22.72    2.60
 -24  -4   3   13.65    1.90
  24  -4  -3   14.73    1.68
  24  -4  -3   11.42    1.59
  24   4  -3   11.05    1.64
 -22  -4   3    0.69    0.51
  22  -4  -3    1.07    0.37
  22  -4  -3    0.39    0.39
  22   4  -3    0.07    0.28
 -20  -4   3    8.25    1.07
  20  -4  -3    9.05    1.12
  20  -4  -3    8.42    1.26
 -20  -4   3    9.54    1.39
 -20   4   3    7.28    0.91
  20   4  -3    7.40    1.14
 -20   4   3    8.55    1.13
 -18  -4   3   11.00    1.59
 -18  -4   3   12.07    1.40
  18  -4  -3   10.56    1.25
  18  -4  -3   10.01    1.44
  18   4  -3   12.66    1.40
 -18   4   3   11.16    1.29
 -18   4   3   10.41    1.19
 -16  -4   3    6.35    0.96
 -16  -4   3    7.44    1.11
  16  -4  -3    4.80    0.97
  16   4  -3    6.26    0.96
 -16   4   3    6.48    0.87
 -16   4   3    6.01    0.72
  14  -4  -3    4.62    0.85
 -14  -4   3    3.29    0.76
 -14  -4   3    4.65    0.78
 -14   4   3    5.14    0.68
  14   4  -3    3.08    0.65
 -14   4   3    3.76    0.55
 -12  -4   3   36.05    4.24
  12  -4  -3   34.29    4.26
 -12  -4   3   40.50    3.94
  12   4  -3   41.88    3.87
 -12   4   3   39.83    3.76
 -12   4   3   37.83    3.75
 -10  -4   3   53.46    5.15
  10  -4  -3   44.89    5.63
 -10  -4   3   54.89    5.67
 -10   4   3   50.60    5.02
 -10   4   3   52.54    4.98
  10   4  -3   52.97    5.07
   8  -4  -3   31.91    4.21
  -8  -4   3   40.73    4.27
  -8  -4   3   36.35    3.81
   8   4  -3   40.34    3.79
  -8   4   3   37.67    3.69
  -8   4   3   40.16    3.74
  -6  -4   3   24.18    2.72
   6  -4  -3   20.39    2.69
  -6  -4   3   22.67    2.39
  -6   4   3   24.39    2.34
   6   4  -3   24.52    2.40
  -6   4   3   22.53    2.30
  -4  -4   3    1.24    0.33
   4  -4  -3    1.68    0.52
  -4  -4   3    1.47    0.49
  -4   4   3    1.34    0.29
  -4   4   3    1.05    0.29
   4   4  -3    1.06    0.35
  -2  -4   3   22.37    2.56
  -2  -4   3   21.66    2.17
   2  -4  -3   19.19    2.51
   2   4  -3   22.68    2.23
  -2   4   3   20.42    2.14
  -2   4   3   22.33    2.20
   0  -4   3   30.92    3.80
   0  -4   3   36.45    3.29
   0  -4  -3   34.18    3.80
   0   4  -3   33.77    3.35
   0   4   3   33.88    3.36
   0   4   3   30.85    3.26
   2  -4   3    9.33    1.36
  -2  -4  -3    8.39    1.01
  -2  -4  -3    9.29    1.32
  -2   4  -3    8.76    1.00
   2   4   3    8.65    1.01
   2   4   3    7.09    0.91
   4  -4   3    0.68    0.43
  -4  -4  -3    1.63    0.55
   4  -4   3    1.27    0.20
  -4  -4  -3    1.26    0.36
   4   4   3    1.22    0.29
  -4   4  -3    1.34    0.36
   6  -4   3   23.38    2.81
  -6  -4  -3   24.83    2.79
  -6  -4  -3   25.21    2.51
   6   4   3   23.29    2.38
  -6   4  -3   22.59    2.45
   8  -4   3   35.57    4.41
  -8  -4  -3   38.79    4.40
  -8  -4  -3   44.53    4.01
   8   4   3   38.63    3.84
  -8   4  -3   39.64    3.93
 -10  -4  -3   21.55    2.37
  10  -4   3   19.28    2.37
 -10  -4  -3   19.25    2.13
  10   4   3   18.85    2.01
 -10   4  -3   19.48    2.10
 -12  -4  -3   10.50    1.46
  12  -4   3   14.04    1.50
 -12  -4  -3    9.36    1.35
  12   4   3    8.38    1.12
 -12   4  -3   10.70    1.34
 -14  -4  -3    0.66    0.35
 -14  -4  -3    0.97    0.45
  14  -4   3    0.96    0.43
  14   4   3    0.67    0.26
 -14   4  -3    0.66    0.34
 -16  -4  -3   29.15    2.98
 -16  -4  -3   29.48    3.15
  16  -4   3   30.94    3.22
  16   4   3   23.20    2.76
 -16   4  -3   26.24    2.85
  18  -4   3   17.60    1.97
 -18  -4  -3   17.04    1.88
 -18  -4  -3   14.88    1.87
 -18   4  -3   14.18    1.73
  18   4   3   14.16    1.66
 -20  -4  -3    6.56    1.12
  20  -4   3    5.84    1.01
  20  -4   3    8.18    1.17
 -20   4  -3    6.50    1.02
  20   4   3    6.04    0.92
  22  -4   3    0.72    0.42
 -22  -4  -3    0.56    0.51
  22  -4   3    0.88    0.42
  22   4   3    1.25    0.37
 -22   4  -3    0.74    0.40
  24  -4   3    4.65    0.84
  24  -4   3    3.94    0.84
 -24  -4  -3    3.69    0.90
 -24   4  -3    5.66    0.93
  24   4   3    3.47    0.70
 -26  -4  -3    5.76    1.10
  26  -4   3    2.81    0.77
  26  -4   3    4.52    0.89
  26   4   3    4.20    0.74
  28  -4   3    2.76    0.78
 -28  -4  -3    4.05    0.91
  28  -4   3    1.69    0.62
  28   4   3    3.28    0.63
  30  -4   3    0.61    0.47
 -30  -4  -3    0.84    0.61
  30  -4   3    0.63    0.38
  30   4   3    1.01    0.41
  32  -4   3    0.02    0.38
  32  -4   3    1.03    0.46
 -32  -4  -3    1.50    0.66
  32   4   3    0.20    0.28
  34  -4   3    4.16    0.88
 -34  -4  -3    2.08    0.96
  34  -4   3    3.60    0.92
  34   4   3    2.91    0.70
 -36  -4  -3    5.25    1.26
  36  -4   3    4.78    1.06
  36   4   3    2.86    0.70
  35  -5  -3    0.61    0.54
 -35  -5   3    0.50    0.65
  35  -5  -3    0.40    0.52
  35   5  -3    0.69    0.40
  33  -5  -3    2.75    0.80
  33  -5  -3    2.12    0.63
 -33  -5   3    2.52    0.91
 -33   5   3    3.43    0.81
  33   5  -3    1.61    0.67
  31  -5  -3    1.55    0.54
  31  -5  -3    1.00    0.50
 -31  -5   3    0.74    0.65
  31   5  -3    1.05    0.50
 -31   5   3    1.33    0.50
  29  -5  -3    0.41    0.32
 -29  -5   3    0.30    0.53
  29  -5  -3   -0.16    0.38
 -29   5   3    0.61    0.37
  29   5  -3    0.22    0.42
 -27  -5   3    0.27    0.48
  27  -5  -3    0.75    0.42
  27  -5  -3    0.78    0.38
  27   5  -3   -0.05    0.22
 -27   5   3    0.01    0.27
  25  -5  -3    1.35    0.51
 -25  -5   3    1.60    0.72
  25   5  -3    1.04    0.43
 -25   5   3    0.53    0.37
 -23  -5   3    3.38    0.99
  23  -5  -3    5.88    1.04
 -23   5   3    5.36    0.84
  23   5  -3    4.43    0.88
  21  -5  -3    5.12    1.10
 -21  -5   3    7.99    1.34
  21   5  -3    8.46    1.20
 -21   5   3    7.38    1.04
 -19  -5   3    1.88    0.70
  19  -5  -3    1.37    0.58
  19   5  -3    2.95    0.64
 -19   5   3    2.62    0.56
 -17  -5   3   -0.14    0.31
 -17  -5   3   -0.37    0.31
  17  -5  -3    0.47    0.40
  17   5  -3    0.00    0.30
 -17   5   3    0.13    0.21
  15  -5  -3    0.87    0.50
 -15  -5   3    1.73    0.55
 -15  -5   3    1.62    0.60
  15   5  -3    1.85    0.47
 -15   5   3    1.51    0.40
 -13  -5   3    3.78    0.83
  13  -5  -3    3.68    0.87
 -13  -5   3    3.91    0.81
 -13   5   3    3.59    0.62
  13   5  -3    4.47    0.77
 -11  -5   3    0.39    0.41
 -11  -5   3    0.36    0.33
  11  -5  -3    0.26    0.47
 -11   5   3    0.66    0.26
  11   5  -3    0.32    0.28
 -11   5   3    0.10    0.17
  -9  -5   3    4.13    0.79
   9  -5  -3    3.44    0.94
  -9  -5   3    5.83    1.04
   9   5  -3    6.05    0.88
  -9   5   3    5.12    0.70
  -9   5   3    4.70    0.67
  -7  -5   3    9.74    1.42
   7  -5  -3    6.30    1.28
  -7  -5   3    7.11    1.05
  -7   5   3    7.40    0.92
   7   5  -3    8.88    1.14
  -7   5   3    8.07    0.93
   5  -5  -3   16.07    1.66
  -5  -5   3   15.59    2.03
   5  -5  -3   13.59    1.99
  -5  -5   3   14.54    1.68
  -5   5   3   15.35    1.64
   5   5  -3   17.10    1.74
  -5   5   3   14.81    1.61
  -3  -5   3    9.57    1.19
   3  -5  -3   11.17    1.23
  -3  -5   3   11.81    1.70
   3  -5  -3   12.71    1.73
   3   5  -3    9.96    1.34
  -3   5   3   10.41    1.19
  -3   5   3   10.21    1.21
   1  -5  -3    6.67    1.29
   1  -5  -3    8.05    1.04
  -1  -5   3    8.30    1.39
  -1  -5   3    7.44    0.91
  -1   5   3    8.02    0.99
   1   5  -3    8.19    1.10
   1  -5   3    1.70    0.71
   1  -5   3    2.41    0.37
  -1  -5  -3    2.26    0.73
  -1  -5  -3    1.67    0.44
   1   5   3    1.66    0.39
  -1   5  -3    2.01    0.51
  -3  -5  -3    1.05    0.36
  -3  -5  -3    0.66    0.50
   3  -5   3    1.44    0.64
   3   5   3    0.89    0.29
  -3   5  -3    1.15    0.40
   5  -5   3    3.34    0.86
  -5  -5  -3    3.51    0.65
  -5  -5  -3    3.34    0.84
   5   5   3    3.39    0.54
  -5   5  -3    2.93    0.61
   7  -5   3    0.60    0.47
  -7  -5  -3   -0.14    0.44
  -7  -5  -3   -0.02    0.21
   7   5   3   -0.13    0.17
  -7   5  -3    0.10    0.25
  -9  -5  -3    1.59    0.61
  -9  -5  -3    2.28    0.55
   9  -5   3    1.45    0.58
   9   5   3    1.15    0.35
  -9   5  -3    1.77    0.47
 -11  -5  -3   19.83    2.21
  11  -5   3   18.71    2.46
 -11  -5  -3   20.42    2.47
  11   5   3   18.75    2.05
 -11   5  -3   21.62    2.18
  13  -5   3   27.10    3.07
 -13  -5  -3   25.27    2.78
 -13  -5  -3   29.33    3.07
 -13   5  -3   24.42    2.68
  13   5   3   22.82    2.58
  15  -5   3    9.25    1.55
 -15  -5  -3    9.67    1.44
 -15  -5  -3   12.40    1.59
  15   5   3    9.79    1.18
 -15   5  -3    9.74    1.34
 -17  -5  -3   10.60    1.43
 -17  -5  -3   10.17    1.39
  17  -5   3    9.53    1.48
 -17   5  -3    9.05    1.25
  17   5   3    7.37    1.12
 -19  -5  -3    1.84    0.60
  19  -5   3    2.17    0.67
 -19   5  -3    1.85    0.55
  19   5   3    1.90    0.45
  21  -5   3    0.51    0.38
 -21  -5  -3    0.26    0.35
  21   5   3    0.24    0.27
 -21   5  -3    0.39    0.28
  23  -5   3    0.22    0.31
 -23  -5  -3   -0.29    0.32
  23   5   3    0.08    0.19
 -23   5  -3    0.42    0.28
  25  -5   3   -0.19    0.26
 -25  -5  -3    0.67    0.50
  25   5   3   -0.30    0.20
 -25   5  -3   -0.09    0.22
  27  -5   3   -0.24    0.36
 -27  -5  -3   -0.17    0.36
  27   5   3    0.02    0.22
 -27   5  -3    0.31    0.35
  29  -5   3    2.88    0.70
 -29  -5  -3    2.61    0.81
 -29   5  -3    2.18    0.65
  29   5   3    2.44    0.56
  31  -5   3    2.68    0.75
 -31  -5  -3    5.55    1.20
 -31   5  -3    4.79    0.92
  31   5   3    3.06    0.69
  33   5   3    2.80    0.68
 -30  -6   3    0.99    0.73
 -28  -6   3    3.15    0.91
  28  -6  -3    2.15    0.74
 -28   6   3    3.10    0.66
  28   6  -3    2.68    0.72
 -26  -6   3    3.95    1.08
  26  -6  -3    2.36    0.79
 -26   6   3    2.58    0.64
  26   6  -3    3.96    0.84
  24  -6  -3    1.76    0.67
 -24  -6   3    2.62    0.82
 -24   6   3    1.73    0.51
  24   6  -3    3.05    0.74
  22  -6  -3    0.09    0.34
 -22  -6   3    0.94    0.67
 -22   6   3    0.58    0.30
  22   6  -3    0.83    0.43
 -20  -6   3    0.49    0.51
  20  -6  -3   -0.29    0.39
 -20   6   3    0.55    0.27
  20   6  -3    0.09    0.30
 -18  -6   3    0.59    0.54
  18  -6  -3   -0.02    0.44
  18   6  -3    0.76    0.44
 -18   6   3    0.37    0.27
 -16  -6   3    2.59    0.72
  16  -6  -3    0.49    0.51
 -16  -6   3    0.71    0.57
  16   6  -3    2.22    0.59
 -16   6   3    2.05    0.46
 -14  -6   3    0.81    0.53
  14  -6  -3    1.79    0.66
 -14  -6   3    1.22    0.52
 -14   6   3    1.81    0.44
  14   6  -3    0.51    0.37
  12  -6  -3    2.59    0.80
 -12  -6   3    3.00    0.81
 -12  -6   3    2.97    0.70
  12   6  -3    2.38    0.61
 -12   6   3    2.97    0.57
 -10  -6   3    1.86    0.66
 -10  -6   3    1.42    0.49
  10  -6  -3    2.40    0.73
 -10   6   3    2.55    0.50
  10   6  -3    2.12    0.54
   8  -6  -3    2.53    0.81
  -8  -6   3    2.93    0.63
  -8  -6   3    4.37    0.95
  -8   6   3    2.90    0.55
   8   6  -3    2.88    0.62
   6  -6  -3    5.12    1.19
  -6  -6   3    7.46    1.38
  -6  -6   3    7.06    0.98
  -6   6   3    5.84    0.89
   6   6  -3    8.19    1.07
  -4  -6   3    1.53    0.67
   4  -6  -3    1.40    0.65
   4  -6  -3    0.92    0.33
   4   6  -3    1.84    0.50
  -4   6   3    1.13    0.38
  -2  -6   3    0.39    0.49
   2  -6  -3    0.01    0.22
   2  -6  -3    0.37    0.47
   2   6  -3   -0.13    0.26
  -2   6   3   -0.15    0.21
   0  -6  -3    0.51    0.26
   0  -6   3    0.32    0.50
   0  -6  -3   -0.09    0.40
   0   6  -3    0.00    0.28
   0   6   3    0.08    0.21
  -2  -6  -3    0.09    0.23
   2  -6   3   -0.74    0.39
  -2  -6  -3   -0.04    0.52
   2   6   3    0.06    0.19
  -2   6  -3    0.44    0.30
  -4  -6  -3    0.04    0.25
  -4  -6  -3   -0.90    0.39
   4  -6   3    0.22    0.51
  -4   6  -3    0.15    0.30
   4   6   3    0.04    0.22
  -6  -6  -3    0.94    0.56
  -6  -6  -3    0.57    0.36
   6  -6   3    0.33    0.45
   6   6   3    0.90    0.31
  -6   6  -3    1.31    0.45
  -8  -6  -3    1.05    0.53
  -8  -6  -3    0.44    0.35
   8  -6   3    0.36    0.59
  -8   6  -3    0.60    0.34
   8   6   3    0.46    0.27
 -10  -6  -3   -0.11    0.35
  10  -6   3    0.54    0.53
 -10  -6  -3    0.31    0.33
 -10   6  -3    0.43    0.31
  10   6   3    0.68    0.28
 -12  -6  -3    3.07    0.72
 -12  -6  -3    3.37    0.80
  12  -6   3    2.13    0.82
 -12   6  -3    2.55    0.62
  12   6   3    3.91    0.61
  14  -6   3   -0.21    0.40
 -14  -6  -3    0.82    0.49
 -14  -6  -3    0.58    0.39
  14   6   3    0.45    0.24
 -14   6  -3   -0.08    0.21
 -16  -6  -3    0.28    0.32
  16  -6   3    0.51    0.46
 -16   6  -3    0.07    0.24
  16   6   3    0.12    0.21
 -18  -6  -3   -0.07    0.31
  18  -6   3    0.00    0.33
  18   6   3   -0.11    0.22
 -18   6  -3    0.05    0.25
 -20  -6  -3    0.67    0.59
  20  -6   3    0.21    0.39
 -20   6  -3    0.66    0.32
  20   6   3    0.94    0.33
 -22  -6  -3    1.12    0.62
  22  -6   3    1.51    0.58
  22   6   3    0.99    0.42
 -22   6  -3    1.19    0.46
 -24  -6  -3   -0.71    0.37
  24  -6   3    1.01    0.51
  24   6   3   -0.11    0.22
 -24   6  -3   -0.19    0.27
  26  -6   3   -0.05    0.34
 -26  -6  -3    0.51    0.53
  26   6   3   -0.31    0.22
 -26   6  -3    0.42    0.31
 -21  -7   3    0.07    0.43
  21  -7  -3    0.36    0.56
  21   7  -3   -0.31    0.30
 -19  -7   3    0.13    0.42
  19  -7  -3    0.20    0.45
  19   7  -3   -0.30    0.31
  17  -7  -3    0.42    0.51
 -17  -7   3    0.70    0.51
  17   7  -3    0.08    0.31
 -15  -7   3    2.21    0.62
  15  -7  -3    0.94    0.66
  15   7  -3    0.76    0.44
  13  -7  -3    0.61    0.66
 -13  -7   3    1.54    0.65
  13   7  -3    1.15    0.50
  11  -7  -3    0.99    0.60
 -11  -7   3    1.73    0.77
  11   7  -3    1.09    0.45
   9  -7  -3    0.59    0.60
  -9  -7   3    0.10    0.44
   9   7  -3    0.91    0.42
   7  -7  -3    0.95    0.67
  -7  -7   3    1.01    0.73
   7   7  -3    0.24    0.35
   5  -7  -3    0.54    0.55
  -5  -7   3   -0.04    0.47
   5   7  -3    0.02    0.28
  -3  -7   3    1.24    0.79
   3  -7  -3   -0.46    0.47
   3   7  -3    0.65    0.41
  -1  -7   3    1.64    0.79
   1  -7  -3    1.56    0.70
   1   7  -3    1.45    0.54
  -1  -7  -3    2.82    0.94
   1  -7   3    3.63    1.04
  -1   7  -3    3.30    0.78
   3  -7   3    5.40    1.33
  -3  -7  -3    6.02    1.33
  -3   7  -3    5.71    1.04
  -5  -7  -3    3.87    0.75
   5  -7   3    2.47    0.98
  -5  -7  -3    4.11    1.03
  -5   7  -3    4.13    0.84
   5   7   3    4.31    0.78
   7  -7   3    1.91    0.78
  -7  -7  -3    3.34    0.67
  -7  -7  -3    2.09    0.78
   7   7   3    2.80    0.62
  -7   7  -3    1.80    0.64
   9  -7   3    1.32    0.71
  -9  -7  -3    1.48    0.53
  -9  -7  -3    1.78    0.75
   9   7   3    1.24    0.42
  -9   7  -3    1.58    0.52
 -11  -7  -3   -0.48    0.41
 -11  -7  -3   -0.60    0.31
  11  -7   3   -0.04    0.51
 -11   7  -3    0.29    0.36
  11   7   3   -0.14    0.28
  13  -7   3   -0.59    0.43
 -13  -7  -3   -0.23    0.31
 -13   7  -3    0.14    0.32
  13   7   3   -0.25    0.22
 -15  -7  -3    0.66    0.41
  15  -7   3    0.25    0.41
 -15   7  -3   -0.05    0.28
  15   7   3    0.08    0.26
  17  -7   3    0.18    0.48
 -17  -7  -3    1.28    0.62
 -17   7  -3    1.05    0.43
  17   7   3    0.08    0.29
  19  -7   3    1.05    0.59
 -19  -7  -3    2.88    0.85
  19   7   3    1.64    0.53
 -19   7  -3    1.08    0.47
  44   0  -4    3.63    0.86
 -44   0   4    1.99    0.75
  42   0  -4   18.53    2.25
 -42   0   4   18.27    2.25
  40   0  -4   25.19    2.76
 -40   0   4   23.26    2.76
  38   0  -4   28.75    3.24
 -38   0   4   31.69    3.33
 -36   0   4   29.17    3.09
  36   0  -4   26.82    3.01
 -34   0   4   12.39    1.63
  34   0  -4   10.59    1.50
 -32   0   4   -0.26    0.35
  32   0  -4   -0.02    0.27
  30   0  -4    0.13    0.26
 -30   0   4   -0.08    0.38
  28   0  -4    1.16    0.27
 -28   0   4    1.09    0.45
  28   0  -4    1.13    0.37
 -26   0   4   34.50    3.56
  26   0  -4   34.31    3.48
  24   0  -4  111.94   11.26
 -24   0   4  101.23   10.37
  24   0  -4  104.63   10.23
  22   0  -4  172.69   16.97
  22   0  -4  182.74   18.82
 -22   0   4  179.86   17.20
  20   0  -4  149.66   14.44
  20   0  -4  151.17   16.02
 -20   0   4  155.32   14.64
  18   0  -4  189.85   22.22
  18   0  -4  217.43   19.97
 -18   0   4  229.59   20.25
  16   0  -4   82.97    9.37
 -16   0   4   92.52    8.58
  16   0  -4   91.47    8.46
  14   0  -4    0.24    0.16
  14   0  -4    0.01    0.12
 -14   0   4   -0.03    0.18
  12   0  -4    3.23    0.50
 -12   0   4    2.66    0.48
  12   0  -4    3.59    0.50
 -10   0   4   10.00    1.17
  10   0  -4   11.22    1.13
  10   0  -4   11.43    1.27
   8   0  -4   78.18    8.40
  -8   0   4   77.23    7.62
   8   0  -4   81.88    7.50
   6   0  -4  686.90   69.55
  -6   0   4  630.43   62.92
   6   0  -4  668.61   62.16
   4   0  -4  578.00   58.52
  -4   0   4  550.77   58.51
  -4   0   4  540.49   52.93
  -2   0   4  681.05   71.56
   2   0  -4  856.08   70.71
  -2   0   4  719.98   79.12
   0   0   4  695.82   79.81
   0   0   4  822.89   72.19
   2   0   4    0.86    0.19
   2   0   4    0.44    0.24
   2   0   4    0.70    0.20
   4   0   4   71.19    7.31
   4   0   4   66.77    6.47
   4   0   4   65.92    6.57
   6   0   4   62.61    6.29
   6   0   4   66.73    6.21
   8   0   4   10.32    1.06
   8   0   4   10.39    1.04
   8   0   4    8.25    1.19
  10   0   4  163.38   15.48
  10   0   4  186.13   15.68
  10   0   4  142.03   17.31
  12   0   4  277.27   27.52
 -12   0  -4  295.55   27.84
  12   0   4  302.60   30.78
 -14   0  -4  316.23   30.53
  14   0   4  302.08   30.20
  14   0   4  341.76   33.76
 -16   0  -4  258.85   26.22
  16   0   4  258.78   25.95
  16   0   4  306.04   29.00
 -18   0  -4   73.98    7.76
  18   0   4   89.22    8.58
  18   0   4   76.27    7.71
 -20   0  -4   19.78    2.28
  20   0   4   20.64    2.30
  20   0   4   25.07    2.52
  22   0   4    5.80    0.83
  22   0   4    3.81    0.77
 -22   0  -4    5.17    0.81
  24   0   4    1.52    0.45
  24   0   4    2.01    0.51
 -24   0  -4    1.11    0.43
  26   0   4    2.17    0.47
 -26   0  -4    1.21    0.51
  26   0   4    1.80    0.51
  28   0   4    8.41    1.23
 -28   0  -4    7.12    1.18
  30   0   4   32.20    3.50
 -30   0  -4   34.73    3.54
 -32   0  -4   48.20    5.04
  32   0   4   50.25    5.02
 -34   0  -4   28.71    2.80
  34   0   4   20.82    2.64
 -36   0  -4   10.63    1.54
  36   0   4    8.37    1.42
 -38   0  -4    1.07    0.58
  38   0   4    0.64    0.41
  40   0   4    0.47    0.33
 -40   0  -4   -0.19    0.45
  42   0   4   -0.35    0.25
 -42   0  -4    0.41    0.58
 -45  -1   4    4.82    1.11
  45  -1  -4    4.38    1.00
  45   1  -4    3.99    0.96
 -45   1   4    3.19    0.82
  43  -1  -4    3.97    0.96
 -43  -1   4    5.27    1.12
 -43   1   4    3.70    0.88
  43   1  -4    3.86    0.89
  41  -1  -4    2.40    0.68
 -41  -1   4    1.60    0.68
  41   1  -4    1.51    0.58
 -41   1   4    2.31    0.62
 -39  -1   4    0.19    0.45
  39  -1  -4    0.11    0.36
 -39   1   4    0.31    0.36
  39   1  -4   -0.01    0.40
 -37  -1   4    3.10    0.81
  37  -1  -4    2.60    0.67
 -37   1   4    2.81    0.69
  37   1  -4    3.02    0.71
  35  -1  -4    8.35    1.24
 -35  -1   4    6.47    1.24
  35   1  -4    7.92    1.19
 -35   1   4    6.50    1.09
 -33  -1   4    0.54    0.51
  33  -1  -4    0.96    0.47
  33   1  -4    1.33    0.46
 -33   1   4    1.50    0.51
  31  -1  -4   -0.31    0.26
 -31  -1   4    0.01    0.46
  31  -1  -4    0.11    0.23
  31   1  -4    0.57    0.37
 -31   1   4    0.46    0.38
 -29  -1   4    4.35    0.88
  29  -1  -4    3.67    0.60
  29  -1  -4    3.58    0.72
 -29   1   4    4.26    0.75
  29   1  -4    3.41    0.68
  27  -1  -4   50.69    5.02
 -27  -1   4   45.82    4.77
  27  -1  -4   45.86    4.65
  27   1  -4   44.24    4.64
 -27   1   4   43.68    4.66
  25  -1  -4   32.48    3.57
 -25  -1   4   33.10    3.67
  25  -1  -4   42.73    3.87
  25   1  -4   34.25    3.59
 -25   1   4   31.38    3.58
  23  -1  -4   13.31    1.25
 -23  -1   4   12.15    1.48
  23  -1  -4   10.92    1.23
 -23   1   4   11.34    1.23
  23   1  -4    8.44    1.13
  23   1  -4   11.15    1.25
  21  -1  -4    5.40    0.62
  21  -1  -4    4.57    0.69
 -21  -1   4    4.50    0.76
  21   1  -4    4.64    0.70
 -21   1   4    4.01    0.65
  21   1  -4    3.96    0.54
  19  -1  -4   61.46    6.26
 -19  -1   4   65.30    6.40
  19  -1  -4   68.07    6.92
  19   1  -4   63.05    6.29
 -19   1   4   64.76    6.34
  19   1  -4   65.53    6.89
 -17  -1   4   85.64    8.96
  17  -1  -4   96.60    9.78
  17  -1  -4   84.90    8.80
  17   1  -4   94.25    9.75
  17   1  -4   94.14    8.83
 -17   1   4   95.96    8.92
  15  -1  -4    2.92    0.44
 -15  -1   4    1.94    0.45
  15  -1  -4    2.40    0.44
 -15   1   4    3.04    0.47
  15   1  -4    2.55    0.45
  15   1  -4    2.77    0.42
  13  -1  -4    1.42    0.29
 -13  -1   4    1.28    0.32
 -13  -1   4    0.74    0.22
  13  -1  -4    1.04    0.26
  13   1  -4    1.14    0.23
  13   1  -4    0.88    0.26
 -13   1   4    0.98    0.28
  11  -1  -4    5.06    0.60
 -11  -1   4    5.57    0.73
 -11  -1   4    5.43    0.67
  11  -1  -4    4.47    0.71
  11   1  -4    6.10    0.65
 -11   1   4    4.92    0.62
  -9  -1   4   78.48    7.61
   9  -1  -4   68.95    6.77
  -9  -1   4   68.67    6.90
   9  -1  -4   69.83    7.60
  -9   1   4   69.17    6.88
   9   1  -4   73.51    6.81
  -7  -1   4   41.08    3.84
   7  -1  -4   30.44    3.80
   7  -1  -4   35.85    3.36
  -7  -1   4   34.92    3.46
  -7   1   4   34.72    3.45
   7   1  -4   35.32    3.41
  -5  -1   4   14.85    1.58
   5  -1  -4   14.14    1.32
   5  -1  -4   12.26    1.55
  -5  -1   4   14.02    1.40
   5   1  -4   13.23    1.37
  -5   1   4   12.60    1.39
   3  -1  -4   34.00    3.62
  -3  -1   4   32.50    3.25
  -3  -1   4   32.61    3.63
  -3   1   4   31.81    3.27
   3   1  -4   34.84    3.21
   1  -1  -4   95.65    9.22
  -1  -1   4   73.95    9.19
   1   1  -4   91.79    8.21
  -1   1   4   85.02    8.34
  -1   1  -4  585.62   52.03
   1   1   4  521.13   52.65
   3  -1   4  159.24   15.92
   3  -1   4  182.97   17.67
  -3   1  -4  165.50   15.79
   3   1   4  161.15   15.98
   5  -1   4   61.82    5.80
  -5  -1  -4   50.02    5.76
   5  -1   4   57.50    5.19
   5  -1   4   51.88    5.18
  -5   1  -4   55.11    5.19
   5   1   4   45.79    5.23
   5   1   4   53.82    5.12
   7  -1   4    2.51    0.47
   7  -1   4    3.82    0.58
   7  -1   4    3.47    0.41
  -7  -1  -4    2.77    0.51
   7   1   4    3.14    0.52
   7   1   4    3.74    0.46
  -9  -1  -4   39.44    4.34
   9  -1   4   42.29    3.93
   9  -1   4   36.61    4.35
   9   1   4   43.00    3.99
 -11  -1  -4   27.65    3.25
 -11  -1  -4   30.85    3.03
  11  -1   4   28.34    2.96
  11  -1   4   30.96    3.29
  11   1   4   31.82    3.02
 -13  -1  -4    3.31    0.62
  13  -1   4    3.62    0.64
  13  -1   4    3.82    0.61
 -13  -1  -4    4.04    0.63
  13   1   4    5.25    0.63
  15  -1   4    8.84    1.17
  15  -1   4    8.97    1.08
 -15  -1  -4    9.91    1.16
 -15  -1  -4   10.65    1.15
  15   1   4    8.96    1.06
  17  -1   4   76.02    8.68
 -17  -1  -4   81.80    8.66
 -17  -1  -4   84.00    7.94
  17  -1   4   78.86    7.83
  17   1   4   85.39    7.81
 -19  -1  -4  145.43   14.90
  19  -1   4  129.87   14.93
 -19  -1  -4  143.20   13.61
  19  -1   4  136.55   13.44
 -19   1  -4  147.94   13.52
 -21  -1  -4   79.69    8.31
  21  -1   4   73.23    7.56
  21  -1   4   75.09    8.37
 -21  -1  -4   73.39    7.66
 -21   1  -4   78.49    7.58
  21   1   4   87.52    7.58
 -23  -1  -4   34.77    3.50
  23  -1   4   33.15    3.73
  23  -1   4   31.72    3.42
 -23  -1  -4   34.42    3.65
 -23   1  -4   30.62    3.37
  23   1   4   36.75    3.44
  25  -1   4    1.59    0.52
 -25  -1  -4    1.73    0.60
  25  -1   4    2.44    0.54
 -25   1  -4    2.33    0.55
  25   1   4    2.88    0.61
 -27  -1  -4    0.40    0.42
  27  -1   4    0.45    0.34
  27  -1   4    0.22    0.26
  27   1   4    1.76    0.48
 -27   1  -4    0.20    0.38
  29  -1   4    0.23    0.32
 -29  -1  -4    0.12    0.44
  29  -1   4    0.21    0.26
  29   1   4   -0.30    0.21
 -29   1  -4   -0.25    0.29
  31  -1   4    0.86    0.36
 -31  -1  -4    0.16    0.48
 -31   1  -4    0.33    0.41
  31   1   4    1.08    0.42
 -33  -1  -4    4.00    0.93
  33  -1   4    3.09    0.78
 -33   1  -4    4.89    0.89
  33   1   4    5.08    0.89
 -35  -1  -4   16.67    2.10
  35  -1   4   13.50    1.91
  35   1   4   12.56    1.82
 -35   1  -4   14.85    1.77
  37  -1   4   16.32    1.99
 -37  -1  -4   17.56    2.30
  37   1   4   15.56    1.91
  39  -1   4   10.20    1.59
 -39  -1  -4   10.44    1.72
  39   1   4    9.83    1.50
 -41  -1  -4    3.30    0.97
  41  -1   4    2.90    0.82
  41   1   4    4.80    0.93
 -44  -2   4    1.78    0.85
  44  -2  -4    2.88    0.79
  44   2  -4    2.65    0.79
  42  -2  -4    7.92    1.30
 -42  -2   4    9.15    1.55
  42   2  -4    5.94    1.22
  40  -2  -4   16.10    2.12
 -40  -2   4   14.05    2.24
  40   2  -4   16.73    2.18
 -38  -2   4   14.22    2.05
  38  -2  -4   13.39    1.81
  38   2  -4   14.09    1.84
 -38   2   4   10.46    1.61
 -36  -2   4   13.35    1.90
  36  -2  -4   12.02    1.67
  36   2  -4    9.87    1.56
 -36   2   4   11.47    1.54
 -34  -2   4    3.33    0.89
  34  -2  -4    2.89    0.74
 -34   2   4    4.57    0.79
  34   2  -4    3.80    0.81
  32  -2  -4    2.14    0.50
 -32  -2   4    2.40    0.75
  32  -2  -4    2.92    0.67
  32   2  -4    2.22    0.58
 -32   2   4    1.61    0.50
 -30  -2   4    3.82    0.88
  30  -2  -4    3.52    0.76
  30  -2  -4    3.29    0.62
 -30   2   4    2.57    0.62
  30   2  -4    2.81    0.70
  28  -2  -4   15.86    1.91
  28  -2  -4   17.03    1.97
 -28  -2   4   13.87    2.10
 -28   2   4   18.23    1.89
  28   2  -4   18.22    1.97
 -26  -2   4   44.42    4.77
  26  -2  -4   42.83    4.62
  26  -2  -4   47.31    5.02
 -26   2   4   46.46    4.62
  26   2  -4   49.51    4.68
  24  -2  -4   74.43    6.79
 -24  -2   4   59.19    6.31
  24  -2  -4   60.81    6.16
  24   2  -4   59.42    6.64
 -24   2   4   62.85    6.18
  24   2  -4   60.11    6.18
  22  -2  -4  120.50   11.59
  22  -2  -4  133.92   12.88
 -22  -2   4  113.44   11.80
 -22   2   4  116.15   11.67
  22   2  -4  120.49   11.62
  22   2  -4  119.97   12.77
 -20  -2   4   76.27    8.91
  20  -2  -4   98.70    9.02
 -20  -2   4   80.29    8.30
  20  -2  -4   89.12    8.12
  20   2  -4   88.92    8.17
  20   2  -4   76.13    8.90
 -20   2   4   85.73    8.17
 -18  -2   4   88.67    8.77
  18  -2  -4   95.49    9.55
  18  -2  -4   88.62    8.57
 -18  -2   4   81.28    9.48
 -18   2   4   89.53    8.65
  18   2  -4   96.03    8.65
 -16  -2   4   59.26    6.60
 -16  -2   4   61.26    6.12
  16  -2  -4   71.94    6.67
  16  -2  -4   55.40    5.94
  16   2  -4   65.78    6.04
 -16   2   4   59.53    6.02
 -14  -2   4   18.01    2.10
  14  -2  -4   18.85    1.90
  14  -2  -4   20.74    2.15
 -14  -2   4   18.97    2.02
  14   2  -4   19.45    1.97
 -14   2   4   17.71    1.92
 -12  -2   4    3.99    0.63
 -12  -2   4    3.80    0.58
  12  -2  -4    4.03    0.52
  12  -2  -4    4.27    0.64
  12   2  -4    4.06    0.59
 -12   2   4    3.64    0.53
  10  -2  -4   27.21    2.53
 -10  -2   4   24.70    2.62
 -10  -2   4   26.20    2.86
  10  -2  -4   24.90    2.87
  10   2  -4   25.76    2.59
 -10   2   4   26.15    2.58
  -8  -2   4   86.56    8.61
   8  -2  -4   94.13    8.44
  -8  -2   4   86.79    9.49
  -8   2   4   92.94    8.59
   8   2  -4   84.72    8.50
   6  -2  -4  121.02   14.42
  -6  -2   4  127.19   14.43
  -6  -2   4  131.31   13.04
  -6   2   4  154.01   12.84
  -6   2   4  146.98   13.06
   6   2  -4  135.22   12.91
   4  -2  -4  301.82   31.40
  -4  -2   4  287.50   31.40
  -4  -2   4  302.57   28.38
  -4   2   4  273.71   27.99
   4   2  -4  278.67   28.07
  -4   2   4  346.76   28.43
  -2  -2   4  213.96   22.74
   2   2  -4  209.21   20.31
  -2   2   4  221.96   20.23
   0  -2   4  118.02   14.13
   0  -2  -4  135.98   14.12
   0   2   4  146.61   12.81
   0   2  -4  122.43   12.62
   0   2   4  142.40   12.55
   2  -2   4   65.61    6.44
  -2  -2  -4   71.75    7.19
   2  -2   4   61.07    7.21
  -2   2  -4   68.21    6.45
   2   2   4   69.97    6.54
  -4  -2  -4   47.26    4.86
   4  -2   4   46.10    4.91
   4  -2   4   42.96    4.32
   4   2   4   45.84    4.45
  -4   2  -4   44.33    4.39
   6  -2   4   52.26    5.20
   6  -2   4   58.93    5.90
  -6  -2  -4   53.37    5.83
   6   2   4   49.56    5.33
   6   2   4   61.05    5.19
  -6   2  -4   53.91    5.20
  -6   2  -4   51.41    5.27
   8  -2   4   63.49    6.00
   8  -2   4   58.46    5.91
  -8  -2  -4   76.17    6.65
  -8   2  -4   56.77    5.91
   8   2   4   58.44    6.07
  -8   2  -4   61.18    6.00
  10  -2   4   92.25    8.87
  10  -2   4   71.65    7.92
 -10  -2  -4   86.31    8.79
 -10  -2  -4   76.13    8.04
  10   2   4   88.05    7.87
 -10   2  -4   87.30    7.88
  10   2   4   72.25    8.02
  12  -2   4  104.10   10.70
 -12  -2  -4   90.20    9.70
  12  -2   4   85.48    9.56
 -12  -2  -4   96.74   10.61
 -12   2  -4  115.75    9.55
  12   2   4  102.80    9.52
 -14  -2  -4  167.62   17.86
  14  -2   4  199.68   19.72
  14  -2   4  167.77   17.64
 -14  -2  -4  194.68   19.62
  14   2   4  197.50   17.60
 -16  -2  -4  110.24   11.42
  16  -2   4  111.59   11.54
  16  -2   4   92.80   10.33
  16   2   4  115.68   10.30
  18  -2   4   56.64    6.15
  18  -2   4   49.74    5.52
 -18  -2  -4   54.26    5.63
 -18  -2  -4   63.19    6.02
  18   2   4   54.75    5.47
  20  -2   4   24.06    3.02
  20  -2   4   23.49    2.75
 -20  -2  -4   26.79    2.85
 -20  -2  -4   29.88    2.90
  20   2   4   25.25    2.69
 -20   2  -4   27.11    2.67
 -22  -2  -4    8.27    1.23
  22  -2   4    6.62    1.12
 -22  -2  -4    8.73    0.98
  22  -2   4    7.90    1.22
  22   2   4    8.62    1.13
 -22   2  -4    7.58    0.96
  24  -2   4    5.33    0.93
  24  -2   4    4.30    0.88
 -24  -2  -4    6.83    1.05
  24   2   4    4.89    0.83
 -24   2  -4    5.74    0.80
 -26  -2  -4    2.26    0.70
  26  -2   4    2.20    0.58
  26  -2   4    2.75    0.64
 -26   2  -4    2.50    0.54
  26   2   4    2.24    0.54
  28  -2   4    4.25    0.82
  28  -2   4    3.63    0.81
 -28  -2  -4    4.34    0.94
  28   2   4    3.41    0.69
 -30  -2  -4   16.40    2.10
  30  -2   4   14.05    1.90
  30  -2   4   15.47    1.84
  30   2   4   12.64    1.64
  32  -2   4   13.51    1.96
 -32  -2  -4   15.73    2.16
  32   2   4   14.63    1.72
 -34  -2  -4   20.52    2.59
  34  -2   4   14.97    2.24
  34   2   4   19.18    2.10
  36  -2   4   10.45    1.56
 -36  -2  -4   10.97    1.73
  36   2   4    7.11    1.29
 -38  -2  -4    3.27    1.06
  38  -2   4    2.60    0.81
  38   2   4    2.93    0.75
 -40  -2  -4    0.79    0.77
  40  -2   4    2.00    0.77
  40   2   4    1.97    0.55
 -41  -3   4    0.39    0.63
  41  -3  -4    0.09    0.52
  41   3  -4    0.21    0.40
  39  -3  -4    1.13    0.58
 -39  -3   4    0.22    0.65
  39   3  -4    1.64    0.57
 -37  -3   4   -0.27    0.41
  37  -3  -4    0.35    0.45
  37   3  -4   -0.07    0.26
 -35  -3   4   -0.19    0.48
  35  -3  -4   -0.48    0.30
  35  -3  -4   -0.25    0.31
  35   3  -4    0.12    0.32
  33  -3  -4   -0.44    0.25
  33  -3  -4   -0.18    0.25
 -33  -3   4   -0.01    0.50
  33   3  -4    0.32    0.32
  31  -3  -4   -0.19    0.26
 -31  -3   4   -0.30    0.35
  31  -3  -4   -0.06    0.32
 -31   3   4   -0.08    0.20
  31   3  -4    0.51    0.37
  29  -3  -4    0.05    0.32
 -29  -3   4    0.24    0.41
  29  -3  -4   -0.07    0.24
 -29   3   4    0.14    0.25
  29   3  -4    0.03    0.27
 -27  -3   4    0.56    0.53
  27  -3  -4    1.25    0.43
  27  -3  -4    0.91    0.40
 -27   3   4    0.56    0.30
  27   3  -4    1.42    0.47
 -25  -3   4    1.68    0.61
  25  -3  -4    1.18    0.42
  25  -3  -4    0.89    0.41
 -25   3   4    0.87    0.31
  25   3  -4    2.83    0.62
  23  -3  -4    0.26    0.28
  23  -3  -4    1.09    0.41
 -23  -3   4    0.32    0.50
  23   3  -4    0.62    0.38
 -23   3   4    0.61    0.26
 -21  -3   4    1.37    0.53
  21  -3  -4    1.76    0.52
 -21  -3   4    1.52    0.33
  21  -3  -4    1.24    0.37
 -21   3   4    1.80    0.37
  21   3  -4    1.62    0.50
 -19  -3   4    0.08    0.34
  19  -3  -4   -0.35    0.25
 -19  -3   4   -0.01    0.15
  19  -3  -4   -0.13    0.18
  19   3  -4    0.08    0.27
 -19   3   4   -0.04    0.16
  17  -3  -4    2.42    0.44
  17  -3  -4    2.19    0.56
 -17  -3   4    2.66    0.62
 -17  -3   4    2.92    0.49
 -17   3   4    2.09    0.40
  17   3  -4    2.83    0.58
 -15  -3   4    3.13    0.65
  15  -3  -4    3.66    0.54
  15  -3  -4    3.52    0.68
 -15  -3   4    3.69    0.60
  15   3  -4    3.48    0.64
 -15   3   4    3.62    0.54
  13  -3  -4    3.30    0.47
  13  -3  -4    3.10    0.61
 -13  -3   4    2.53    0.55
 -13  -3   4    2.41    0.51
  13   3  -4    3.20    0.55
 -13   3   4    3.29    0.49
  11  -3  -4    0.88    0.34
 -11  -3   4    0.35    0.29
 -11  -3   4    1.20    0.34
 -11   3   4    1.19    0.26
  11   3  -4    0.44    0.24
 -11   3   4    0.93    0.24
  -9  -3   4    0.24    0.22
  -9  -3   4    0.07    0.19
   9  -3  -4   -0.04    0.24
  -9   3   4    0.37    0.17
  -9   3   4    0.08    0.12
   9   3  -4    0.13    0.21
  -7  -3   4    0.09    0.16
   7  -3  -4    0.41    0.30
  -7  -3   4    0.16    0.21
  -7   3   4    0.14    0.16
  -7   3   4   -0.22    0.08
   7   3  -4   -0.04    0.15
   5  -3  -4    5.34    0.90
  -5  -3   4    7.07    0.96
  -5  -3   4    5.40    0.70
  -5   3   4    7.20    0.75
  -5   3   4    5.42    0.63
   5   3  -4    5.91    0.78
   3  -3  -4    0.36    0.28
  -3  -3   4    0.94    0.22
  -3  -3   4    1.41    0.41
  -3   3   4    0.53    0.16
   3   3  -4    0.71    0.24
  -3   3   4    1.07    0.28
  -1  -3   4    1.11    0.39
   1  -3  -4    0.81    0.34
  -1   3   4    0.91    0.18
  -1   3   4    0.63    0.25
   1   3  -4    0.53    0.25
   1  -3   4   10.79    1.46
  -1  -3  -4   11.52    1.43
  -1   3  -4   11.10    1.27
   1   3   4   13.46    1.32
   1   3   4   11.66    1.19
   3  -3   4   17.64    2.12
  -3  -3  -4   20.92    2.09
   3  -3   4   15.94    1.74
   3   3   4   17.32    1.76
   3   3   4   20.73    1.91
  -3   3  -4   17.86    1.86
   5  -3   4   27.42    3.44
  -5  -3  -4   27.05    3.36
   5  -3   4   30.04    2.92
  -5   3  -4   30.40    3.06
   5   3   4   36.42    2.97
   5   3   4   30.49    3.10
   7  -3   4   26.18    2.73
  -7  -3  -4   18.27    2.59
  -7  -3  -4   22.95    2.44
   7   3   4   25.85    2.31
   7   3   4   23.69    2.44
  -7   3  -4   24.23    2.41
  -9  -3  -4    1.61    0.42
   9  -3   4    1.32    0.45
  -9  -3  -4    1.61    0.41
   9   3   4    1.58    0.31
  -9   3  -4    1.23    0.36
 -11  -3  -4    1.80    0.49
 -11  -3  -4    2.87    0.54
  11  -3   4    2.83    0.62
 -11   3  -4    2.42    0.51
  11   3   4    2.41    0.42
  13  -3   4    4.79    0.88
 -13  -3  -4    8.49    0.94
  13  -3   4    7.22    1.08
 -13  -3  -4    7.54    1.04
 -13   3  -4    4.85    0.86
  13   3   4    6.89    0.79
 -15  -3  -4    4.16    0.91
  15  -3   4    5.29    0.92
  15  -3   4    9.31    1.07
 -15  -3  -4    7.28    0.97
 -15   3  -4    6.06    0.96
  15   3   4    7.33    0.83
 -17  -3  -4   10.27    1.22
 -17  -3  -4    9.85    1.36
  17  -3   4    6.38    1.18
  17  -3   4   10.52    1.36
  17   3   4   11.26    1.14
  19  -3   4   30.32    3.63
 -19  -3  -4   36.66    3.91
 -19  -3  -4   33.36    3.75
  19  -3   4   39.89    4.06
  19   3   4   37.36    3.57
 -21  -3  -4   10.01    1.54
  21  -3   4   13.32    1.54
  21  -3   4    7.72    1.37
  21   3   4   13.01    1.32
  23  -3   4    8.38    1.32
 -23  -3  -4   11.79    1.56
  23  -3   4   11.59    1.41
  23   3   4    8.56    1.25
 -25  -3  -4    4.92    1.08
  25  -3   4    4.47    0.90
  25  -3   4    5.86    0.98
  25   3   4    6.01    0.90
 -27  -3  -4    2.51    0.76
  27  -3   4    2.45    0.66
  27  -3   4    2.42    0.66
  27   3   4    2.34    0.57
 -29  -3  -4    3.84    1.02
  29  -3   4    4.62    0.88
  29  -3   4    3.39    0.85
  29   3   4    3.87    0.75
 -31  -3  -4    6.69    1.39
  31  -3   4    8.82    1.33
  31  -3   4    7.49    1.28
  31   3   4    6.29    1.08
 -33  -3  -4    4.24    1.08
  33  -3   4    2.93    0.83
  33  -3   4    3.76    0.90
  33   3   4    4.02    0.79
 -35  -3  -4    3.17    0.94
  35  -3   4    2.12    0.69
  35   3   4    1.90    0.61
 -37  -3  -4    3.45    1.14
  37  -3   4    2.29    0.77
  37   3   4    3.46    0.72
  38  -4  -4    1.11    0.62
 -38  -4   4    3.17    0.96
  38   4  -4    1.31    0.57
 -36  -4   4    1.75    0.75
  36  -4  -4    1.86    0.66
  36  -4  -4    1.50    0.57
  36   4  -4    2.13    0.67
  34  -4  -4    8.10    1.21
  34  -4  -4    5.32    1.02
 -34  -4   4    6.96    1.39
  34   4  -4    5.41    1.08
  32  -4  -4   13.13    1.58
 -32  -4   4   10.09    1.78
  32  -4  -4   11.74    1.64
  32   4  -4   10.51    1.66
  30  -4  -4   27.34    2.97
  30  -4  -4   27.43    3.16
 -30  -4   4   25.76    3.14
  30   4  -4   28.20    3.04
  28  -4  -4   18.93    2.32
 -28  -4   4   20.26    2.40
  28  -4  -4   18.51    2.15
  28   4  -4   19.75    2.23
  26  -4  -4   11.13    1.48
  26  -4  -4   11.77    1.49
 -26  -4   4   11.04    1.72
  26   4  -4   10.27    1.51
 -24  -4   4    7.57    1.37
  24  -4  -4    9.63    1.25
  24  -4  -4    9.63    1.26
  24   4  -4    7.99    1.26
  22  -4  -4    2.80    0.56
  22  -4  -4    2.05    0.58
 -22  -4   4    2.05    0.70
  22   4  -4    2.01    0.59
 -22   4   4    2.67    0.46
  20  -4  -4    8.45    1.13
 -20  -4   4    8.65    1.15
 -20  -4   4    8.77    1.37
  20  -4  -4    8.38    1.33
 -20   4   4    8.14    1.01
 -20   4   4   10.73    1.16
  20   4  -4    9.92    1.31
  18  -4  -4   20.21    2.39
  18  -4  -4   25.51    2.78
 -18  -4   4   26.76    2.68
 -18  -4   4   22.47    2.69
 -18   4   4   28.04    2.49
 -18   4   4   22.04    2.39
  18   4  -4   23.18    2.51
 -16  -4   4   26.71    3.08
 -16  -4   4   30.44    3.31
  16  -4  -4   28.01    3.33
 -16   4   4   28.06    2.92
 -16   4   4   32.38    2.95
  16   4  -4   28.32    3.02
 -14  -4   4   67.57    7.18
 -14  -4   4   64.70    6.58
  14  -4  -4   64.61    7.21
 -14   4   4   68.84    6.39
  14   4  -4   64.79    6.47
 -14   4   4   65.21    6.43
 -12  -4   4   73.58    7.76
  12  -4  -4   61.56    7.75
 -12  -4   4   69.73    7.06
 -12   4   4   75.86    6.88
 -12   4   4   75.67    6.96
  12   4  -4   71.49    6.97
 -10  -4   4   41.55    4.48
 -10  -4   4   38.41    4.03
  10  -4  -4   37.69    4.47
 -10   4   4   39.08    3.89
 -10   4   4   41.83    3.96
  10   4  -4   41.92    4.01
  -8  -4   4   37.92    3.85
  -8  -4   4   40.68    4.33
   8  -4  -4   38.88    4.32
  -8   4   4   40.22    3.81
   8   4  -4   37.42    3.82
  -8   4   4   36.11    3.72
  -6  -4   4   31.36    3.55
  -6  -4   4   30.02    3.11
   6  -4  -4   29.06    3.53
   6   4  -4   32.73    3.16
  -6   4   4   33.88    3.12
  -6   4   4   29.56    3.02
   4  -4  -4   14.54    2.13
  -4  -4   4   18.60    1.86
  -4  -4   4   18.91    2.20
  -4   4   4   17.40    1.80
  -4   4   4   19.56    1.89
   4   4  -4   18.57    1.93
  -2  -4   4   22.75    2.58
   2  -4  -4   17.18    2.48
  -2  -4   4   24.36    2.16
   2   4  -4   20.99    2.24
  -2   4   4   22.85    2.24
  -2   4   4   19.99    2.12
   0  -4   4   24.37    2.93
   0  -4  -4   23.31    2.87
   0   4   4   27.14    2.57
   0   4   4   23.89    2.45
   0   4  -4   26.15    2.57
   2  -4   4   42.84    3.81
  -2  -4  -4   42.95    4.43
   2  -4   4   38.40    4.46
  -2   4  -4   37.18    3.91
   2   4   4   39.74    3.95
   2   4   4   34.74    3.80
  -4  -4  -4   65.90    5.88
  -4  -4  -4   49.93    6.45
   4  -4   4   61.65    6.57
   4   4   4   54.37    5.68
  -4   4  -4   65.50    5.83
   4   4   4   62.48    5.87
  -6  -4  -4   69.22    6.82
  -6  -4  -4   68.99    7.53
   6  -4   4   70.89    7.61
   6   4   4   64.83    6.62
  -6   4  -4   74.48    6.77
   8  -4   4   43.75    5.00
  -8  -4  -4   46.54    4.49
  -8  -4  -4   43.09    4.91
   8   4   4   42.66    4.30
  -8   4  -4   46.59    4.43
 -10  -4  -4   17.46    1.89
 -10  -4  -4   15.88    2.06
  10  -4   4   20.92    2.19
  10   4   4   15.66    1.73
 -10   4  -4   16.66    1.86
 -12  -4  -4   11.09    1.49
  12  -4   4   12.25    1.45
 -12  -4  -4   10.49    1.39
 -12   4  -4   10.29    1.32
  12   4   4    8.21    1.09
 -14  -4  -4   11.11    1.48
  14  -4   4   10.88    1.38
 -14  -4  -4    7.79    1.27
  14   4   4    9.91    1.10
 -14   4  -4    8.13    1.26
  16  -4   4    8.23    1.30
 -16  -4  -4    8.52    1.25
 -16  -4  -4    9.93    1.30
 -16   4  -4    6.40    1.07
  18  -4   4   27.08    2.61
 -18  -4  -4   23.10    2.44
 -18  -4  -4   18.66    2.45
  18   4   4   18.96    2.17
 -18   4  -4   20.30    2.27
  20  -4   4   28.38    2.67
 -20  -4  -4   21.12    2.46
 -20   4  -4   21.75    2.35
  20   4   4   17.41    2.21
 -22  -4  -4   27.81    3.14
  22  -4   4   36.62    3.41
  22  -4   4   28.38    3.05
  22   4   4   25.55    2.89
 -22   4  -4   25.74    3.01
  24  -4   4   22.90    2.53
  24  -4   4   28.56    2.78
 -24  -4  -4   21.81    2.62
 -24   4  -4   23.14    2.52
  24   4   4   18.44    2.32
  26  -4   4   11.53    1.71
 -26  -4  -4   13.11    1.93
  26  -4   4   16.45    1.79
 -26   4  -4   11.39    1.67
  26   4   4   11.98    1.47
  28  -4   4    2.86    0.83
 -28  -4  -4    3.57    0.99
  28  -4   4    3.44    0.80
  28   4   4    3.62    0.68
  30  -4   4    0.77    0.52
 -30  -4  -4    0.40    0.55
  30  -4   4    0.92    0.46
  30   4   4    0.36    0.30
 -32  -4  -4    1.07    0.68
  32  -4   4    1.08    0.53
  32  -4   4    1.44    0.59
  32   4   4    0.82    0.40
 -34  -4  -4    1.51    0.83
  34  -4   4    1.19    0.64
  34  -4   4    2.83    0.73
  34   4   4    1.78    0.53
 -36  -4  -4    3.74    1.13
  36  -4   4    1.57    0.72
  36   4   4    1.24    0.46
  35  -5  -4    3.64    0.87
 -35  -5   4    3.00    1.02
  35  -5  -4    2.35    0.74
  35   5  -4    3.31    0.85
 -33  -5   4    1.83    0.79
  33  -5  -4    0.64    0.48
  33  -5  -4    1.25    0.53
  33   5  -4    0.96    0.54
 -33   5   4   -0.09    0.37
 -31  -5   4   -0.28    0.45
  31  -5  -4    0.44    0.42
  31  -5  -4   -0.03    0.34
 -31   5   4    0.21    0.30
  31   5  -4    0.28    0.38
 -29  -5   4    1.27    0.61
  29  -5  -4    0.54    0.40
  29  -5  -4    0.77    0.42
 -29   5   4    0.99    0.40
  29   5  -4    0.30    0.36
  27  -5  -4    1.81    0.59
  27  -5  -4    2.69    0.66
 -27  -5   4    3.16    0.88
 -27   5   4    3.98    0.74
  27   5  -4    3.60    0.83
  25  -5  -4    2.78    0.75
 -25  -5   4    5.33    1.11
 -25   5   4    4.62    0.77
  25   5  -4    4.20    0.86
 -23  -5   4    1.86    0.68
  23  -5  -4    1.30    0.55
 -23   5   4    1.84    0.48
  23   5  -4    1.48    0.51
 -21  -5   4   -0.04    0.45
  21  -5  -4   -0.39    0.30
  21   5  -4   -0.25    0.20
 -21   5   4    0.03    0.24
 -19  -5   4    6.82    1.09
 -19  -5   4    6.92    1.18
  19  -5  -4    5.22    1.08
  19   5  -4    6.69    1.04
 -19   5   4    6.04    0.90
 -17  -5   4    7.53    1.17
  17  -5  -4    6.31    1.19
 -17  -5   4    6.49    1.17
 -17   5   4    6.75    0.94
  17   5  -4    7.41    1.10
 -15  -5   4    5.61    1.03
  15  -5  -4    4.28    1.00
 -15  -5   4    5.42    1.00
  15   5  -4    6.92    1.02
 -15   5   4    6.56    0.83
 -13  -5   4   -0.12    0.28
  13  -5  -4    0.01    0.41
 -13  -5   4   -0.06    0.35
 -13   5   4   -0.05    0.17
  13   5  -4   -0.44    0.22
 -13   5   4   -0.32    0.16
  11  -5  -4    4.59    1.07
 -11  -5   4    6.44    1.12
 -11  -5   4    6.66    0.98
 -11   5   4    6.42    0.82
 -11   5   4    4.90    0.75
  11   5  -4    6.68    0.95
   9  -5  -4   15.29    2.23
  -9  -5   4   17.83    1.99
  -9  -5   4   19.28    2.28
  -9   5   4   18.63    1.87
   9   5  -4   19.26    2.02
  -9   5   4   17.63    1.90
  -7  -5   4   31.53    3.43
   7  -5  -4   29.60    3.89
  -7  -5   4   40.72    4.03
  -7   5   4   34.05    3.35
  -7   5   4   34.42    3.41
   7   5  -4   35.30    3.48
   5  -5  -4   11.38    1.75
  -5  -5   4    9.36    1.24
  -5  -5   4   14.24    1.70
  -5   5   4    9.33    1.20
   5   5  -4   12.71    1.41
  -5   5   4   13.27    1.30
  -3  -5   4   -0.37    0.41
  -3  -5   4    0.31    0.21
   3  -5  -4    0.14    0.44
  -3   5   4    0.31    0.23
   3   5  -4    0.11    0.31
  -3   5   4   -0.18    0.17
   1  -5  -4    4.56    1.05
  -1  -5   4    4.98    1.07
   1  -5  -4    4.43    0.73
  -1   5   4    5.27    0.76
  -1   5   4    4.80    0.65
   1   5  -4    4.21    0.77
   1  -5   4   12.15    1.79
  -1  -5  -4   11.28    1.70
  -1  -5  -4   10.64    1.28
   1   5   4   10.13    1.16
   1   5   4   10.58    1.28
  -1   5  -4   11.22    1.31
  -3  -5  -4    3.09    0.84
   3  -5   4    4.69    1.04
  -3  -5  -4    2.90    0.62
   3   5   4    3.14    0.52
  -3   5  -4    4.39    0.71
  -5  -5  -4    1.41    0.44
   5  -5   4    1.92    0.70
  -5  -5  -4    1.71    0.71
   5   5   4    1.96    0.38
  -5   5  -4    2.50    0.54
  -7  -5  -4   14.80    1.71
   7  -5   4   16.13    2.06
  -7  -5  -4   16.49    2.02
   7   5   4   13.25    1.56
  -7   5  -4   16.43    1.73
  -9  -5  -4   27.51    2.83
   9  -5   4   27.48    3.21
  -9  -5  -4   27.62    3.16
   9   5   4   23.70    2.63
  -9   5  -4   27.55    2.79
 -11  -5  -4   26.48    3.17
 -11  -5  -4   31.24    2.93
  11  -5   4   26.67    3.23
 -11   5  -4   27.53    2.84
  11   5   4   24.12    2.68
  13  -5   4    9.73    1.62
 -13  -5  -4   10.62    1.58
 -13  -5  -4   10.67    1.46
  13   5   4   10.44    1.17
 -13   5  -4    9.58    1.33
 -15  -5  -4    0.82    0.45
  15  -5   4    0.42    0.43
 -15  -5  -4    0.83    0.47
  15   5   4    0.27    0.25
 -15   5  -4    0.63    0.34
 -17  -5  -4   -0.30    0.25
  17  -5   4    0.23    0.34
  17   5   4    0.40    0.24
 -17   5  -4   -0.20    0.23
 -19  -5  -4    2.05    0.61
  19  -5   4    1.46    0.60
 -19   5  -4    1.57    0.48
  19   5   4    2.12    0.45
  21  -5   4   -0.28    0.27
 -21  -5  -4    0.03    0.31
 -21   5  -4    0.18    0.27
  21   5   4    0.19    0.23
 -23  -5  -4    0.90    0.49
  23  -5   4    1.46    0.53
 -23   5  -4    0.96    0.45
  23   5   4    1.08    0.38
 -25  -5  -4    8.06    1.43
  25  -5   4    8.27    1.31
  25   5   4    7.20    1.09
 -25   5  -4    7.58    1.22
 -27  -5  -4   12.67    1.94
  27  -5   4   16.40    1.73
  27   5   4   10.15    1.48
 -27   5  -4    9.14    1.55
 -29  -5  -4    8.88    1.69
  29  -5   4   10.00    1.54
  29   5   4    7.98    1.24
 -29   5  -4   11.01    1.52
  31  -5   4    5.80    1.07
 -31  -5  -4    5.35    1.23
  31   5   4    4.31    0.84
 -31   5  -4    4.68    0.94
 -28  -6   4   11.70    1.83
  28  -6  -4    7.98    1.51
  28   6  -4   10.77    1.59
 -26  -6   4    4.08    1.04
  26  -6  -4    4.03    0.93
  26   6  -4    4.45    0.95
 -24  -6   4   -0.21    0.39
  24  -6  -4   -0.42    0.36
  24   6  -4    0.33    0.44
  22  -6  -4    0.18    0.40
 -22  -6   4    0.25    0.41
  22   6  -4   -0.02    0.32
 -22   6   4    0.29    0.29
  20  -6  -4    0.38    0.54
 -20  -6   4    0.34    0.38
 -20   6   4    0.21    0.25
  20   6  -4   -0.62    0.23
  18  -6  -4    2.41    0.79
 -18  -6   4    3.30    0.82
  18   6  -4    2.82    0.72
 -18   6   4    4.04    0.66
  16  -6  -4   13.13    2.19
 -16  -6   4   15.88    1.93
 -16  -6   4   16.11    2.09
  16   6  -4   17.88    1.89
 -16   6   4   14.91    1.71
  14  -6  -4   27.85    3.83
 -14  -6   4   35.23    3.90
 -14  -6   4   33.41    3.50
 -14   6   4   31.05    3.29
  14   6  -4   38.25    3.52
  12  -6  -4   30.18    4.10
 -12  -6   4   38.74    4.17
 -12  -6   4   35.50    3.68
 -12   6   4   34.84    3.52
  12   6  -4   36.79    3.69
 -10  -6   4   18.70    2.23
 -10  -6   4   24.39    2.70
  10  -6  -4   17.07    2.57
  10   6  -4   25.55    2.37
 -10   6   4   19.72    2.15
  -8  -6   4    6.40    0.92
   8  -6  -4    6.52    1.28
  -8  -6   4    7.12    1.31
  -8   6   4    5.34    0.83
   8   6  -4    5.47    0.95
   6  -6  -4   -0.02    0.45
   6  -6  -4    0.46    0.27
  -6  -6   4    0.08    0.43
  -6   6   4   -0.02    0.22
   6   6  -4    0.04    0.28
   4  -6  -4    0.29    0.24
  -4  -6   4    0.42    0.46
   4  -6  -4   -0.37    0.44
   4   6  -4   -0.60    0.24
  -4   6   4    0.26    0.22
  -2  -6   4   -0.06    0.39
   2  -6  -4    0.03    0.19
   2  -6  -4    0.31    0.59
  -2   6   4   -0.05    0.19
   2   6  -4   -0.06    0.28
   0  -6   4    5.70    1.22
   0  -6  -4    3.75    1.05
   0  -6  -4    5.16    0.78
   0   6  -4    4.15    0.86
   0   6   4    5.22    0.73
   2  -6   4   20.90    2.71
  -2  -6  -4   20.14    2.67
  -2  -6  -4   22.57    2.26
  -2   6  -4   20.68    2.31
   2   6   4   19.37    2.13
  -4  -6  -4   31.93    3.15
   4  -6   4   31.55    3.67
  -4  -6  -4   29.58    3.61
  -4   6  -4   30.31    3.16
   4   6   4   27.12    2.97
  -6  -6  -4   40.48    4.37
   6  -6   4   36.12    4.38
  -6  -6  -4   36.58    3.83
   6   6   4   32.95    3.64
  -6   6  -4   41.86    3.86
  -8  -6  -4   31.13    3.32
   8  -6   4   28.06    3.34
  -8  -6  -4   25.86    2.86
   8   6   4   22.91    2.68
  -8   6  -4   29.67    2.90
  10  -6   4    9.21    1.61
 -10  -6  -4    9.90    1.35
 -10  -6  -4   11.30    1.64
  10   6   4    7.83    1.02
 -10   6  -4    8.84    1.29
 -12  -6  -4    2.24    0.71
  12  -6   4    1.70    0.63
 -12  -6  -4    2.30    0.62
 -12   6  -4    1.15    0.47
  12   6   4    1.57    0.38
 -14  -6  -4    0.56    0.36
 -14  -6  -4    0.33    0.40
  14  -6   4    0.65    0.51
 -14   6  -4    0.39    0.29
  14   6   4    0.72    0.27
 -16  -6  -4   -0.02    0.30
  16  -6   4    0.30    0.36
 -16   6  -4    0.60    0.35
  16   6   4    0.57    0.24
  18  -6   4    1.82    0.63
 -18  -6  -4    1.10    0.57
  18   6   4    1.82    0.43
 -18   6  -4    1.09    0.47
 -20  -6  -4    8.97    1.43
  20  -6   4    7.90    1.47
 -20   6  -4    6.95    1.16
  20   6   4    7.67    1.09
  22  -6   4   13.62    1.76
 -22  -6  -4   14.91    2.00
 -22   6  -4   14.10    1.60
  22   6   4   10.03    1.39
 -24  -6  -4   13.82    2.00
  24  -6   4   13.55    1.89
  24   6   4   10.10    1.45
 -24   6  -4   10.09    1.53
  26  -6   4    5.05    1.05
 -26  -6  -4    4.97    1.13
 -26   6  -4    4.52    0.88
  26   6   4    3.68    0.75
 -21  -7   4    0.12    0.46
  21  -7  -4    0.33    0.53
  21   7  -4    0.33    0.40
  19  -7  -4    0.99    0.58
 -19  -7   4    0.69    0.50
  19   7  -4    1.09    0.48
  17  -7  -4    2.52    0.86
 -17  -7   4    3.45    0.84
  17   7  -4    4.33    0.84
  15  -7  -4    1.46    0.75
  15   7  -4    1.53    0.51
 -13  -7   4   -0.23    0.46
  13  -7  -4    0.87    0.60
  13   7  -4   -0.09    0.30
 -11  -7   4    1.63    0.75
  11  -7  -4    1.49    0.75
  11   7  -4    2.48    0.64
  -9  -7   4    7.80    1.50
   9  -7  -4    5.49    1.39
   9   7  -4    9.90    1.34
   7  -7  -4    7.24    1.56
  -7  -7   4    8.20    1.62
   7   7  -4    9.78    1.36
  -5  -7   4    2.06    0.94
   5  -7  -4    3.07    0.98
   5   7  -4    4.21    0.79
   3  -7  -4   -0.42    0.46
  -3  -7   4   -0.15    0.50
   3   7  -4    0.13    0.33
  -1  -7   4    1.90    0.82
   1  -7  -4    1.14    0.65
   1   7  -4    1.84    0.60
  -1  -7  -4    3.20    1.02
   1  -7   4    4.68    1.15
  -1   7  -4    4.86    0.94
   3  -7   4    1.77    0.75
  -3  -7  -4    1.26    0.47
  -3  -7  -4    2.23    0.83
  -3   7  -4    1.72    0.59
  -5  -7  -4    0.51    0.60
  -5  -7  -4    0.02    0.27
   5  -7   4   -0.22    0.47
  -5   7  -4    0.13    0.35
  -7  -7  -4    3.54    1.01
  -7  -7  -4    3.74    0.78
   7  -7   4    2.16    0.89
  -7   7  -4    3.54    0.81
  -9  -7  -4    7.53    1.31
   9  -7   4    9.63    1.74
  -9  -7  -4    8.95    1.60
  -9   7  -4   10.58    1.48
  11  -7   4    3.80    1.11
 -11  -7  -4    5.10    0.97
 -11  -7  -4    5.22    1.15
 -11   7  -4    7.31    1.14
  13  -7   4    3.27    0.99
 -13  -7  -4    2.34    0.74
 -13   7  -4    3.63    0.75
 -15  -7  -4    1.02    0.50
  15  -7   4    0.88    0.60
 -15   7  -4    1.22    0.49
 -17  -7  -4   -0.42    0.41
  17  -7   4    0.16    0.43
 -17   7  -4    0.32    0.34
  44   0  -5   -0.64    0.30
 -44   0   5    0.00    0.36
  42   0  -5    0.06    0.35
 -42   0   5   -0.19    0.45
 -40   0   5   -0.16    0.42
  40   0  -5   -0.05    0.39
 -38   0   5   -0.25    0.36
  38   0  -5    0.39    0.34
 -36   0   5    0.05    0.41
  36   0  -5   -0.11    0.30
  34   0  -5   -0.43    0.19
 -34   0   5   -0.19    0.30
 -32   0   5   -0.38    0.33
  32   0  -5   -0.48    0.22
  30   0  -5   -0.33    0.23
 -30   0   5   -0.43    0.34
  28   0  -5   -0.07    0.16
  28   0  -5    0.07    0.27
 -28   0   5   -0.06    0.28
  26   0  -5   -0.04    0.14
  26   0  -5    0.06    0.21
 -26   0   5   -0.18    0.25
  24   0  -5    0.27    0.23
 -24   0   5   -0.05    0.26
  24   0  -5   -0.10    0.11
 -22   0   5   -0.20    0.19
  22   0  -5    0.05    0.20
  22   0  -5   -0.13    0.12
  20   0  -5   -0.15    0.16
 -20   0   5    0.34    0.26
  20   0  -5   -0.05    0.12
  18   0  -5    0.05    0.16
  18   0  -5    0.02    0.13
 -18   0   5    0.22    0.21
  16   0  -5   -0.29    0.11
 -16   0   5   -0.17    0.15
  16   0  -5    0.23    0.15
  14   0  -5   -0.03    0.12
 -14   0   5   -0.08    0.14
  14   0  -5    0.12    0.14
  12   0  -5   -0.06    0.12
 -12   0   5   -0.29    0.11
  12   0  -5   -0.04    0.12
  10   0  -5   -0.01    0.12
  10   0  -5   -0.04    0.11
 -10   0   5   -0.04    0.14
   8   0  -5    0.02    0.15
   8   0  -5    0.02    0.10
  -8   0   5    0.10    0.15
   6   0  -5   -0.23    0.14
  -6   0   5    0.07    0.15
   6   0  -5   -0.02    0.11
   4   0  -5    0.04    0.16
   4   0  -5   -0.04    0.08
  -4   0   5   -0.16    0.16
  -4   0   5   -0.15    0.11
   2   0  -5    0.05    0.17
  -2   0   5   -0.07    0.11
   2   0  -5   -0.02    0.07
  -2   0   5    0.00    0.17
   0   0  -5   -0.09    0.09
   0   0   5    0.07    0.14
   0   0   5   -0.29    0.16
  -2   0  -5   -0.52    0.10
   2   0   5   -0.18    0.13
   2   0   5    0.15    0.25
   2   0   5   -0.19    0.15
   4   0   5    0.11    0.16
   4   0   5   -0.17    0.11
   4   0   5    0.06    0.23
   6   0   5    0.09    0.15
   6   0   5   -0.09    0.10
   6   0   5    0.07    0.20
   8   0   5    0.33    0.16
   8   0   5   -0.16    0.19
   8   0   5    0.01    0.13
  10   0   5   -0.39    0.17
  10   0   5   -0.09    0.13
  10   0   5   -0.09    0.16
  12   0   5   -0.05    0.18
  12   0   5    0.05    0.16
  12   0   5    0.45    0.26
 -12   0  -5   -0.15    0.21
  14   0   5    0.01    0.21
  14   0   5   -0.04    0.15
 -14   0  -5   -0.05    0.18
 -16   0  -5    0.20    0.23
  16   0   5   -0.18    0.19
  16   0   5   -0.04    0.17
  18   0   5    0.11    0.21
  18   0   5   -0.17    0.18
 -18   0  -5   -0.25    0.22
  20   0   5   -0.38    0.20
 -20   0  -5    0.27    0.26
  20   0   5    0.03    0.25
  22   0   5    0.00    0.25
 -22   0  -5   -0.16    0.21
  22   0   5   -0.18    0.21
  24   0   5   -0.16    0.26
  24   0   5   -0.16    0.22
 -24   0  -5   -0.25    0.27
 -26   0  -5   -0.12    0.35
  26   0   5    0.03    0.27
  26   0   5    1.10    0.38
 -28   0  -5    0.37    0.44
  28   0   5    0.21    0.28
 -30   0  -5    0.74    0.49
  30   0   5    0.34    0.31
  32   0   5   -0.33    0.32
 -32   0  -5   -0.46    0.34
  34   0   5    0.96    0.39
 -34   0  -5   -0.38    0.38
  36   0   5   -0.14    0.24
 -36   0  -5   -0.08    0.42
 -38   0  -5    0.21    0.50
  38   0   5   -0.40    0.25
  40   0   5    0.81    0.42
 -40   0  -5    0.40    0.54
  45  -1  -5   -0.13    0.37
 -45  -1   5   -0.08    0.44
  45   1  -5   -0.08    0.47
 -45   1   5    0.07    0.43
  43  -1  -5   -0.21    0.32
 -43  -1   5   -0.65    0.37
  43   1  -5    0.42    0.43
 -43   1   5    0.69    0.49
  41  -1  -5    0.48    0.40
 -41  -1   5    0.52    0.54
  41   1  -5    0.09    0.37
 -41   1   5    0.07    0.31
 -39  -1   5    1.76    0.66
  39  -1  -5    2.25    0.62
 -39   1   5    1.20    0.52
  39   1  -5    1.20    0.51
  37  -1  -5    3.29    0.73
 -37  -1   5    2.25    0.71
 -37   1   5    2.41    0.63
  37   1  -5    3.84    0.80
  35  -1  -5    0.46    0.40
 -35  -1   5   -0.56    0.30
 -35   1   5    0.27    0.35
  35   1  -5   -0.22    0.28
  33  -1  -5    1.06    0.49
 -33  -1   5    0.47    0.47
  33   1  -5    1.44    0.49
 -33   1   5    0.72    0.38
 -31  -1   5    0.62    0.45
  31  -1  -5    1.01    0.43
  31  -1  -5    1.04    0.35
  31   1  -5    0.76    0.36
 -31   1   5    0.63    0.40
  29  -1  -5    4.64    0.69
 -29  -1   5    4.40    0.88
  29  -1  -5    4.20    0.76
  29   1  -5    4.75    0.78
 -29   1   5    3.73    0.75
  27  -1  -5    0.48    0.25
  27  -1  -5    0.31    0.27
 -27  -1   5    0.27    0.34
 -27   1   5    0.37    0.33
  27   1  -5    0.04    0.25
  25  -1  -5    2.53    0.44
  25  -1  -5    2.74    0.53
 -25  -1   5    1.97    0.56
  25   1  -5    2.04    0.49
  25   1  -5    1.82    0.33
 -25   1   5    2.46    0.52
  23  -1  -5    0.87    0.31
 -23  -1   5    0.38    0.33
  23  -1  -5    0.83    0.26
 -23   1   5    0.37    0.28
  23   1  -5    0.62    0.20
  23   1  -5    0.45    0.28
 -21  -1   5   11.40    1.44
  21  -1  -5   13.85    1.44
  21  -1  -5   10.99    1.34
 -21   1   5   11.46    1.36
  21   1  -5   12.07    1.39
  21   1  -5   12.59    1.40
  19  -1  -5   23.87    2.55
 -19  -1   5   23.82    2.64
  19  -1  -5   25.67    2.81
  19   1  -5   25.30    2.78
  19   1  -5   26.25    2.60
 -19   1   5   27.71    2.62
  17  -1  -5    1.42    0.32
  17  -1  -5    1.36    0.34
 -17  -1   5    1.60    0.40
  17   1  -5    1.91    0.40
 -17   1   5    1.42    0.35
  17   1  -5    1.75    0.33
  15  -1  -5    4.15    0.65
  15  -1  -5    4.33    0.60
 -15  -1   5    4.01    0.66
  15   1  -5    4.95    0.67
 -15   1   5    5.12    0.66
  15   1  -5    4.28    0.58
  13  -1  -5    3.45    0.62
 -13  -1   5    4.80    0.60
 -13  -1   5    5.08    0.68
  13  -1  -5    3.89    0.55
  13   1  -5    5.94    0.68
 -13   1   5    5.18    0.63
  13   1  -5    4.07    0.57
 -11  -1   5   22.12    2.38
  11  -1  -5   19.92    2.37
  11  -1  -5   20.65    2.09
 -11  -1   5   21.89    2.18
 -11   1   5   22.12    2.17
  11   1  -5   21.98    2.14
  -9  -1   5    3.90    0.57
  -9  -1   5    3.01    0.49
   9  -1  -5    3.44    0.56
   9  -1  -5    3.29    0.40
   9   1  -5    3.73    0.51
  -9   1   5    3.40    0.50
   7  -1  -5    0.07    0.18
  -7  -1   5   -0.12    0.12
  -7  -1   5   -0.12    0.14
   7  -1  -5   -0.08    0.06
  -7   1   5   -0.04    0.11
   7   1  -5   -0.08    0.12
  -5  -1   5    8.43    0.92
   5  -1  -5    8.13    0.83
   5  -1  -5    9.01    1.05
  -5  -1   5    8.54    1.06
  -5   1   5    8.18    0.93
   5   1  -5    9.12    0.90
   3  -1  -5   77.47    8.07
  -3  -1   5   74.93    8.08
  -3   1   5   74.35    7.30
   3   1  -5   75.32    7.16
   1  -1  -5    7.63    0.78
  -1  -1   5    5.54    0.81
   1  -1  -5    5.06    0.53
  -1   1   5    6.74    0.70
  -1  -1  -5   64.06    6.41
   1  -1   5   50.26    6.40
   1  -1   5   67.57    5.75
  -1   1  -5   65.13    5.72
   1   1   5   56.12    5.81
   1   1   5   54.89    5.64
  -3  -1  -5    0.15    0.22
   3  -1   5    0.12    0.14
   3  -1   5   -0.04    0.18
   3   1   5   -0.01    0.09
  -3   1  -5   -0.02    0.17
   3   1   5   -0.01    0.17
   5  -1   5   25.40    2.56
  -5  -1  -5   18.30    2.50
   5  -1   5   28.62    2.32
   5  -1   5   24.56    2.25
  -5   1  -5   26.86    2.30
   5   1   5   19.04    2.19
   5   1   5   19.34    2.29
   7  -1   5    8.09    0.92
  -7  -1  -5    6.01    0.89
   7  -1   5    5.31    0.82
   7  -1   5    8.73    0.79
   7   1   5    6.65    0.83
   7   1   5    6.29    0.74
   9  -1   5   33.67    3.78
  -9  -1  -5   28.17    3.75
   9  -1   5   41.71    3.39
   9  -1   5   33.31    3.39
   9   1   5   28.88    3.43
   9   1   5   39.51    3.37
  11  -1   5    5.19    0.87
 -11  -1  -5    5.10    0.87
  11  -1   5    7.65    0.72
  11  -1   5    5.02    0.78
  11   1   5    4.62    0.81
  11   1   5    7.57    0.76
  13  -1   5    2.58    0.55
 -13  -1  -5    2.20    0.52
  13  -1   5    2.62    0.49
 -13  -1  -5    2.29    0.54
  13   1   5    2.74    0.53
 -13   1  -5    3.50    0.46
  13   1   5    3.17    0.50
 -15  -1  -5   18.60    2.06
 -15  -1  -5   18.85    1.93
  15  -1   5   15.62    2.04
  15  -1   5   17.88    1.88
  17  -1   5    5.41    0.99
 -17  -1  -5    7.31    0.98
  17  -1   5    6.09    0.94
 -17  -1  -5    7.46    1.03
  17   1   5    8.58    0.94
 -17   1  -5    8.02    0.85
 -19  -1  -5    5.64    0.85
 -19  -1  -5    5.23    0.87
  19  -1   5    5.21    0.86
  19  -1   5    4.38    0.79
  19   1   5    6.27    0.85
 -21  -1  -5    2.40    0.52
  21  -1   5    2.59    0.59
 -21  -1  -5    1.95    0.55
  21  -1   5    2.14    0.54
 -21   1  -5    3.21    0.54
  21   1   5    2.97    0.58
 -23  -1  -5    7.28    0.91
 -23  -1  -5    6.24    1.07
  23  -1   5    5.82    1.01
  23  -1   5    5.91    0.99
 -23   1  -5    6.25    0.92
  23   1   5    7.36    1.02
  25  -1   5    4.57    0.93
  25  -1   5    6.89    1.02
 -25  -1  -5    6.20    1.06
  25   1   5    5.46    0.94
 -25   1  -5    6.37    0.91
  27  -1   5    4.13    0.85
 -27  -1  -5    5.08    0.95
  27  -1   5    5.02    0.87
  27   1   5    4.50    0.82
 -27   1  -5    4.30    0.80
  29  -1   5   -0.01    0.23
  29  -1   5    0.30    0.34
 -29  -1  -5    0.07    0.38
 -29   1  -5   -0.79    0.23
  29   1   5   -0.03    0.27
 -31  -1  -5    0.51    0.49
  31  -1   5   -0.45    0.19
 -31   1  -5   -0.12    0.31
  31   1   5    0.01    0.27
 -33  -1  -5    1.12    0.64
  33  -1   5    1.10    0.48
  33   1   5    0.53    0.34
 -33   1  -5    1.09    0.48
  35  -1   5    6.10    1.12
 -35  -1  -5    8.75    1.42
  35   1   5    6.51    1.15
  37  -1   5    1.41    0.54
 -37  -1  -5   -0.08    0.46
  37   1   5    0.12    0.36
 -39  -1  -5   -0.33    0.53
  39  -1   5    0.10    0.39
  39   1   5    0.50    0.39
  42  -2  -5    4.59    0.95
 -42  -2   5    3.28    0.97
  42   2  -5    2.14    0.69
 -40  -2   5    0.90    0.69
  40  -2  -5    0.68    0.49
  40   2  -5    1.03    0.53
 -40   2   5    0.72    0.43
  38  -2  -5    0.53    0.47
 -38  -2   5   -0.08    0.57
  38   2  -5    0.45    0.44
 -38   2   5    0.05    0.31
  36  -2  -5    1.96    0.63
 -36  -2   5    1.43    0.66
 -36   2   5    2.18    0.58
  36   2  -5    1.59    0.55
  34  -2  -5    7.11    1.15
 -34  -2   5    7.05    1.25
  34   2  -5    5.49    1.04
 -34   2   5    6.71    1.03
  32  -2  -5   15.43    1.71
 -32  -2   5   12.35    1.92
  32  -2  -5   14.15    1.71
  32   2  -5   13.26    1.86
 -32   2   5   13.70    1.65
  30  -2  -5    1.80    0.48
  30  -2  -5    2.38    0.62
 -30  -2   5    3.71    0.85
 -30   2   5    1.64    0.49
 -28  -2   5    4.72    0.98
  28  -2  -5    4.76    0.83
  28  -2  -5    5.01    0.81
 -28   2   5    5.77    0.86
  28   2  -5    3.95    0.83
  26  -2  -5    8.00    1.16
  26  -2  -5    9.25    1.09
 -26  -2   5    5.52    1.18
 -26   2   5    7.37    1.06
  26   2  -5    8.63    1.19
 -24  -2   5   40.78    4.44
  24  -2  -5   48.46    4.73
  24  -2  -5   41.43    4.31
  24   2  -5   44.00    4.62
 -24   2   5   39.28    4.29
  24   2  -5   42.82    4.34
  22  -2  -5   13.49    1.52
  22  -2  -5   12.76    1.60
 -22  -2   5   13.46    1.63
 -22   2   5   12.11    1.47
  22   2  -5   15.50    1.60
  22   2  -5   14.26    1.54
 -20  -2   5    3.40    0.47
 -20  -2   5    1.90    0.58
  20  -2  -5    3.38    0.59
  20  -2  -5    2.97    0.53
  20   2  -5    2.56    0.42
 -20   2   5    2.55    0.48
  20   2  -5    3.07    0.59
 -18  -2   5   14.13    1.80
 -18  -2   5   16.10    1.82
  18  -2  -5   16.36    1.70
  18  -2  -5   15.94    1.87
  18   2  -5   17.10    1.77
 -18   2   5   17.16    1.72
  16  -2  -5   64.60    6.18
 -16  -2   5   58.63    6.33
 -16  -2   5   62.18    6.88
  16  -2  -5   74.54    6.94
 -16   2   5   61.52    6.26
  16   2  -5   64.72    6.25
  14  -2  -5  126.16   11.97
  14  -2  -5  120.51   13.42
 -14  -2   5  131.09   13.40
 -14  -2   5  125.50   12.20
  14   2  -5  129.67   12.05
 -14   2   5  125.28   12.14
  12  -2  -5    1.47    0.26
 -12  -2   5    1.78    0.38
 -12  -2   5    1.35    0.34
  12  -2  -5    1.02    0.35
  12   2  -5    1.97    0.40
 -12   2   5    1.30    0.31
 -10  -2   5   15.07    1.73
  10  -2  -5   15.81    1.48
 -10  -2   5   14.63    1.58
  10  -2  -5   13.96    1.72
 -10   2   5   15.14    1.55
  10   2  -5   13.76    1.54
  -8  -2   5   28.51    2.78
  -8  -2   5   27.22    3.08
   8  -2  -5   29.04    2.67
   8  -2  -5   26.11    3.07
   8   2  -5   25.51    2.74
  -8   2   5   29.93    2.79
   6  -2  -5   35.83    3.98
  -6  -2   5   34.55    3.57
  -6  -2   5   38.46    4.00
  -6   2   5   35.73    3.46
  -6   2   5   39.55    3.62
   6   2  -5   35.65    3.55
  -4  -2   5   14.17    1.57
   4  -2  -5   12.43    1.54
  -4   2   5   12.24    1.26
   4   2  -5   12.66    1.36
  -4   2   5   17.46    1.46
  -2  -2   5   -0.13    0.15
  -2  -2   5   -0.19    0.11
   2  -2  -5   -0.25    0.15
  -2   2   5   -0.09    0.18
   2   2  -5   -0.22    0.11
  -2   2   5   -0.08    0.04
   0  -2   5   40.46    4.77
   0  -2  -5   47.85    4.77
   0   2   5   47.61    4.35
   0   2   5   44.88    4.15
   0   2  -5   38.79    4.24
   2  -2   5   90.34   11.23
  -2  -2  -5  124.83   11.24
   2  -2   5   94.47   10.07
   2   2   5  115.25   10.21
   2   2   5  104.62    9.94
  -2   2  -5  107.22   10.05
   4  -2   5   84.88    8.91
  -4  -2  -5  106.06    9.96
   4  -2   5   77.66    9.96
  -4   2  -5   94.77    8.93
   4   2   5   97.79    9.05
   4   2   5   99.75    8.82
   6  -2   5   55.93    5.72
  -6  -2  -5   53.45    5.66
   6  -2   5   49.13    5.04
  -6   2  -5   47.42    5.10
   6   2   5   53.57    5.19
   6   2   5   55.71    5.01
  -8  -2  -5    6.41    0.81
   8  -2   5    7.04    0.88
   8  -2   5    5.47    0.64
  -8   2  -5    5.72    0.81
   8   2   5    6.40    0.70
   8   2   5    5.71    0.85
  10  -2   5   44.98    5.10
  10  -2   5   49.47    5.19
 -10  -2  -5   58.46    5.74
  10  -2   5   65.12    5.84
  10   2   5   47.70    5.25
 -10   2  -5   49.55    5.19
  10   2   5   60.54    5.12
  12  -2   5   29.90    2.97
 -12  -2  -5   25.59    2.85
 -12  -2  -5   22.08    2.68
  12  -2   5   21.30    2.61
  12   2   5   23.85    2.68
 -12   2  -5   27.44    2.51
  12   2   5   27.84    2.57
 -14  -2  -5    4.84    0.91
 -14  -2  -5    6.73    0.87
  14  -2   5    5.31    0.89
  14  -2   5    6.64    1.01
 -14   2  -5    7.73    0.74
  14   2   5    6.81    0.81
 -16  -2  -5    3.59    0.68
  16  -2   5    3.15    0.65
 -16  -2  -5    3.06    0.52
  16  -2   5    2.15    0.57
 -16   2  -5    3.66    0.46
  16   2   5    4.23    0.59
  18  -2   5   28.37    3.29
  18  -2   5   22.61    2.93
 -18  -2  -5   28.88    3.16
 -18  -2  -5   26.42    3.03
 -18   2  -5   32.93    2.87
  18   2   5   31.17    2.92
 -20  -2  -5   29.73    3.25
 -20  -2  -5   33.57    3.36
  20  -2   5   27.41    3.47
  20  -2   5   27.07    3.14
  20   2   5   33.52    3.12
 -22  -2  -5   14.63    1.63
 -22  -2  -5   11.61    1.78
  22  -2   5   12.91    1.78
  22  -2   5   12.85    1.64
  22   2   5   14.95    1.61
 -22   2  -5   16.24    1.56
  24  -2   5    5.95    1.01
  24  -2   5    6.22    1.08
 -24  -2  -5    6.50    1.13
 -24   2  -5    6.92    0.92
  24   2   5    7.06    1.02
 -26  -2  -5    0.86    0.47
  26  -2   5    0.09    0.30
  26  -2   5    0.41    0.40
  26   2   5    0.63    0.34
  28  -2   5    2.35    0.62
  28  -2   5    2.58    0.64
 -28  -2  -5    2.80    0.77
  28   2   5    3.32    0.65
 -30  -2  -5    7.90    1.45
  30  -2   5    7.27    1.25
  30  -2   5    8.80    1.31
  30   2   5    8.60    1.26
  32  -2   5    0.00    0.30
 -32  -2  -5   -0.43    0.47
  32   2   5   -0.21    0.27
  34  -2   5    0.23    0.44
 -34  -2  -5    0.73    0.63
  34   2   5    0.55    0.34
  36  -2   5    0.05    0.37
 -36  -2  -5    0.43    0.61
  36   2   5    0.89    0.45
 -38  -2  -5    1.25    0.85
  38  -2   5    2.52    0.77
  38   2   5    3.87    0.79
 -41  -3   5    2.38    0.92
  41  -3  -5    0.85    0.59
  41   3  -5    1.36    0.60
 -39  -3   5    7.52    1.50
  39  -3  -5    7.57    1.32
  39   3  -5    9.05    1.46
 -37  -3   5    8.10    1.52
  37  -3  -5    8.59    1.36
  37   3  -5    7.20    1.34
  35  -3  -5    3.29    0.72
 -35  -3   5    4.76    1.03
  35  -3  -5    2.06    0.67
  35   3  -5    3.48    0.81
  33  -3  -5   -0.49    0.26
 -33  -3   5    0.52    0.56
  33  -3  -5   -0.18    0.26
  33   3  -5    0.14    0.34
 -33   3   5    1.00    0.39
 -31  -3   5    4.21    1.01
  31  -3  -5    3.69    0.76
  31  -3  -5    3.91    0.78
  31   3  -5    2.76    0.74
 -31   3   5    4.82    0.75
  29  -3  -5    7.12    1.19
  29  -3  -5    9.18    1.25
 -29  -3   5    9.04    1.45
  29   3  -5    9.27    1.35
 -29   3   5    9.16    1.18
  27  -3  -5    8.77    1.17
 -27  -3   5    7.01    1.25
  27  -3  -5    7.28    1.16
 -27   3   5    7.56    1.05
  27   3  -5    8.35    1.25
 -25  -3   5    0.65    0.48
  25  -3  -5    0.34    0.30
  25  -3  -5    0.12    0.36
  25   3  -5    1.12    0.46
 -25   3   5    1.31    0.35
 -23  -3   5   16.77    2.07
 -23  -3   5   16.92    2.14
  23  -3  -5   19.49    1.98
  23  -3  -5   21.75    2.21
 -23   3   5   17.86    1.94
  23   3  -5   17.03    2.02
 -21  -3   5   46.00    5.32
 -21  -3   5   44.18    5.02
  21  -3  -5   56.36    5.46
  21  -3  -5   50.40    4.86
 -21   3   5   48.73    4.87
  21   3  -5   51.79    4.95
  19  -3  -5   58.81    6.68
  19  -3  -5   62.67    5.96
 -19  -3   5   65.53    6.19
 -19  -3   5   60.89    6.61
  19   3  -5   60.39    6.05
 -19   3   5   61.76    6.02
 -17  -3   5   12.30    1.36
  17  -3  -5   10.99    1.18
  17  -3  -5   10.00    1.36
 -17  -3   5   10.70    1.31
  17   3  -5   10.72    1.27
 -17   3   5   10.17    1.18
  15  -3  -5    0.05    0.27
 -15  -3   5    0.20    0.20
 -15  -3   5    0.22    0.29
  15  -3  -5    0.25    0.16
  15   3  -5   -0.10    0.19
 -15   3   5   -0.05    0.14
 -13  -3   5   11.95    1.48
  13  -3  -5   12.61    1.53
 -13  -3   5   11.31    1.40
  13  -3  -5   11.52    1.27
 -13   3   5   13.79    1.35
  13   3  -5   12.57    1.39
 -11  -3   5   28.29    3.23
  11  -3  -5   27.31    3.24
 -11  -3   5   26.78    2.94
  11   3  -5   28.92    2.92
 -11   3   5   31.75    2.84
 -11   3   5   29.89    2.92
  -9  -3   5   18.57    2.03
  -9  -3   5   19.74    2.27
   9  -3  -5   21.61    2.30
  -9   3   5   21.36    2.05
  -9   3   5   18.79    1.92
   9   3  -5   18.33    2.01
  -7  -3   5    0.20    0.22
  -7  -3   5    0.32    0.21
   7  -3  -5    0.35    0.29
   7   3  -5    0.00    0.20
[truncated: 563,397 more chars]
