# Supplementary material for: Crystal structures of three new N-halo­methyl­ated quaternary ammonium salts
Source: Acta Crystallogr E Crystallogr Commun. 2015 Sep 26;71(Pt 10):1230–5. doi: 10.1107/S2056989015017181 (PMC4647383; doi:10.1107/S2056989015017181)
Supplement: Supplementary file 2 [file e-71-01230-Isup2.hkl]

data_I                                                                          
_shelx_title ' Compound_I'                                                      
_shelx_refln_list_code          4                                               
_shelx_F_calc_maximum      175.98                                               
_exptl_crystal_F_000       500.00                                               
_reflns_d_resolution_high  0.8303                                               
                                                                                
loop_                                                                           
 _space_group_symop_operation_xyz                                               
 'x, y, z'                                                                      
 '-x, y+1/2, -z'                                                                
                                                                                
_cell_length_a     7.9254                                                       
_cell_length_b    13.6161                                                       
_cell_length_c     9.4632                                                       
_cell_angle_alpha  90.000                                                       
_cell_angle_beta  103.320                                                       
_cell_angle_gamma  90.000                                                       
                                                                                
_shelx_F_squared_multiplier     1.000                                           
                                                                                
loop_                                                                           
 _refln_index_h                                                                 
 _refln_index_k                                                                 
 _refln_index_l                                                                 
 _refln_F_squared_calc                                                          
 _refln_F_squared_meas                                                          
 _refln_F_squared_sigma                                                         
 _refln_observed_status                                                         
   2 -10   0        860.89        853.08        25.89 o                         
   2  -9   0       5428.18       5422.28       135.97 o                         
   2  -8   0        617.91        620.11        19.06 o                         
   2  -7   0       5745.62       5496.80       135.68 o                         
   2  -6   0       3147.05       3127.58        77.09 o                         
   7  -5   0        433.74        394.25        21.05 o                         
   1  -4   0       8771.99       8698.63       220.74 o                         
   7  -4   0         73.35         66.85         9.67 o                         
   1  -3   0       9105.73       8702.32       215.33 o                         
   2  -3   0       8833.95       8839.72       216.75 o                         
   4  -3   0       8924.66       9223.16       222.73 o                         
   5  -3   0       1603.20       1668.90        43.81 o                         
   6  -3   0       1839.89       1815.96        54.05 o                         
   7  -3   0        587.90        593.37        26.17 o                         
   8  -3   0        473.51        502.63        25.60 o                         
   0  -2   0       2064.42       2252.88        63.72 o                         
   1  -2   0       5362.02       5428.53       135.40 o                         
   2  -2   0       2019.89       2147.70        39.28 o                         
   3  -2   0      11896.81      12296.41       295.83 o                         
   4  -2   0        704.87        680.42        22.19 o                         
   5  -2   0        334.10        322.39        10.24 o                         
   6  -2   0       1633.81       1682.22        35.61 o                         
   7  -2   0        862.16        892.33        34.70 o                         
   8  -2   0        537.91        537.90        26.74 o                         
   1  -1   0       2399.20       2626.18        36.45 o                         
   2  -1   0      14570.68      14117.91       473.19 o                         
   3  -1   0       4874.21       5038.26       121.18 o                         
   4  -1   0       2850.07       2985.35        66.99 o                         
   5  -1   0       6282.81       6244.34       124.31 o                         
   6  -1   0        291.53        274.43        10.44 o                         
   7  -1   0        325.13        344.63        12.68 o                         
   8  -1   0        552.14        546.15        27.59 o                         
   9  -1   0        262.70        252.88        19.34 o                         
   1   0   0       1270.72       1362.62        20.15 o                         
   2   0   0       5378.36       5587.49        69.12 o                         
   3   0   0      10893.70      10654.35       150.93 o                         
   4   0   0       5246.84       5590.00       100.36 o                         
   5   0   0        663.21        650.18        16.92 o                         
   6   0   0        214.88        216.26         9.31 o                         
   7   0   0       2598.88       2589.19        53.76 o                         
   8   0   0        273.46        298.39        20.20 o                         
   9   0   0          0.40         -1.42         4.55 o                         
   1   1   0       2336.15       2474.74        36.79 o                         
   2   1   0      13634.29      13514.93       192.75 o                         
   3   1   0       4764.62       4817.65        71.17 o                         
   4   1   0       2768.11       2808.86        44.61 o                         
   5   1   0       6151.00       6027.40       119.19 o                         
   6   1   0        312.97        304.14        11.58 o                         
   7   1   0        318.82        325.01        13.32 o                         
   8   1   0        562.85        581.55        19.40 o                         
   9   1   0        273.58        287.30        21.05 o                         
   0   2   0       2496.07       2719.00        47.22 o                         
   1   2   0       5633.97       5577.52        96.14 o                         
   2   2   0       2189.91       2240.96        33.44 o                         
   3   2   0      11854.85      12134.07       172.71 o                         
   4   2   0        826.76        797.09        15.27 o                         
   5   2   0        284.56        266.95         8.52 o                         
   6   2   0       1699.45       1717.32        38.11 o                         
   7   2   0        861.83        898.25        25.10 o                         
   8   2   0        536.50        524.19        19.06 o                         
   9   2   0        356.48        401.08        25.89 o                         
   1   3   0       9023.62       8866.32       107.87 o                         
   2   3   0       8768.81       8839.15       125.74 o                         
   3   3   0       4058.78       4048.27        51.58 o                         
   4   3   0       9129.43       9106.51       113.54 o                         
   5   3   0       1603.86       1592.95        23.91 o                         
   6   3   0       1748.62       1714.97        31.51 o                         
   7   3   0        602.28        585.59        20.20 o                         
   8   3   0        491.11        510.21        27.17 o                         
   9   3   0         50.62         61.59         8.55 o                         
   0   4   0        602.15        637.50        14.26 o                         
   1   4   0       8995.09       9020.42       128.26 o                         
   2   4   0       5163.55       5112.97        74.77 o                         
   3   4   0       3494.94       3536.61        53.79 o                         
   4   4   0        281.07        275.07         8.15 o                         
   5   4   0        124.45        120.24         5.83 o                         
   6   4   0       5306.88       5174.09        80.28 o                         
   7   4   0         76.22         77.74         6.17 o                         
   8   4   0        336.78        331.49        36.13 o                         
   9   4   0        570.96        574.31        32.43 o                         
   1   5   0       8382.80       8414.47       103.96 o                         
   2   5   0       1959.97       2008.46        39.29 o                         
   3   5   0       4335.36       4438.11        68.53 o                         
   4   5   0       5736.84       5641.82        84.60 o                         
   5   5   0        451.94        482.63        18.35 o                         
   6   5   0        778.51        753.27        17.68 o                         
   7   5   0        470.84        439.55        13.36 o                         
   8   5   0        321.13        348.44        16.48 o                         
   0   6   0      11211.27      11443.99       210.21 o                         
   1   6   0       4872.83       4890.93        62.39 o                         
   2   6   0       3133.99       3101.47        48.32 o                         
   3   6   0       2445.52       2432.62        48.10 o                         
   4   6   0        680.25        692.65        15.42 o                         
   5   6   0        260.43        273.08         9.25 o                         
   6   6   0       1772.29       1718.51        32.34 o                         
   7   6   0        536.50        573.69        16.48 o                         
   8   6   0        395.97        391.31        18.09 o                         
   1   7   0       1642.00       1653.74        23.88 o                         
   2   7   0       5793.34       5512.63        82.32 o                         
   3   7   0       1235.90       1196.55        22.75 o                         
   4   7   0       1706.80       1692.02        30.50 o                         
   5   7   0       2994.76       2974.35        49.60 o                         
   6   7   0        491.95        455.92        13.47 o                         
   7   7   0         15.79         19.23         9.24 o                         
   8   7   0        360.04        388.72        18.59 o                         
   0   8   0      12369.93      12125.84       212.90 o                         
   1   8   0       1216.70       1261.97        19.71 o                         
   2   8   0        592.04        642.49        13.01 o                         
   3   8   0       4125.92       4169.73        65.28 o                         
   4   8   0        824.49        844.15        18.72 o                         
   5   8   0        598.18        575.31        15.10 o                         
   6   8   0         21.91         12.43         4.10 o                         
   7   8   0       1197.63       1265.04        36.10 o                         
   8   8   0        147.49        158.22        12.39 o                         
   1   9   0        792.46        783.95        14.86 o                         
   2   9   0       5413.05       5445.07        70.91 o                         
   3   9   0       1026.50       1029.55        21.55 o                         
   4   9   0        862.50        870.09        19.55 o                         
   5   9   0       2391.68       2397.26        42.82 o                         
   6   9   0         47.74         47.90        10.95 o                         
   7   9   0         82.46         80.67        10.16 o                         
   0  10   0       3336.11       3362.86        65.94 o                         
   1  10   0       1221.58       1182.31        19.85 o                         
   2  10   0        842.33        829.50        15.35 o                         
   3  10   0       1154.31       1151.78        23.90 o                         
   4  10   0        231.05        243.85         9.54 o                         
   5  10   0        132.42        138.90        10.45 o                         
   6  10   0        542.19        563.52        22.01 o                         
   7  10   0        393.14        394.56        19.26 o                         
   1  11   0       1036.82       1005.79        18.16 o                         
   2  11   0       1006.63       1003.60        22.04 o                         
   3  11   0        708.28        709.77        17.72 o                         
   4  11   0       1316.48       1305.29        27.36 o                         
   5  11   0        516.82        515.33        20.61 o                         
   6  11   0        174.77        178.48        18.21 o                         
   0  12   0        382.45        403.37        15.02 o                         
   1  12   0       1977.77       1975.96        31.03 o                         
   2  12   0        757.23        762.21        18.95 o                         
   3  12   0        219.27        215.90         9.58 o                         
   4  12   0        222.13        245.16        20.48 o                         
   5  12   0         55.88         59.19         8.85 o                         
   6  12   0        570.05        577.85        23.82 o                         
   1  13   0        727.38        736.96        18.93 o                         
   2  13   0        187.47        184.96         9.22 o                         
   3  13   0        509.07        501.83        22.90 o                         
   4  13   0       1053.04       1075.50        32.98 o                         
   5  13   0         27.17         34.26         7.73 o                         
   0  14   0        737.77        721.80        22.80 o                         
   1  14   0        761.62        768.87        20.01 o                         
   2  14   0        324.24        325.31        12.62 o                         
   3  14   0        193.79        214.68        17.78 o                         
   4  14   0        120.98        132.36        12.45 o                         
   1  15   0        190.99        200.59        10.35 o                         
   2  15   0        327.16        321.77        16.52 o                         
   3  15   0        382.76        414.31        55.90 o                         
   0  16   0        714.85        748.40        37.83 o                         
   1  16   0         65.41         67.80         9.54 o                         
   2  16   0         40.11         38.74         7.78 o                         
  -2 -16   1         83.00        118.05        13.94 o                         
  -2 -15   1        353.33        384.58        23.04 o                         
  -1 -15   1        300.88        324.56        20.20 o                         
  -1 -14   1        198.79        169.82        14.51 o                         
   0 -14   1        486.38        432.66        22.19 o                         
   0 -13   1         57.96         53.19         8.53 o                         
   0 -12   1        138.62        166.69        12.23 o                         
   1 -12   1       2617.59       2553.55        70.54 o                         
   0 -11   1        559.36        565.50        22.76 o                         
   1 -11   1         25.17         21.62         5.12 o                         
   1 -10   1       2554.39       2521.69        68.55 o                         
   1  -9   1        202.85        208.22        10.52 o                         
   2  -9   1       2218.87       2168.68        56.89 o                         
   1  -8   1        172.65        159.58         8.82 o                         
   2  -8   1       4126.28       4152.47       100.98 o                         
   1  -7   1         68.64         60.87         4.84 o                         
   2  -7   1       3947.11       4019.63        99.84 o                         
   1  -6   1       8686.22       8673.31       206.80 o                         
   2  -6   1       2475.73       2456.27        63.15 o                         
  -8  -5   1        422.88        417.01        24.18 o                         
   0  -5   1       2648.33       2721.95        71.40 o                         
   1  -5   1        604.51        629.32        13.58 o                         
   2  -5   1       4082.51       4236.56        73.31 o                         
   6  -5   1       3241.30       3125.02        86.19 o                         
  -9  -4   1        518.01        529.94        29.58 o                         
  -8  -4   1         32.97         29.01         8.25 o                         
   0  -4   1        773.81        789.58        15.89 o                         
   2  -4   1       1619.21       1622.85        29.75 o                         
   4  -4   1       5944.60       5934.29       145.64 o                         
   5  -4   1         81.19         73.39         7.40 o                         
   6  -4   1        263.04        271.94        15.36 o                         
  -9  -3   1        281.95        294.20        14.78 o                         
  -8  -3   1        676.32        690.51        22.33 o                         
   0  -3   1       4772.07       4942.56        84.37 o                         
   1  -3   1       1700.92       1767.02        31.38 o                         
   2  -3   1       2359.29       2323.17        40.53 o                         
   3  -3   1       8196.62       8654.82       204.52 o                         
   4  -3   1       1205.62       1156.59        33.57 o                         
   5  -3   1       1574.93       1560.44        31.91 o                         
   6  -3   1       1925.85       1907.84        56.89 o                         
   7  -3   1        418.30        411.89        20.48 o                         
  -9  -2   1        386.43        417.58        25.03 o                         
  -8  -2   1        537.89        518.16        18.80 o                         
  -7  -2   1       1219.41       1228.56        44.09 o                         
  -1  -2   1      12679.54      12734.01       171.45 o                         
   0  -2   1      10796.19      10783.08       264.24 o                         
   2  -2   1       4933.49       5169.83        84.88 o                         
   3  -2   1       2891.61       2870.92        54.31 o                         
   4  -2   1       5220.50       5319.56        94.63 o                         
   5  -2   1        711.52        713.75        23.04 o                         
   6  -2   1        345.44        360.55        11.66 o                         
   7  -2   1        982.26        946.67        36.13 o                         
  -9  -1   1        135.06        124.31        14.51 o                         
  -8  -1   1        116.18        108.30         8.94 o                         
  -7  -1   1       1578.16       1577.42        37.08 o                         
  -6  -1   1        502.66        500.07        23.61 o                         
  -5  -1   1       2466.40       2546.72        67.42 o                         
  -4  -1   1       4202.55       4371.22       115.49 o                         
  -3  -1   1      13224.72      13157.46       329.40 o                         
  -2  -1   1       6876.34       7587.55       182.34 o                         
  -1  -1   1       1130.16       1146.74        30.58 o                         
   0  -1   1       7948.25       7759.84       388.35 o                         
   1  -1   1       1819.98       1918.02        23.81 o                         
   2  -1   1      11040.53      11213.36       158.04 o                         
   3  -1   1          8.25          9.08         2.70 o                         
   4  -1   1       3181.57       3234.21        59.84 o                         
   5  -1   1       6555.62       6470.75       114.14 o                         
   6  -1   1        503.44        512.30        15.05 o                         
   7  -1   1        585.13        580.57        25.89 o                         
   8  -1   1        532.96        580.86        27.59 o                         
  -9   0   1         32.02         40.11        10.24 o                         
  -8   0   1       1272.12       1303.37        48.93 o                         
  -7   0   1       1076.99       1103.32        22.43 o                         
  -6   0   1          0.00         -0.63         1.80 o                         
  -5   0   1       5851.34       5784.51        86.21 o                         
  -4   0   1        542.90        529.24        19.63 o                         
  -3   0   1        359.52        346.71        11.52 o                         
  -2   0   1       9254.09       9493.90       164.23 o                         
  -1   0   1       1316.14       1441.02        21.73 o                         
   0   0   1       7910.16       7429.94       176.65 o                         
   1   0   1        243.79        223.15        11.50 o                         
   2   0   1      14919.70      14398.44       259.71 o                         
   3   0   1       7026.29       7034.84       123.60 o                         
   4   0   1       1610.61       1656.55        33.49 o                         
   5   0   1        978.82       1002.47        23.42 o                         
   6   0   1         48.68         55.28         5.33 o                         
   7   0   1       2829.28       2781.19        57.20 o                         
   8   0   1          1.96          0.57         4.27 o                         
  -9   1   1        141.59        138.53        15.08 o                         
  -8   1   1        112.94        116.43         8.99 o                         
  -7   1   1       1596.70       1624.15        29.80 o                         
  -6   1   1        525.34        524.63        11.14 o                         
  -5   1   1       2479.23       2472.59        34.70 o                         
  -4   1   1       4239.47       4433.15        57.06 o                         
  -3   1   1      13620.26      13528.75       164.52 o                         
  -2   1   1       6952.89       7314.58       104.83 o                         
  -1   1   1       1083.69       1148.08        19.31 o                         
   0   1   1       8398.23       7820.80       308.41 o                         
   1   1   1       1678.21       1800.12        34.69 o                         
   2   1   1      11190.91      11358.08       194.90 o                         
   3   1   1          3.66          4.68         1.78 o                         
   4   1   1       3136.81       3237.41        61.25 o                         
   5   1   1       6410.46       6192.57       115.15 o                         
   6   1   1        502.76        507.29        16.06 o                         
   7   1   1        584.71        565.09        18.16 o                         
   8   1   1        540.34        547.58        28.16 o                         
   9   1   1        195.75        174.09        16.78 o                         
  -9   2   1        370.01        371.50        25.03 o                         
  -8   2   1        561.32        558.03        36.84 o                         
  -7   2   1       1223.33       1243.58        25.53 o                         
  -6   2   1       1689.94       1708.86        26.20 o                         
  -5   2   1       6353.87       6290.37        80.55 o                         
  -4   2   1       1543.82       1629.93        23.44 o                         
  -3   2   1       3090.03       3154.12        41.01 o                         
  -2   2   1       9410.90       9535.92       116.94 o                         
  -1   2   1      12209.84      11837.75       188.82 o                         
   0   2   1      11216.48      10695.15       494.67 o                         
   1   2   1      22350.09      17736.94      1047.08 o                         
   2   2   1       4525.09       4655.22        70.32 o                         
   3   2   1       3120.39       3128.93        45.90 o                         
   4   2   1       5228.95       5314.19        97.35 o                         
   5   2   1        775.38        765.27        19.90 o                         
   6   2   1        318.03        336.20        18.06 o                         
   7   2   1        979.29       1025.48        27.24 o                         
   8   2   1        353.98        350.17        15.08 o                         
  -9   3   1        278.93        288.74        15.27 o                         
  -8   3   1        694.18        718.64        23.09 o                         
  -7   3   1        775.77        763.42        18.43 o                         
  -6   3   1        143.95        142.70         7.04 o                         
  -5   3   1        211.58        223.07         6.76 o                         
  -4   3   1       8201.26       8016.72       100.39 o                         
  -3   3   1       1145.29       1119.07        16.49 o                         
  -2   3   1       7107.93       7203.71        89.13 o                         
   0   3   1       4624.71       4771.48        69.35 o                         
   1   3   1       1682.84       1723.45        32.41 o                         
   2   3   1       2335.43       2226.92        34.65 o                         
   3   3   1       8188.21       8281.74       120.36 o                         
   4   3   1       1292.10       1272.02        22.32 o                         
   5   3   1       1627.60       1639.93        35.80 o                         
   6   3   1       1964.55       1910.49        42.54 o                         
   7   3   1        424.79        422.12        15.98 o                         
   8   3   1        101.45        116.82        13.23 o                         
  -9   4   1        540.70        563.78        21.86 o                         
  -8   4   1         30.98         25.94         4.50 o                         
  -7   4   1        612.08        600.34        23.23 o                         
  -6   4   1       4204.78       4068.96        64.90 o                         
  -5   4   1        159.02        154.90         4.85 o                         
  -4   4   1       1803.99       1799.04        25.53 o                         
  -3   4   1       2546.74       2546.04        40.29 o                         
  -2   4   1       5228.78       5230.70        65.75 o                         
  -1   4   1       1003.99       1049.37        15.20 o                         
   0   4   1        744.81        767.60        11.64 o                         
   1   4   1      30970.10      25970.51      1716.38 o                         
   2   4   1       1645.68       1630.56        31.66 o                         
   3   4   1       2117.78       2301.40        36.54 o                         
   4   4   1       5980.40       5952.75        88.37 o                         
   5   4   1         82.07         77.24         4.85 o                         
   6   4   1        301.10        320.43        26.74 o                         
   7   4   1         68.32         69.29         7.74 o                         
   8   4   1        981.64        995.05        29.55 o                         
  -9   5   1        157.29        139.95        17.07 o                         
  -8   5   1        434.80        435.83        14.40 o                         
  -7   5   1        305.32        284.97        10.71 o                         
  -6   5   1        136.16        140.15         8.34 o                         
  -5   5   1        151.63        156.91         6.87 o                         
  -4   5   1       8338.06       8250.41       121.03 o                         
  -3   5   1       2465.22       2617.98        41.87 o                         
  -2   5   1       1970.17       1975.04        27.12 o                         
  -1   5   1      14281.34      14168.59       173.27 o                         
   0   5   1       2690.18       2773.29        36.26 o                         
   1   5   1        620.58        650.00        12.53 o                         
   2   5   1       3965.52       4113.61        62.14 o                         
   3   5   1       6701.41       6773.36        99.14 o                         
   4   5   1       1659.80       1621.87        28.40 o                         
   5   5   1       1283.74       1296.03        31.32 o                         
   6   5   1       3196.51       3151.72        52.24 o                         
   7   5   1        133.89        131.64         9.72 o                         
   8   5   1        175.21        166.46        11.80 o                         
  -8   6   1        491.33        485.31        15.92 o                         
  -7   6   1        280.82        299.10        11.20 o                         
  -6   6   1       1952.48       1900.97        35.35 o                         
  -5   6   1       2469.27       2469.69        44.67 o                         
  -4   6   1        138.24        137.04         6.22 o                         
  -3   6   1       3044.99       3159.29        50.03 o                         
  -2   6   1       6775.72       6926.96        87.23 o                         
  -1   6   1       2315.24       2379.93        32.33 o                         
   0   6   1       2376.44       2366.96        32.05 o                         
   1   6   1       8547.17       8312.48       121.19 o                         
   2   6   1       2572.86       2525.12        39.83 o                         
   3   6   1       1970.24       1987.80        33.20 o                         
   4   6   1       2480.18       2403.80        39.82 o                         
   5   6   1        545.25        546.39        13.77 o                         
   6   6   1        411.76        392.94        18.92 o                         
   7   6   1        578.80        593.65        21.52 o                         
   8   6   1        259.97        277.75        15.16 o                         
  -8   7   1        110.72        109.98        10.65 o                         
  -7   7   1       1064.05       1062.43        24.46 o                         
  -6   7   1        204.75        183.08         8.63 o                         
  -5   7   1       1065.90       1083.96        22.85 o                         
  -4   7   1       1090.19       1061.17        21.75 o                         
  -3   7   1       5976.42       5857.10        88.24 o                         
  -2   7   1       4464.84       4522.41        58.90 o                         
  -1   7   1       2687.10       2701.16        36.78 o                         
   0   7   1       2399.56       2351.97        32.44 o                         
   1   7   1         72.79         67.14         3.99 o                         
   2   7   1       4036.42       3986.30        61.21 o                         
   3   7   1       1300.92       1258.51        23.35 o                         
   4   7   1        775.05        759.95        16.62 o                         
   5   7   1       2591.55       2598.24        44.20 o                         
   6   7   1        629.83        568.80        20.41 o                         
   7   7   1        292.30        267.26        14.38 o                         
   8   7   1        277.97        275.86        23.47 o                         
  -8   8   1        585.86        572.87        40.96 o                         
  -7   8   1        561.51        583.59        28.73 o                         
  -6   8   1         80.66         75.63         6.42 o                         
  -5   8   1       3224.37       3172.63        53.31 o                         
  -4   8   1        367.75        372.15        11.40 o                         
  -3   8   1        621.54        604.81        14.65 o                         
  -2   8   1       1214.70       1184.83        18.93 o                         
  -1   8   1       1369.20       1303.27        20.33 o                         
   0   8   1       7042.13       6990.77        88.92 o                         
   1   8   1        186.51        192.65         6.85 o                         
   2   8   1       4016.05       3953.40        62.08 o                         
   3   8   1       2915.03       2799.05        45.80 o                         
   4   8   1        355.07        353.87        10.54 o                         
   5   8   1        226.32        232.93        12.54 o                         
   6   8   1         15.93         30.99         8.68 o                         
   7   8   1        966.33        913.90        29.64 o                         
  -7   9   1        543.75        566.79        24.46 o                         
  -6   9   1        141.66        139.14         7.95 o                         
  -5   9   1        802.40        774.80        19.06 o                         
  -4   9   1        243.27        243.46         9.47 o                         
  -3   9   1       2702.68       2590.74        44.11 o                         
  -2   9   1       2502.70       2523.90        35.98 o                         
  -1   9   1        271.37        258.75         7.16 o                         
   0   9   1       2953.38       2901.98        40.37 o                         
   1   9   1        187.34        189.31         7.35 o                         
   2   9   1       2164.44       2135.92        36.89 o                         
   3   9   1        122.51        130.20         6.36 o                         
   4   9   1        900.18        902.04        19.80 o                         
   5   9   1       2406.19       2334.23        53.60 o                         
   6   9   1         61.55         82.06         9.74 o                         
   7   9   1        157.39        167.38        20.20 o                         
  -7  10   1        382.11        366.61        17.99 o                         
  -6  10   1        504.23        503.02        20.31 o                         
  -5  10   1       1359.10       1374.16        28.83 o                         
  -4  10   1        699.78        708.20        17.89 o                         
  -3  10   1        436.54        452.61        13.23 o                         
  -2  10   1        893.61        864.95        16.96 o                         
  -1  10   1        886.45        894.78        16.28 o                         
   0  10   1       2600.69       2644.85        37.95 o                         
   1  10   1       2583.60       2499.86        42.45 o                         
   2  10   1       1765.17       1768.80        32.37 o                         
   3  10   1       1251.09       1266.83        25.45 o                         
   4  10   1        486.31        478.57        29.87 o                         
   5  10   1        243.91        265.90        14.33 o                         
   6  10   1         80.02         89.54        10.38 o                         
   7  10   1        366.72        348.83        21.05 o                         
  -7  11   1        163.29        168.07        18.92 o                         
  -6  11   1         24.54         20.61         5.73 o                         
  -5  11   1        200.41        200.28        10.80 o                         
  -4  11   1       1589.00       1572.84        31.58 o                         
  -3  11   1       1184.24       1133.49        24.46 o                         
  -2  11   1        987.84       1010.14        22.28 o                         
  -1  11   1       3664.57       3601.20        50.25 o                         
   0  11   1        510.07        527.92        11.95 o                         
   1  11   1         28.19         23.42         3.83 o                         
   2  11   1        905.08        902.28        28.09 o                         
   3  11   1       1428.97       1379.55        41.25 o                         
   4  11   1        772.07        784.21        25.54 o                         
   5  11   1        237.52        256.65        14.77 o                         
   6  11   1        792.95        809.00        44.23 o                         
  -6  12   1        869.83        850.75        29.26 o                         
  -5  12   1          8.39          8.44         7.40 o                         
  -4  12   1        242.53        238.60        10.46 o                         
  -3  12   1        569.07        609.88        16.93 o                         
  -2  12   1       1323.38       1301.84        27.31 o                         
  -1  12   1         89.95         96.17         5.38 o                         
   0  12   1        139.93        146.67         6.33 o                         
   1  12   1       2530.69       2468.92        43.91 o                         
   2  12   1        387.44        397.38        12.73 o                         
   3  12   1        124.27        153.51        10.76 o                         
   4  12   1        952.84        983.45        30.67 o                         
   5  12   1         34.81         35.64         6.92 o                         
   6  12   1        125.57        115.13        23.04 o                         
  -5  13   1         37.94         25.15         6.43 o                         
  -4  13   1       1305.87       1235.19        35.56 o                         
  -3  13   1        245.08        232.14        10.86 o                         
  -2  13   1        295.24        298.44        13.69 o                         
  -1  13   1       1680.12       1715.69        33.76 o                         
   0  13   1         51.47         56.39         5.13 o                         
   1  13   1          3.94          3.96         3.00 o                         
   2  13   1         85.42        104.25         9.55 o                         
   3  13   1        716.10        766.31        34.42 o                         
   4  13   1        221.67        192.20        13.32 o                         
   5  13   1        105.02        120.39        12.96 o                         
  -4  14   1         43.14         41.07         7.57 o                         
  -3  14   1        239.78        275.95        12.03 o                         
  -2  14   1        178.52        198.30        11.27 o                         
  -1  14   1        213.31        216.33        10.29 o                         
   0  14   1        487.44        454.48        14.49 o                         
   1  14   1       1547.72       1624.74        41.34 o                         
   2  14   1        521.85        496.23        20.33 o                         
   3  14   1        291.93        298.84        29.01 o                         
   4  14   1        255.03        315.30        21.19 o                         
  -3  15   1        433.18        456.71        29.87 o                         
  -2  15   1        362.13        356.89        28.32 o                         
  -1  15   1        302.59        333.62        14.94 o                         
   0  15   1        315.43        348.80        17.06 o                         
   1  15   1          5.95          8.95         5.10 o                         
   2  15   1        208.19        192.10        19.77 o                         
   3  15   1        208.13        217.64        14.89 o                         
  -2  16   1         73.81         72.24         9.80 o                         
  -1  16   1        180.52        158.77        13.27 o                         
   0  16   1        477.28        517.42        31.86 o                         
   1  16   1         36.70         40.39         7.84 o                         
  -3 -15   2        554.93        573.75        30.44 o                         
  -2 -15   2        165.38        149.62        15.36 o                         
  -1 -15   2        289.88        326.84        20.20 o                         
  -4 -14   2        455.83        457.97        27.59 o                         
  -3 -14   2        213.24        244.63        18.77 o                         
  -2 -14   2        234.15        245.20        17.92 o                         
  -1 -14   2        223.56        200.26        15.65 o                         
  -5 -13   2          1.38         -3.70         3.70 o                         
  -4 -13   2        408.33        419.29        25.60 o                         
  -3 -13   2          9.19          8.53         5.40 o                         
  -2 -13   2       1141.25       1171.38        43.24 o                         
  -1 -13   2       1489.51       1522.69        51.20 o                         
   0 -13   2        116.43        113.78        10.81 o                         
  -6 -12   2        340.44        335.94        24.18 o                         
  -5 -12   2         67.39         73.67        12.80 o                         
  -4 -12   2       1476.90       1454.70        54.05 o                         
  -3 -12   2        303.34        319.73        20.20 o                         
  -2 -12   2        102.22        124.02        12.23 o                         
  -1 -12   2        326.94        350.73        19.06 o                         
   0 -12   2        465.55        483.00        21.62 o                         
  -7 -11   2        125.37         86.76        15.36 o                         
  -6 -11   2        427.50        422.13        26.45 o                         
  -5 -11   2         60.38         41.25         9.96 o                         
  -4 -11   2        398.80        440.62        24.46 o                         
  -3 -11   2        625.33        653.39        29.87 o                         
  -2 -11   2       1507.96       1471.20        50.06 o                         
  -1 -11   2       1368.30       1401.51        46.08 o                         
   0 -11   2       1252.70       1336.08        42.67 o                         
   1 -11   2       1129.55       1120.18        36.98 o                         
  -7 -10   2        211.92        206.80        19.34 o                         
  -6 -10   2        317.47        315.18        22.19 o                         
  -3 -10   2        273.47        271.37        17.64 o                         
  -2 -10   2       1763.87       1855.21        58.03 o                         
  -1 -10   2       1324.39       1304.79        42.10 o                         
   0 -10   2        384.91        347.60        16.78 o                         
   1 -10   2       1359.94       1365.95        40.68 o                         
  -7  -9   2        753.90        765.47        36.98 o                         
  -2  -9   2       1318.03       1346.61        44.37 o                         
  -1  -9   2       1083.04       1100.56        36.69 o                         
   0  -9   2       5322.16       5228.85       133.41 o                         
   1  -9   2        165.80        170.39         9.96 o                         
   2  -9   2         56.75         58.03         5.97 o                         
  -8  -8   2        244.56        292.70        22.47 o                         
  -7  -8   2          9.52         12.23         6.54 o                         
  -2  -8   2       3441.21       3412.60        94.15 o                         
  -1  -8   2       1718.50       1759.92        53.19 o                         
   0  -8   2        380.93        350.16        15.93 o                         
   1  -8   2        274.96        287.01        12.80 o                         
   2  -8   2       6653.40       6390.28       159.86 o                         
  -8  -7   2        276.83        293.27        21.90 o                         
  -7  -7   2        663.98        662.21        32.71 o                         
  -2  -7   2       1114.34       1086.33        36.41 o                         
  -1  -7   2       2794.10       2835.73        75.95 o                         
   0  -7   2      12352.07      12247.48       303.23 o                         
   1  -7   2        827.67        844.26        25.89 o                         
   2  -7   2         42.94         36.69         4.27 o                         
   3  -7   2       1612.78       1609.73        43.52 o                         
  -8  -6   2        535.96        589.11        30.72 o                         
  -7  -6   2        840.94        827.48        36.13 o                         
  -2  -6   2       1712.40       1752.53        51.49 o                         
  -1  -6   2       2907.72       2919.07        78.23 o                         
   0  -6   2       1043.26       1006.40        29.87 o                         
   1  -6   2       4695.39       4635.62        82.05 o                         
   2  -6   2       5111.39       5125.77        91.01 o                         
   3  -6   2       2962.70       3015.65        53.60 o                         
  -9  -5   2        826.62        840.37        27.45 o                         
  -8  -5   2        474.71        480.44        27.02 o                         
  -7  -5   2         66.41         74.81        11.66 o                         
  -6  -5   2       2733.96       2697.48        79.93 o                         
  -2  -5   2       8155.12       8376.34       206.23 o                         
  -1  -5   2       9214.44       9283.18       238.94 o                         
   0  -5   2       1583.98       1547.23        29.35 o                         
   1  -5   2       4724.28       4782.87        83.55 o                         
   2  -5   2        346.29        329.96        10.95 o                         
   3  -5   2       3603.67       3816.02        66.48 o                         
   4  -5   2        133.35        140.36         4.98 o                         
   5  -5   2        963.75        939.27        29.58 o                         
  -9  -4   2         36.92         49.77         7.84 o                         
  -8  -4   2        276.95        310.62        20.48 o                         
  -7  -4   2       1108.19       1111.08        42.95 o                         
  -6  -4   2       2599.35       2509.74        76.52 o                         
  -5  -4   2          8.05          8.25         4.55 o                         
  -4  -4   2       9485.73       9513.02       235.81 o                         
  -3  -4   2       2518.90       2556.96        70.26 o                         
  -2  -4   2       2069.27       2102.12        59.45 o                         
  -1  -4   2       2211.04       2147.35        60.59 o                         
   0  -4   2       3442.08       3557.48        64.14 o                         
   1  -4   2      12431.82      12324.85       271.23 o                         
   2  -4   2        327.99        347.73         7.93 o                         
   3  -4   2       3478.94       3452.72        49.81 o                         
   4  -4   2       3685.71       3626.27        65.27 o                         
   5  -4   2        176.13        177.50         9.96 o                         
  -9  -3   2        867.96        888.62        27.76 o                         
  -8  -3   2        240.51        252.24        13.16 o                         
  -7  -3   2        218.20        213.34        15.36 o                         
  -6  -3   2       1626.49       1666.62        52.91 o                         
  -5  -3   2        162.09        141.37        11.09 o                         
  -4  -3   2       2761.91       2812.12        80.50 o                         
  -3  -3   2       2866.20       2898.31        79.65 o                         
  -2  -3   2       9872.93       9962.17       250.60 o                         
  -1  -3   2       8695.88       8842.28       219.88 o                         
   0  -3   2       4227.08       4275.07       104.39 o                         
   1  -3   2       5285.48       5458.12       135.40 o                         
   2  -3   2       1689.35       1706.75        24.97 o                         
   3  -3   2       4738.89       4753.01        68.64 o                         
   4  -3   2        579.33        575.02        14.22 o                         
   5  -3   2       1126.44       1157.76        24.73 o                         
   6  -3   2       3726.71       3634.19        97.85 o                         
  -9  -2   2         81.08         78.79        13.37 o                         
  -8  -2   2        908.08        870.16        25.74 o                         
  -7  -2   2        863.75        863.32        33.00 o                         
  -6  -2   2       1210.49       1278.91        42.10 o                         
  -5  -2   2       5510.67       5543.74       143.93 o                         
  -4  -2   2       4734.37       4759.15       119.76 o                         
  -3  -2   2       1574.67       1525.09        31.98 o                         
  -2  -2   2       6548.47       6806.13       118.87 o                         
  -1  -2   2      19678.92      17374.75       700.61 o                         
   0  -2   2       1866.85       1915.99        34.56 o                         
   1  -2   2       5903.24       5910.69       148.20 o                         
   2  -2   2      11580.40      11600.05       161.53 o                         
   3  -2   2       4388.87       4403.77        78.33 o                         
   4  -2   2       3025.99       3056.61        56.92 o                         
   5  -2   2       2807.69       2745.11        53.00 o                         
   6  -2   2        566.25        550.35        15.27 o                         
  -9  -1   2        105.09        101.27        14.51 o                         
  -8  -1   2        529.32        539.45        18.71 o                         
  -7  -1   2       1753.59       1748.83        59.59 o                         
  -6  -1   2       1660.62       1664.34        51.20 o                         
  -5  -1   2         96.02         91.24         6.11 o                         
  -4  -1   2        534.08        533.35        19.63 o                         
  -3  -1   2      15438.69      15461.10       265.00 o                         
  -2  -1   2       5886.28       6141.26       109.12 o                         
  -1  -1   2       2794.11       2924.57        77.37 o                         
   1  -1   2       2023.06       2047.12        37.35 o                         
   2  -1   2        154.93        152.24         5.06 o                         
   3  -1   2       3356.74       3441.87        62.14 o                         
   4  -1   2       4203.11       4234.35        77.94 o                         
   5  -1   2        677.00        690.65        17.60 o                         
   6  -1   2        433.64        455.11        23.47 o                         
   7  -1   2       1361.75       1395.54        46.65 o                         
  -9   0   2        104.50         91.59        14.22 o                         
  -8   0   2       1020.03        959.75        40.11 o                         
  -7   0   2         39.54         46.49         5.94 o                         
  -6   0   2        656.16        622.91        15.04 o                         
  -5   0   2       8343.39       7999.13       143.50 o                         
  -4   0   2         64.08         71.99         4.70 o                         
  -3   0   2       1573.27       1535.81        30.96 o                         
  -2   0   2       7343.25       7551.03       132.15 o                         
  -1   0   2         18.40         24.57         3.58 o                         
   0   0   2       8099.15       8182.48       165.41 o                         
   1   0   2        264.23        267.79         5.76 o                         
   2   0   2      19223.38      17742.29       304.82 o                         
   3   0   2       2922.61       2920.05        54.30 o                         
   4   0   2         82.88         83.02         9.81 o                         
   5   0   2       3586.10       3585.59        68.29 o                         
   6   0   2         53.88         59.68         5.93 o                         
   7   0   2        289.43        291.26        12.34 o                         
  -9   1   2         97.95         94.15        14.79 o                         
  -8   1   2        504.00        485.00        27.88 o                         
  -7   1   2       1735.38       1735.52        32.33 o                         
  -6   1   2       1706.45       1646.00        29.97 o                         
  -5   1   2        103.42        105.01         9.60 o                         
  -4   1   2        491.13        506.11        13.61 o                         
  -3   1   2      15289.63      15133.56       264.30 o                         
  -2   1   2       5904.32       6232.39       129.43 o                         
  -1   1   2       2801.31       2917.47        52.90 o                         
   1   1   2       2042.49       2060.70        30.78 o                         
   2   1   2        156.94        158.24         4.52 o                         
   3   1   2       3279.85       3375.67        63.36 o                         
   4   1   2       4291.13       4321.87        79.45 o                         
   5   1   2        708.71        678.29        18.60 o                         
   6   1   2        447.61        455.68        17.78 o                         
   7   1   2       1386.23       1389.60        38.83 o                         
   8   1   2        143.28        144.50        14.22 o                         
  -9   2   2         81.81         81.35        13.94 o                         
  -8   2   2        882.72        865.31        26.51 o                         
  -7   2   2        795.99        788.68        23.91 o                         
  -6   2   2       1233.56       1233.57        23.85 o                         
  -5   2   2       5554.80       5504.01        71.62 o                         
  -4   2   2       4782.45       4765.78        71.14 o                         
  -3   2   2       1596.59       1587.39        25.74 o                         
  -2   2   2       6553.24       6655.25       118.57 o                         
  -1   2   2      19567.09      18470.09       308.04 o                         
   0   2   2       1740.55       1766.32        27.64 o                         
   1   2   2       6087.42       5969.83       108.95 o                         
   2   2   2      11707.24      11442.43       200.83 o                         
   3   2   2       4365.71       4387.69        80.95 o                         
   4   2   2       3045.04       3085.29        59.54 o                         
   5   2   2       2812.24       2807.51        55.92 o                         
   6   2   2        524.02        490.89        16.79 o                         
   7   2   2        211.47        220.65        11.26 o                         
   8   2   2        452.52        449.31        19.77 o                         
  -9   3   2        861.75        865.03        41.25 o                         
  -8   3   2        241.46        259.20        13.44 o                         
  -7   3   2        214.32        198.46         8.83 o                         
  -6   3   2       1635.46       1615.55        25.47 o                         
  -5   3   2        170.79        163.93         5.37 o                         
  -4   3   2       2931.74       2964.65        39.81 o                         
  -3   3   2       2936.42       2972.61        39.41 o                         
  -2   3   2      10070.22      10167.12       143.86 o                         
  -1   3   2       8713.58       8905.08       126.45 o                         
   0   3   2       4025.15       4077.12        62.04 o                         
   1   3   2       5305.14       5409.37        97.15 o                         
   2   3   2       1714.49       1655.51        34.19 o                         
   3   3   2       4717.62       4805.33        88.20 o                         
   4   3   2        535.18        529.47        15.99 o                         
   5   3   2       1161.56       1138.37        28.26 o                         
   6   3   2       3677.74       3644.89        72.91 o                         
   7   3   2        365.28        361.06        15.08 o                         
   8   3   2        147.21        142.55        10.56 o                         
  -9   4   2         35.47         43.28        13.37 o                         
  -8   4   2        298.06        280.48        14.30 o                         
  -7   4   2       1201.56       1186.71        25.21 o                         
  -6   4   2       2587.56       2590.87        44.33 o                         
  -5   4   2         11.65         12.19         2.05 o                         
  -4   4   2       9422.03       9251.45       116.50 o                         
  -3   4   2       2498.30       2512.97        34.31 o                         
  -2   4   2       2108.54       2162.39        33.75 o                         
  -1   4   2       2338.70       2291.59        34.95 o                         
   0   4   2       3515.74       3629.66        53.33 o                         
   1   4   2      12345.45      12091.35       212.90 o                         
   2   4   2        325.42        340.06         7.37 o                         
   3   4   2       3362.64       3378.01        65.77 o                         
   4   4   2       3666.49       3635.63        70.80 o                         
   5   4   2        187.86        173.58        13.80 o                         
   6   4   2        280.03        267.68        12.56 o                         
   7   4   2         79.36         83.91         8.85 o                         
   8   4   2        559.32        591.70        21.81 o                         
  -9   5   2        830.69        816.60        58.17 o                         
  -8   5   2        474.12        496.25        21.08 o                         
  -7   5   2         61.72         63.58         6.06 o                         
  -6   5   2       2645.68       2617.99        45.52 o                         
  -5   5   2        111.09        101.57         5.74 o                         
  -4   5   2       2878.71       2862.20        39.24 o                         
  -3   5   2       1080.93       1054.11        16.59 o                         
  -2   5   2       7935.91       8140.34       102.32 o                         
  -1   5   2       9625.56       9746.94       137.67 o                         
   0   5   2       1491.01       1480.21        29.72 o                         
   1   5   2       4776.36       4750.72        70.11 o                         
   2   5   2        342.15        320.23         9.51 o                         
   3   5   2       3620.87       3684.09        56.94 o                         
   4   5   2        143.37        144.29         5.73 o                         
   5   5   2        948.43        961.96        26.15 o                         
   6   5   2       2153.47       2123.10        48.27 o                         
   7   5   2         91.53        105.70         9.14 o                         
   8   5   2        194.78        179.21        12.37 o                         
  -8   6   2        549.72        571.43        18.85 o                         
  -7   6   2        804.17        821.60        20.48 o                         
  -6   6   2       1020.42       1016.92        22.62 o                         
  -5   6   2       2230.00       2220.96        39.13 o                         
  -4   6   2       3166.35       3074.13        41.97 o                         
  -3   6   2       1959.59       1994.79        28.54 o                         
  -2   6   2       1723.29       1732.95        25.13 o                         
  -1   6   2       2794.70       2887.64        44.96 o                         
   0   6   2        940.55        949.52        17.64 o                         
   1   6   2       4659.35       4635.10        69.07 o                         
   2   6   2       5171.26       5237.24        77.12 o                         
   3   6   2       3024.29       2956.31        54.23 o                         
   4   6   2       2777.81       2726.79        44.30 o                         
   5   6   2       1129.73       1138.68        30.17 o                         
   6   6   2        199.15        207.66        12.07 o                         
   7   6   2        137.42        149.44        11.04 o                         
   8   6   2        392.59        400.50        18.69 o                         
  -8   7   2        293.71        306.01        12.60 o                         
  -7   7   2        687.66        710.29        19.00 o                         
  -6   7   2        831.61        834.41        20.16 o                         
  -5   7   2        203.89        204.34         8.56 o                         
  -4   7   2        494.37        499.77        15.02 o                         
  -3   7   2       5130.88       5140.73        66.96 o                         
  -2   7   2       1125.12       1109.74        17.82 o                         
  -1   7   2       2693.21       2755.09        43.92 o                         
   0   7   2      12329.26      12289.38       175.65 o                         
   1   7   2        826.93        826.76        23.61 o                         
   2   7   2         40.87         37.91         4.24 o                         
   3   7   2       1669.64       1679.75        28.91 o                         
   4   7   2       1772.02       1726.93        49.35 o                         
   5   7   2        317.18        326.27        14.57 o                         
   6   7   2        303.46        273.55        14.08 o                         
   7   7   2        649.27        681.12        24.43 o                         
  -8   8   2        249.92        243.87        15.22 o                         
  -7   8   2         10.01         15.51         4.02 o                         
  -6   8   2        461.83        440.96        13.93 o                         
  -5   8   2       3396.15       3365.22        56.47 o                         
  -4   8   2        392.18        394.07        11.92 o                         
  -3   8   2        665.36        667.67        12.61 o                         
  -2   8   2       3419.66       3418.86        46.52 o                         
  -1   8   2       1818.07       1838.74        31.18 o                         
   0   8   2        403.19        406.54        10.40 o                         
   1   8   2        295.56        304.53         8.82 o                         
   2   8   2       6587.31       6397.78        95.27 o                         
   3   8   2        835.30        812.96        17.01 o                         
   4   8   2         42.37         46.54         8.11 o                         
   5   8   2       1749.39       1730.11        55.33 o                         
   6   8   2         52.53         48.96        10.81 o                         
   7   8   2        157.52        159.40        11.97 o                         
  -7   9   2        742.05        741.61        24.25 o                         
  -6   9   2        442.73        459.42        14.73 o                         
  -5   9   2         24.71         20.29         6.21 o                         
  -4   9   2        155.31        152.22         7.81 o                         
  -3   9   2       5373.62       5212.12        81.02 o                         
  -2   9   2       1330.68       1323.14        24.02 o                         
  -1   9   2       1080.40       1079.85        21.30 o                         
   0   9   2       5252.26       5105.02        78.15 o                         
   1   9   2        179.46        170.79         9.15 o                         
   2   9   2         64.89         76.92         6.61 o                         
   3   9   2        714.90        741.80        22.93 o                         
   4   9   2       1115.52       1090.84        30.36 o                         
   5   9   2        935.45        911.43        28.15 o                         
   6   9   2         65.72         88.88        11.09 o                         
   7   9   2        820.14        854.61        29.47 o                         
  -7  10   2        211.23        231.63        20.77 o                         
  -6  10   2        294.77        286.51        11.99 o                         
  -5  10   2       1627.38       1592.14        32.37 o                         
  -4  10   2        863.95        822.96        19.91 o                         
  -3  10   2        256.76        276.92        10.35 o                         
  -2  10   2       1803.70       1828.16        28.44 o                         
  -1  10   2       1255.03       1247.77        24.56 o                         
   0  10   2        366.94        369.91        11.00 o                         
   1  10   2       1356.15       1320.91        28.99 o                         
   2  10   2       3265.89       3181.65        52.21 o                         
   3  10   2        456.76        459.02        30.29 o                         
   4  10   2        875.23        849.17        26.64 o                         
   5  10   2        532.89        563.92        21.81 o                         
   6  10   2         99.59        109.29        11.46 o                         
  -7  11   2        134.72        135.69        12.37 o                         
  -6  11   2        413.18        416.21        14.68 o                         
  -5  11   2         64.29         56.33         6.30 o                         
  -4  11   2        389.29        428.14        13.89 o                         
  -3  11   2        682.94        686.32        17.74 o                         
  -2  11   2       1560.65       1496.34        24.86 o                         
  -1  11   2       1446.71       1399.93        27.28 o                         
   0  11   2       1262.32       1309.35        26.19 o                         
   1  11   2       1174.03       1180.91        24.10 o                         
   2  11   2        365.08        338.95        21.05 o                         
   3  11   2        474.48        426.07        22.19 o                         
   4  11   2        299.22        289.17        21.05 o                         
   5  11   2        134.36        118.28        11.66 o                         
   6  11   2        652.17        673.93        25.84 o                         
  -6  12   2        336.64        356.65        33.28 o                         
  -5  12   2         70.11         69.04         9.14 o                         
  -4  12   2       1462.25       1481.20        31.30 o                         
  -3  12   2        307.66        314.54        11.82 o                         
  -2  12   2        116.44        124.71        17.33 o                         
  -1  12   2        325.23        343.63        11.42 o                         
   0  12   2        475.49        459.28        13.62 o                         
   1  12   2       2296.11       2239.03        40.30 o                         
   2  12   2        139.26        145.96        10.41 o                         
   3  12   2       1049.95       1009.35        30.43 o                         
   4  12   2        917.94        880.85        45.37 o                         
   5  12   2         70.97         53.41         9.05 o                         
  -5  13   2          3.19         10.29         6.40 o                         
  -4  13   2        391.59        375.84        14.10 o                         
  -3  13   2          8.94         10.16         3.67 o                         
  -2  13   2       1090.02       1101.08        46.08 o                         
  -1  13   2       1444.83       1488.94        30.14 o                         
   0  13   2        105.38        106.02         7.20 o                         
   1  13   2        743.87        757.49        24.57 o                         
   2  13   2        130.90        119.78        10.72 o                         
   3  13   2        441.26        464.98        37.97 o                         
   4  13   2          6.04          5.27         5.40 o                         
   5  13   2        136.25        139.22        13.24 o                         
  -4  14   2        447.73        467.09        16.97 o                         
  -3  14   2        215.44        228.68        11.16 o                         
  -2  14   2        244.72        254.03        21.33 o                         
  -1  14   2        206.15        221.06        13.23 o                         
   0  14   2         46.25         48.53         6.97 o                         
   1  14   2        380.80        399.03        17.58 o                         
   2  14   2        271.85        296.71        15.83 o                         
   3  14   2        267.01        257.57        17.35 o                         
   4  14   2        376.04        403.42        30.44 o                         
  -3  15   2        554.34        523.03        21.79 o                         
  -2  15   2        166.48        200.66        13.46 o                         
  -1  15   2        303.45        325.90        17.36 o                         
   0  15   2        642.57        587.11        33.57 o                         
   1  15   2        119.28        158.71        21.19 o                         
   2  15   2         43.16         47.96        10.24 o                         
  -1  16   2        129.06        135.12        19.06 o                         
   0  16   2         46.76         48.36        12.52 o                         
  -3 -15   3        126.90        118.90        14.79 o                         
  -2 -15   3        234.62        227.28        18.49 o                         
  -1 -15   3        383.20        361.26        22.19 o                         
  -4 -14   3        656.94        665.91        34.99 o                         
  -3 -14   3        347.01        300.10        21.33 o                         
  -2 -14   3        168.69        159.29        15.65 o                         
  -1 -14   3        311.45        321.43        19.91 o                         
  -5 -13   3         59.18         74.81        13.65 o                         
  -4 -13   3         18.79         15.08         7.96 o                         
  -3 -13   3         40.20         40.96         9.10 o                         
  -2 -13   3       1228.73       1216.61        46.65 o                         
  -1 -13   3        507.23        500.07        24.75 o                         
   0 -13   3        269.73        258.85        16.50 o                         
  -6 -12   3          5.70         14.51         7.40 o                         
  -5 -12   3        154.22        131.70        15.08 o                         
  -4 -12   3       1548.01       1601.48        57.74 o                         
  -3 -12   3        282.62        303.23        19.91 o                         
  -2 -12   3         78.49        100.13        11.38 o                         
  -1 -12   3       1416.94       1352.58        48.07 o                         
   0 -12   3        209.55        207.65        14.22 o                         
  -7 -11   3        271.54        248.33        22.47 o                         
  -6 -11   3        510.35        513.16        29.58 o                         
  -5 -11   3        285.72        251.46        19.34 o                         
  -4 -11   3         41.27         49.50        10.24 o                         
  -3 -11   3        159.24        155.03        14.22 o                         
  -2 -11   3       1738.98       1693.64        56.04 o                         
  -1 -11   3        339.39        337.65        18.77 o                         
   0 -11   3        835.66        842.27        30.72 o                         
   1 -11   3       1339.45       1336.08        41.81 o                         
  -7 -10   3        301.84        274.21        23.04 o                         
  -6 -10   3        264.15        283.32        21.33 o                         
  -5 -10   3        859.39        833.74        37.26 o                         
  -4 -10   3       1092.29       1034.85        41.53 o                         
  -3 -10   3       1751.15       1794.06        59.17 o                         
  -2 -10   3       1512.41       1521.26        50.06 o                         
  -1 -10   3       1654.86       1627.65        51.49 o                         
   0 -10   3        485.32        488.69        21.05 o                         
   1 -10   3        599.85        589.11        22.47 o                         
  -7  -9   3        472.83        503.77        29.58 o                         
  -6  -9   3         78.67         85.05        13.08 o                         
  -5  -9   3       1687.25       1592.95        57.46 o                         
  -4  -9   3         24.40         24.18         6.83 o                         
  -3  -9   3       1137.32       1093.44        42.38 o                         
  -2  -9   3        296.00        282.75        16.78 o                         
  -1  -9   3       2145.82       2068.27        61.16 o                         
   0  -9   3       3866.71       3846.40       103.83 o                         
   1  -9   3       1249.00       1258.43        39.54 o                         
   2  -9   3       1627.95       1557.39        46.37 o                         
  -8  -8   3        137.22        130.28        18.49 o                         
  -7  -8   3        182.23        205.09        18.49 o                         
  -6  -8   3        854.35        796.47        36.13 o                         
  -5  -8   3       1863.68       1894.47        61.73 o                         
  -4  -8   3         47.79         51.77         9.10 o                         
  -3  -8   3       4251.71       4237.52       116.91 o                         
  -2  -8   3       1459.38       1453.28        46.94 o                         
  -1  -8   3        499.43        492.96        20.20 o                         
   0  -8   3        885.98        849.38        29.30 o                         
   1  -8   3        344.08        352.72        15.93 o                         
   2  -8   3       3782.01       3639.60        94.72 o                         
  -8  -7   3        772.05        847.39        40.68 o                         
  -7  -7   3        511.80        510.03        28.16 o                         
  -6  -7   3        559.29        543.88        27.88 o                         
  -5  -7   3       1831.71       1906.70        60.02 o                         
  -4  -7   3         80.56         92.45        10.24 o                         
  -3  -7   3       3026.79       3134.69        86.47 o                         
  -2  -7   3       2404.15       2581.71        71.40 o                         
  -1  -7   3       4091.96       3968.14       106.67 o                         
   0  -7   3       5850.08       5800.03       147.63 o                         
   1  -7   3       3230.85       3203.81        58.36 o                         
   2  -7   3       2227.01       2173.52        59.74 o                         
   3  -7   3        644.16        658.51        21.33 o                         
  -8  -6   3        130.38        126.01        15.08 o                         
  -7  -6   3        872.40        904.85        39.25 o                         
  -6  -6   3        418.93        446.59        23.89 o                         
  -5  -6   3       1876.18       1892.19        61.73 o                         
  -4  -6   3       3908.33       3903.57       106.67 o                         
  -3  -6   3       3144.32       3125.87        86.76 o                         
  -2  -6   3       1947.48       1958.19        57.74 o                         
  -1  -6   3       2191.07       2089.89        62.01 o                         
   0  -6   3       1890.94       1873.13        53.48 o                         
   1  -6   3        424.61        412.17        15.93 o                         
   2  -6   3       2079.46       2020.48        55.47 o                         
   3  -6   3       2535.42       2488.69        65.99 o                         
  -9  -5   3        439.31        393.97        26.45 o                         
  -8  -5   3        115.12        106.39        13.37 o                         
  -7  -5   3        516.84        552.70        27.88 o                         
  -6  -5   3       2709.56       2694.64        82.78 o                         
  -5  -5   3        425.58        387.43        21.05 o                         
  -4  -5   3        250.80        249.47        15.36 o                         
  -2  -5   3      11170.53      11590.39       286.73 o                         
  -1  -5   3       2922.43       3073.25        83.63 o                         
   0  -5   3        974.26       1006.12        31.29 o                         
   1  -5   3      13303.41      12972.27       319.73 o                         
   2  -5   3        649.06        662.21        21.90 o                         
   3  -5   3        388.57        401.08        15.65 o                         
   4  -5   3       1069.42       1088.89        31.01 o                         
  -9  -4   3         82.19         74.24        13.37 o                         
  -8  -4   3        328.48        326.55        21.33 o                         
  -7  -4   3       1508.76       1470.06        51.49 o                         
  -6  -4   3         55.70         43.81         8.53 o                         
  -5  -4   3        131.15        118.90        11.09 o                         
  -4  -4   3      10501.15      10426.40       261.13 o                         
  -3  -4   3        230.06        242.36        13.65 o                         
  -2  -4   3       1482.82       1441.05        44.09 o                         
  -1  -4   3      12535.64      12809.28       319.16 o                         
   0  -4   3       1823.76       1785.24        52.91 o                         
   1  -4   3       1701.89       1728.06        48.64 o                         
   2  -4   3        508.70        543.31        19.63 o                         
   3  -4   3       8918.25       8933.02       223.30 o                         
   4  -4   3        936.90        978.72        27.17 o                         
  -9  -3   3        900.26        941.20        29.24 o                         
  -8  -3   3        186.16        209.93        17.07 o                         
  -7  -3   3        942.19        953.78        36.98 o                         
  -6  -3   3       2481.80       2364.39        71.68 o                         
  -5  -3   3       1215.81       1163.70        40.11 o                         
  -4  -3   3        193.21        185.84         8.73 o                         
  -3  -3   3       1293.22       1308.36        28.66 o                         
  -2  -3   3       5588.47       5511.24        96.94 o                         
  -1  -3   3       1724.67       1744.53        32.24 o                         
   0  -3   3       1817.10       1769.05        33.68 o                         
   1  -3   3      12510.76      12149.35       298.96 o                         
   2  -3   3       1533.71       1493.96        43.52 o                         
   3  -3   3        348.95        347.29         7.20 o                         
   4  -3   3       1896.08       1915.76        37.37 o                         
   5  -3   3       1019.08        994.34        22.32 o                         
  -9  -2   3        113.41        120.26        10.57 o                         
  -8  -2   3        162.40        169.25        14.79 o                         
  -7  -2   3       1174.58       1146.64        41.81 o                         
  -6  -2   3        659.96        630.37        19.26 o                         
  -5  -2   3       2633.28       2729.01        53.28 o                         
  -4  -2   3       7372.39       7269.06       131.85 o                         
  -3  -2   3       6648.92       6679.09       117.34 o                         
  -2  -2   3       2883.33       2899.81        54.61 o                         
  -1  -2   3       4345.37       4342.74        79.43 o                         
   0  -2   3       3937.69       4019.53       102.83 o                         
   1  -2   3        486.99        496.42        14.22 o                         
   2  -2   3       4954.22       4742.60        92.55 o                         
   3  -2   3       4732.58       4677.59        82.73 o                         
   4  -2   3       2399.82       2418.35        46.43 o                         
   5  -2   3       1361.79       1380.06        29.25 o                         
  -9  -1   3        111.56        138.81        15.65 o                         
  -8  -1   3       1624.13       1593.56        39.77 o                         
  -7  -1   3        956.73        981.11        26.58 o                         
  -6  -1   3        694.78        689.77        20.07 o                         
  -5  -1   3       4864.91       4778.12        88.99 o                         
  -4  -1   3         59.04         53.72         4.61 o                         
  -3  -1   3       4729.12       4731.43        86.29 o                         
  -2  -1   3       2302.86       2401.47        45.26 o                         
  -1  -1   3      15700.78      15689.40       318.59 o                         
   0  -1   3      13253.29      13362.32       232.09 o                         
   1  -1   3       2139.38       2227.22        42.66 o                         
   2  -1   3       4518.99       4507.72        81.01 o                         
   3  -1   3       1891.31       1845.14        36.16 o                         
   4  -1   3       2187.89       2223.68        43.63 o                         
   5  -1   3        313.02        318.75        11.26 o                         
   6  -1   3        275.27        283.01        10.96 o                         
  -9   0   3          4.76          5.69         6.54 o                         
  -8   0   3         69.68         67.86        11.09 o                         
  -7   0   3        673.21        688.31        17.33 o                         
  -6   0   3       1547.69       1502.59        34.44 o                         
  -5   0   3       4253.57       4139.38        78.53 o                         
  -4   0   3        164.81        178.78         7.73 o                         
  -3   0   3      11231.82      11146.64       195.21 o                         
  -2   0   3       8000.34       8372.41       147.33 o                         
  -1   0   3       6782.48       6866.31       138.53 o                         
   0   0   3       7870.36       8025.29       114.45 o                         
   1   0   3        225.20        233.79         5.90 o                         
   2   0   3      10891.62      10625.07       185.13 o                         
   3   0   3         61.74         62.29         4.29 o                         
   4   0   3       1987.31       1942.91        39.51 o                         
   5   0   3       4412.45       4448.98        83.67 o                         
   6   0   3         56.88         59.28         6.13 o                         
   7   0   3        124.59        142.51        12.80 o                         
  -9   1   3        115.88        129.71        15.65 o                         
  -8   1   3       1688.79       1668.55        41.43 o                         
  -7   1   3        998.60        981.21        21.72 o                         
  -6   1   3        702.17        698.90        19.60 o                         
  -5   1   3       4699.22       4668.80        88.28 o                         
  -4   1   3         54.38         44.62         4.98 o                         
  -3   1   3       4686.26       4694.91        85.98 o                         
  -2   1   3       2263.03       2319.48        45.26 o                         
  -1   1   3      15550.36      15110.12       266.30 o                         
   0   1   3      13484.35      13503.67       189.51 o                         
   1   1   3       2276.57       2346.40        35.14 o                         
   2   1   3       4534.59       4548.34        68.63 o                         
   3   1   3       1863.42       1862.56        37.69 o                         
   4   1   3       2194.97       2210.85        44.95 o                         
   5   1   3        336.13        343.77        18.49 o                         
   6   1   3        260.67        251.33        11.36 o                         
   7   1   3       1636.73       1689.10        39.62 o                         
  -9   2   3        117.79        119.06        10.93 o                         
  -8   2   3        169.51        185.78        11.62 o                         
  -7   2   3       1196.89       1181.38        25.02 o                         
  -6   2   3        617.99        624.05        15.17 o                         
  -5   2   3       2512.73       2503.85        42.43 o                         
  -4   2   3       7348.08       7344.60       131.03 o                         
  -3   2   3       6431.96       6352.56       116.66 o                         
  -2   2   3       2874.68       2913.43        55.01 o                         
  -1   2   3       4492.23       4504.21        80.76 o                         
   0   2   3       3979.88       4155.71        66.94 o                         
   1   2   3        511.93        535.79         9.89 o                         
   2   2   3       4758.96       4745.16        86.68 o                         
   3   2   3       4755.35       4558.89        85.37 o                         
   4   2   3       2385.81       2430.03        52.48 o                         
   5   2   3       1253.84       1295.81        31.58 o                         
   6   2   3        908.30        931.53        25.34 o                         
   7   2   3         50.06         55.15         8.39 o                         
   8   2   3         89.00        130.85        14.51 o                         
  -9   3   3        900.35        918.72        54.33 o                         
  -8   3   3        182.90        194.19        12.11 o                         
  -7   3   3        929.09        913.83        26.82 o                         
  -6   3   3       2446.18       2414.38        41.10 o                         
  -5   3   3       1265.26       1200.76        22.78 o                         
  -4   3   3        207.61        211.69         6.94 o                         
  -3   3   3       1341.00       1332.38        23.29 o                         
  -2   3   3       5396.32       5243.75        97.35 o                         
  -1   3   3       1503.66       1524.46        33.18 o                         
   0   3   3       1786.19       1803.15        24.11 o                         
   1   3   3      12174.30      12091.12       211.80 o                         
   2   3   3       1527.13       1530.40        32.38 o                         
   3   3   3        382.63        392.55        12.47 o                         
   4   3   3       1966.01       1940.49        41.43 o                         
   5   3   3        993.97        978.33        25.95 o                         
   6   3   3        384.21        400.22        15.58 o                         
   7   3   3        184.26        184.50        11.06 o                         
   8   3   3        511.77        525.80        20.21 o                         
  -9   4   3         86.80         86.97        10.03 o                         
  -8   4   3        309.23        310.38        15.25 o                         
  -7   4   3       1473.23       1453.58        37.08 o                         
  -6   4   3         59.80         66.07         9.67 o                         
  -5   4   3        164.00        167.99         7.28 o                         
  -4   4   3      10607.44      10302.12       149.44 o                         
  -3   4   3        265.06        270.75         7.70 o                         
  -2   4   3       1488.10       1501.27        25.26 o                         
  -1   4   3      12649.18      12979.61       183.54 o                         
   0   4   3       1922.13       1939.60        25.83 o                         
   1   4   3       1725.59       1726.13        36.00 o                         
   2   4   3        533.44        552.34        15.69 o                         
   3   4   3       9039.16       9015.21       161.41 o                         
   4   4   3        908.68        917.52        24.63 o                         
   5   4   3        107.80        110.97        13.23 o                         
   6   4   3       1805.18       1778.30        42.24 o                         
   7   4   3         13.93         10.86         4.84 o                         
   8   4   3         89.71         98.74        12.66 o                         
  -9   5   3        445.27        448.41        19.77 o                         
  -8   5   3        104.46        113.49        11.52 o                         
  -7   5   3        532.04        533.85        29.01 o                         
  -6   5   3       2795.97       2771.36        58.52 o                         
  -5   5   3        467.52        448.44        11.33 o                         
  -4   5   3        271.55        275.12        16.21 o                         
  -3   5   3        292.70        277.00         7.96 o                         
  -2   5   3      11157.76      11469.76       164.66 o                         
  -1   5   3       2987.56       3136.01        48.18 o                         
   0   5   3        976.84        993.75        15.02 o                         
   1   5   3      13210.16      12979.76       228.19 o                         
   2   5   3        637.55        627.50        17.80 o                         
   3   5   3        407.79        423.05        14.48 o                         
   4   5   3       1006.27        965.97        26.35 o                         
   5   5   3       1115.09       1096.56        29.36 o                         
   6   5   3        669.40        701.98        34.70 o                         
   7   5   3        183.32        184.33        12.14 o                         
  -8   6   3        122.78        127.52        10.85 o                         
  -7   6   3        902.82        918.39        27.32 o                         
  -6   6   3        391.82        394.19        15.87 o                         
  -5   6   3       1992.26       1975.82        70.54 o                         
  -4   6   3       3920.46       3791.67        59.35 o                         
  -3   6   3       3163.24       3078.72        48.77 o                         
  -2   6   3       1935.26       1978.14        35.01 o                         
  -1   6   3       2336.38       2257.39        36.55 o                         
   0   6   3       1869.98       1894.73        31.11 o                         
   1   6   3        384.29        372.07         6.88 o                         
   2   6   3       2070.16       2001.22        53.48 o                         
   3   6   3       2530.61       2458.54        52.20 o                         
   4   6   3       1330.40       1310.48        46.37 o                         
   5   6   3       1189.82       1241.61        32.68 o                         
   6   6   3        681.72        637.19        22.32 o                         
   7   6   3         68.52         68.64         8.84 o                         
  -8   7   3        793.48        892.78        35.41 o                         
  -7   7   3        466.10        470.07        18.65 o                         
  -6   7   3        553.41        575.02        32.85 o                         
  -5   7   3       1694.95       1736.86        41.23 o                         
  -4   7   3         79.79         89.55         4.71 o                         
  -3   7   3       3007.67       2975.01        48.03 o                         
  -2   7   3       2396.67       2433.40        40.23 o                         
  -1   7   3       4079.12       4030.66        61.75 o                         
   0   7   3       5938.00       5744.19        85.67 o                         
   1   7   3       3237.39       3198.71        50.00 o                         
   2   7   3       2234.01       2190.46        46.97 o                         
   3   7   3        652.30        619.54        28.45 o                         
   4   7   3        955.15        906.31        26.04 o                         
   5   7   3        309.50        307.67        35.98 o                         
   6   7   3        173.35        182.10        11.94 o                         
   7   7   3        534.26        549.27        27.17 o                         
  -8   8   3        137.22        130.39        10.81 o                         
  -7   8   3        197.93        207.77        12.39 o                         
  -6   8   3        864.17        846.42        25.52 o                         
  -5   8   3       1742.54       1781.62        42.34 o                         
  -4   8   3         56.29         55.90         8.68 o                         
  -3   8   3       4282.43       4238.56        65.72 o                         
  -2   8   3       1457.59       1459.55        26.65 o                         
  -1   8   3        441.26        445.41        11.52 o                         
   0   8   3        889.33        862.42        17.69 o                         
   1   8   3        371.43        397.84        28.30 o                         
   2   8   3       3773.14       3608.61        56.65 o                         
   3   8   3        572.44        551.98        30.58 o                         
   4   8   3       1225.53       1164.69        31.88 o                         
   5   8   3       1891.74       1831.71        45.05 o                         
   6   8   3         12.62         10.78         4.51 o                         
   7   8   3         53.19         51.65         8.55 o                         
  -7   9   3        491.56        506.04        20.04 o                         
  -6   9   3         84.26         79.02         9.67 o                         
  -5   9   3       1693.41       1696.25        40.62 o                         
  -4   9   3         27.69         39.97         5.93 o                         
  -3   9   3       1216.13       1234.00        23.48 o                         
  -2   9   3        286.11        291.93         9.28 o                         
  -1   9   3       2098.45       2051.41        35.65 o                         
   0   9   3       3989.14       3882.37        61.07 o                         
   1   9   3       1235.31       1282.05        24.29 o                         
   2   9   3       1670.79       1632.77        51.34 o                         
   3   9   3        482.01        468.27        29.58 o                         
   4   9   3        712.59        740.14        24.32 o                         
   5   9   3         60.31         52.90         7.74 o                         
   6   9   3        115.62        111.43        10.61 o                         
  -7  10   3        303.96        298.50        15.45 o                         
  -6  10   3        265.08        245.84        13.46 o                         
  -5  10   3        846.92        879.19        26.54 o                         
  -4  10   3       1112.06       1095.72        29.77 o                         
  -3  10   3       1717.34       1790.48        42.81 o                         
  -2  10   3       1456.33       1506.28        28.51 o                         
  -1  10   3       1633.05       1625.94        30.20 o                         
   0  10   3        457.05        477.31        12.96 o                         
   1  10   3        581.97        556.80        14.13 o                         
   2  10   3       1575.19       1558.76        38.69 o                         
   3  10   3        985.85        999.08        29.25 o                         
   4  10   3        417.15        373.44        23.75 o                         
   5  10   3        473.39        449.19        20.91 o                         
   6  10   3        236.24        237.66        16.36 o                         
  -7  11   3        258.40        281.09        15.38 o                         
  -6  11   3        523.57        511.64        20.36 o                         
  -5  11   3        291.70        273.20        14.08 o                         
  -4  11   3         44.45         45.71         6.74 o                         
  -3  11   3        144.83        167.58        10.55 o                         
  -2  11   3       1684.66       1719.74        32.17 o                         
  -1  11   3        342.51        363.85        18.24 o                         
   0  11   3        807.29        803.54        18.78 o                         
   1  11   3       1300.96       1287.46        34.04 o                         
   2  11   3        249.84        255.57        19.49 o                         
   3  11   3         96.82         91.74        16.50 o                         
   4  11   3        422.23        403.48        18.36 o                         
   5  11   3         90.44         84.88        10.61 o                         
  -6  12   3          6.76          2.16         4.69 o                         
  -5  12   3        161.40        176.01        11.76 o                         
  -4  12   3       1548.65       1553.40        40.33 o                         
  -3  12   3        285.39        320.52        15.16 o                         
  -2  12   3         89.52         93.86         8.88 o                         
  -1  12   3       1450.38       1485.10        29.35 o                         
   0  12   3        200.10        214.32        11.82 o                         
   1  12   3         14.38          9.34         4.70 o                         
   2  12   3        157.14        164.57        11.42 o                         
   3  12   3       1235.54       1240.79        35.48 o                         
   4  12   3        382.27        367.54        34.28 o                         
   5  12   3         38.94         27.05         7.14 o                         
  -5  13   3         56.25         51.15         7.84 o                         
  -4  13   3         17.30         19.65         9.10 o                         
  -3  13   3         41.78         56.04         7.93 o                         
  -2  13   3       1273.08       1316.30        43.66 o                         
  -1  13   3        517.95        513.76        15.22 o                         
   0  13   3        275.74        244.64        16.36 o                         
   1  13   3       1946.35       1931.33        46.98 o                         
   2  13   3        124.16        128.00        11.27 o                         
   3  13   3        128.81        131.00        12.16 o                         
   4  13   3        121.03         96.52        11.46 o                         
  -4  14   3        679.51        733.36        25.94 o                         
  -3  14   3        335.33        330.82        16.57 o                         
  -2  14   3        186.08        207.60        13.03 o                         
  -1  14   3        322.23        358.70        25.03 o                         
   0  14   3        230.22        207.43        12.70 o                         
   1  14   3        149.42        139.34        11.54 o                         
   2  14   3        269.16        241.95        14.99 o                         
   3  14   3        512.15        509.84        42.81 o                         
  -3  15   3        126.91        117.79        12.23 o                         
  -2  15   3        221.47        237.52        21.62 o                         
  -1  15   3        377.39        353.58        26.45 o                         
   0  15   3        564.49        536.60        21.54 o                         
   1  15   3        298.24        329.44        17.29 o                         
   2  15   3        155.86        130.40        12.37 o                         
  -2 -15   4        146.91        141.66        15.93 o                         
  -4 -14   4        264.03        267.10        21.33 o                         
  -3 -14   4        236.28        248.33        19.34 o                         
  -2 -14   4        413.83        436.35        25.32 o                         
  -1 -14   4        369.91        395.96        23.04 o                         
  -5 -13   4         43.05         36.69        11.09 o                         
  -4 -13   4        612.43        587.11        31.86 o                         
  -3 -13   4         92.60         82.78        12.52 o                         
  -2 -13   4        258.04        243.78        18.21 o                         
  -1 -13   4         30.26         39.25         8.53 o                         
   0 -13   4        386.68        385.44        21.05 o                         
  -6 -12   4         86.88         80.79        14.51 o                         
  -5 -12   4        249.38        241.50        20.48 o                         
  -4 -12   4       1047.19       1094.30        45.23 o                         
  -3 -12   4        107.82        115.20        12.80 o                         
  -2 -12   4       1288.83       1301.95        48.07 o                         
  -1 -12   4        959.55        933.58        36.69 o                         
   0 -12   4         95.35        103.26        10.81 o                         
  -6 -11   4        318.53        309.77        23.04 o                         
  -5 -11   4        278.84        297.82        21.62 o                         
  -4 -11   4        914.21        953.78        39.82 o                         
  -3 -11   4         58.07         78.51        11.38 o                         
  -2 -11   4        518.01        532.21        25.89 o                         
  -1 -11   4        828.27        920.78        34.42 o                         
   0 -11   4        701.76        710.00        28.45 o                         
   1 -11   4       1748.07       1740.86        53.76 o                         
  -7 -10   4        150.31        182.90        19.06 o                         
  -6 -10   4        281.21        296.12        22.19 o                         
  -5 -10   4        144.44        161.85        15.65 o                         
  -4 -10   4        347.22        386.57        22.76 o                         
  -3 -10   4       1606.17       1677.15        56.61 o                         
  -2 -10   4       1608.20       1549.14        53.48 o                         
  -1 -10   4        937.04        922.49        35.27 o                         
   0 -10   4       1676.64       1666.62        52.34 o                         
   1 -10   4        407.87        381.45        19.06 o                         
  -7  -9   4         66.17         74.24        13.65 o                         
  -6  -9   4        204.45        181.48        17.64 o                         
  -5  -9   4       2469.96       2613.57        81.07 o                         
  -4  -9   4         35.01         24.75         7.11 o                         
  -3  -9   4          6.97          7.96         4.84 o                         
  -2  -9   4        327.47        314.04        18.77 o                         
  -1  -9   4       3275.55       3209.22        88.75 o                         
   0  -9   4        867.54        854.79        31.29 o                         
   1  -9   4        342.64        361.83        17.35 o                         
   2  -9   4       3650.82       3576.17        97.57 o                         
  -8  -8   4        182.13        169.82        19.06 o                         
  -7  -8   4        546.23        537.62        30.72 o                         
  -6  -8   4        981.78        928.46        41.25 o                         
  -5  -8   4          3.53          2.56         4.55 o                         
  -4  -8   4        266.31        277.63        17.92 o                         
  -3  -8   4       5922.82       5945.96       157.02 o                         
  -2  -8   4        230.50        244.92        15.36 o                         
  -1  -8   4        295.93        295.83        16.50 o                         
   0  -8   4       2753.38       2804.72        78.23 o                         
   1  -8   4        451.87        419.57        18.49 o                         
   2  -8   4        172.07        159.29        11.09 o                         
  -8  -7   4        666.11        700.04        35.84 o                         
  -7  -7   4        442.31        441.47        26.74 o                         
  -6  -7   4        636.21        643.72        31.57 o                         
  -5  -7   4       1609.47       1661.78        57.18 o                         
  -4  -7   4        492.56        502.92        24.18 o                         
  -3  -7   4         57.14         40.11         7.68 o                         
  -2  -7   4       1702.57       1670.89        54.33 o                         
  -1  -7   4       2281.76       2195.42        65.42 o                         
   0  -7   4       1825.00       1894.18        54.33 o                         
   1  -7   4        705.24        667.90        24.75 o                         
   2  -7   4       4616.35       4480.16       116.34 o                         
   3  -7   4        426.48        418.15        17.35 o                         
  -8  -6   4        232.48        223.30        20.20 o                         
  -7  -6   4        366.50        372.07        23.61 o                         
  -6  -6   4        882.98        861.33        36.69 o                         
  -5  -6   4        400.17        418.15        22.47 o                         
  -4  -6   4       2566.99       2679.85        78.23 o                         
  -3  -6   4       3579.84       3499.08        96.43 o                         
  -2  -6   4       3700.21       3618.26        99.56 o                         
  -1  -6   4       2250.21       2232.40        62.30 o                         
   0  -6   4       3537.21       3570.76        96.15 o                         
   1  -6   4        750.64        723.37        25.60 o                         
   2  -6   4        528.43        528.80        20.77 o                         
   3  -6   4       1408.75       1332.39        40.68 o                         
  -8  -5   4        255.08        266.53        20.77 o                         
  -7  -5   4       1007.31        972.55        40.96 o                         
  -6  -5   4       1843.87       1801.45        58.88 o                         
  -5  -5   4       1040.51       1057.60        38.97 o                         
  -4  -5   4       3410.82       3376.76        94.72 o                         
  -3  -5   4        924.44        948.09        34.13 o                         
  -2  -5   4       1700.36       1593.23        47.22 o                         
  -1  -5   4        690.81        686.10        26.17 o                         
   0  -5   4       1945.44       1922.35        57.74 o                         
   1  -5   4       8648.74       8469.92       213.63 o                         
   2  -5   4        445.44        473.33        19.34 o                         
   3  -5   4       2259.60       2193.15        62.30 o                         
   4  -5   4       1143.99       1131.28        35.56 o                         
  -9  -4   4        905.23        973.40        42.95 o                         
  -8  -4   4         91.63         78.23        12.52 o                         
  -7  -4   4        131.84        133.69        13.37 o                         
  -6  -4   4        803.82        799.89        33.00 o                         
  -5  -4   4       1277.81       1239.08        42.95 o                         
  -4  -4   4       4604.59       4753.24       124.31 o                         
  -3  -4   4         85.52         87.61         6.02 o                         
  -2  -4   4       9142.07       8937.53       157.28 o                         
  -1  -4   4       6550.71       6516.05       120.24 o                         
   0  -4   4        351.10        314.89        15.36 o                         
   1  -4   4       2258.41       2186.60        62.58 o                         
   2  -4   4         60.04         63.43         7.11 o                         
   3  -4   4       3984.48       3928.89       103.54 o                         
   4  -4   4         11.56         11.66         3.98 o                         
  -9  -3   4        129.13        133.41        15.36 o                         
  -8  -3   4        387.68        402.79        23.61 o                         
  -7  -3   4       2077.61       2087.33        67.70 o                         
  -6  -3   4       1830.22       1847.18        42.43 o                         
  -5  -3   4       1248.09       1229.09        30.07 o                         
  -4  -3   4       4382.81       4290.73        80.96 o                         
  -3  -3   4        143.68        141.68         7.14 o                         
  -2  -3   4       6005.93       6101.73       111.22 o                         
  -1  -3   4       4294.88       4392.54        80.61 o                         
   0  -3   4       7128.08       7398.47       129.87 o                         
   1  -3   4       6309.69       6067.99       153.61 o                         
   2  -3   4       2205.13       2178.92        60.30 o                         
   3  -3   4       2304.67       2317.34        42.93 o                         
   4  -3   4       1342.13       1360.83        43.52 o                         
   5  -3   4        289.10        281.04        14.79 o                         
  -9  -2   4        516.17        513.94        20.76 o                         
  -8  -2   4         71.68         71.40        11.95 o                         
  -7  -2   4        761.01        753.53        23.09 o                         
  -6  -2   4       1207.34       1148.57        30.45 o                         
  -5  -2   4        477.41        465.75        15.78 o                         
  -4  -2   4       2171.42       2108.00        43.95 o                         
  -3  -2   4       7288.08       7441.42       132.75 o                         
  -2  -2   4       5166.37       5364.82        98.75 o                         
  -1  -2   4       5531.48       5656.37        99.63 o                         
   0  -2   4       6714.01       6730.25       118.50 o                         
   1  -2   4       1364.80       1401.66        28.63 o                         
   2  -2   4        734.33        766.18        17.50 o                         
   3  -2   4       2297.62       2267.39        45.23 o                         
   4  -2   4       2422.79       2354.27        48.36 o                         
   5  -2   4       1774.55       1873.70        56.61 o                         
  -9  -1   4         50.27         55.47        12.52 o                         
  -8  -1   4       1428.45       1434.51        36.55 o                         
  -7  -1   4        137.44        140.94         9.34 o                         
  -6  -1   4        865.61        804.21        23.00 o                         
  -5  -1   4       5585.02       5505.38       104.49 o                         
  -4  -1   4        933.63        924.77        23.22 o                         
  -3  -1   4        429.54        425.55        13.07 o                         
  -2  -1   4       2254.19       2345.46        63.58 o                         
  -1  -1   4       5834.08       5796.40       105.17 o                         
   0  -1   4       2416.42       2452.06        54.05 o                         
   1  -1   4       2724.88       2869.42        53.70 o                         
   2  -1   4       9007.91       8649.99       153.52 o                         
   3  -1   4        713.69        706.68        17.66 o                         
   4  -1   4        130.80        127.07         6.68 o                         
   5  -1   4       1290.95       1289.84        37.69 o                         
   6  -1   4        372.76        399.09        19.91 o                         
  -9   0   4         33.90         33.28         9.96 o                         
  -8   0   4        415.75        417.09        14.09 o                         
  -7   0   4        425.06        450.19        16.40 o                         
  -6   0   4       2591.82       2516.12        52.86 o                         
  -5   0   4        107.35        114.95         8.82 o                         
  -4   0   4        203.81        181.72        14.93 o                         
  -3   0   4      13074.67      12988.60       227.89 o                         
  -2   0   4        257.00        246.09         8.94 o                         
  -1   0   4       1488.02       1498.97        31.24 o                         
   0   0   4       7334.28       7301.71       151.05 o                         
   1   0   4       3672.50       4047.61        77.94 o                         
   2   0   4       1744.54       1778.31        35.92 o                         
   3   0   4        123.00        128.56         6.35 o                         
   4   0   4       5334.10       5169.76        95.41 o                         
   5   0   4        155.81        165.92         8.62 o                         
   6   0   4         20.78         15.93         5.12 o                         
  -9   1   4         46.26         48.03         8.02 o                         
  -8   1   4       1392.60       1380.73        37.49 o                         
  -7   1   4        139.27        143.46        11.44 o                         
  -6   1   4        858.88        850.81        23.12 o                         
  -5   1   4       5849.68       5694.34       104.38 o                         
  -4   1   4        951.29        938.42        23.00 o                         
  -3   1   4        456.29        436.24        13.65 o                         
  -2   1   4       2305.02       2381.94        46.76 o                         
  -1   1   4       5807.82       5926.94       106.09 o                         
   0   1   4       2417.17       2449.21        47.84 o                         
   1   1   4       2746.34       2862.66        43.95 o                         
   2   1   4       8993.46       8807.77       155.05 o                         
   3   1   4        756.71        776.70        19.14 o                         
   4   1   4        110.38        127.83         7.41 o                         
   5   1   4       1312.06       1287.53        30.65 o                         
   6   1   4        340.59        338.41        21.19 o                         
   7   1   4        388.96        416.44        23.33 o                         
  -9   2   4        518.54        496.77        30.15 o                         
  -8   2   4         65.96         70.98        11.52 o                         
  -7   2   4        719.84        728.49        22.33 o                         
  -6   2   4       1260.86       1282.10        25.26 o                         
  -5   2   4        495.32        501.09        15.51 o                         
  -4   2   4       2205.52       2086.80        67.13 o                         
  -3   2   4       7302.42       7316.16       132.85 o                         
  -2   2   4       5458.31       5514.38        99.66 o                         
  -1   2   4       5231.14       5409.04       100.77 o                         
   0   2   4       6734.58       6663.40        97.13 o                         
   1   2   4       1454.67       1474.54        24.05 o                         
   2   2   4        798.09        824.70        15.01 o                         
   3   2   4       2273.10       2215.82        45.83 o                         
   4   2   4       2468.76       2370.93        48.76 o                         
   5   2   4       1854.32       1854.89        41.42 o                         
   6   2   4        745.78        757.97        22.63 o                         
   7   2   4        505.64        504.34        26.74 o                         
  -9   3   4        136.68        160.88        12.36 o                         
  -8   3   4        391.73        401.13        17.70 o                         
  -7   3   4       2060.04       2133.35        49.48 o                         
  -6   3   4       1873.20       1848.44        33.84 o                         
  -5   3   4       1248.68       1228.27        24.07 o                         
  -4   3   4       4299.67       4194.42        80.24 o                         
  -3   3   4        117.91        125.10         7.03 o                         
  -2   3   4       6213.08       6231.30       112.44 o                         
  -1   3   4       4321.45       4452.29        82.37 o                         
   0   3   4       7105.92       7356.55       106.91 o                         
   1   3   4       6165.68       5932.96       194.42 o                         
   2   3   4       2179.63       2066.07        43.43 o                         
   3   3   4       2252.32       2232.07        47.06 o                         
   4   3   4       1394.38       1429.89        33.17 o                         
   5   3   4        272.83        261.65        14.65 o                         
   6   3   4         88.82         76.82         8.05 o                         
   7   3   4         32.77         30.62         8.68 o                         
  -9   4   4        909.44        950.10        30.96 o                         
  -8   4   4        102.70         93.70         9.92 o                         
  -7   4   4        130.26        141.28        10.14 o                         
  -6   4   4        765.34        794.21        18.34 o                         
  -5   4   4       1219.08       1224.03        24.22 o                         
  -4   4   4       4506.01       4548.03        70.87 o                         
  -3   4   4         83.63         91.02         4.85 o                         
  -2   4   4       8858.58       8816.96       128.64 o                         
  -1   4   4       6884.17       6933.64        99.21 o                         
   0   4   4        349.93        349.65         6.72 o                         
   1   4   4       2287.59       2231.83        64.00 o                         
   2   4   4         57.45         53.97         5.73 o                         
   3   4   4       4026.82       3875.47        75.82 o                         
   4   4   4          7.26          4.69         3.22 o                         
   5   4   4        488.07        461.90        16.89 o                         
   6   4   4       1460.46       1469.29        37.31 o                         
   7   4   4         51.82         55.73         7.84 o                         
  -8   5   4        270.45        281.29        15.18 o                         
  -7   5   4       1014.83       1037.72        29.84 o                         
  -6   5   4       1759.32       1698.45        41.23 o                         
  -5   5   4       1058.26       1025.95        21.23 o                         
  -4   5   4       3415.46       3331.87        53.56 o                         
  -3   5   4        908.79        955.07        19.11 o                         
  -2   5   4       1586.64       1461.77        26.34 o                         
  -1   5   4        687.39        727.64        14.83 o                         
   0   5   4       2051.50       2044.96        27.88 o                         
   1   5   4       8746.86       8476.00       152.97 o                         
   2   5   4        457.57        460.19        20.05 o                         
   3   5   4       2312.84       2221.36        47.67 o                         
   4   5   4       1093.20       1099.58        29.27 o                         
   5   5   4        823.11        816.31        24.64 o                         
   6   5   4         11.46         13.08         4.83 o                         
   7   5   4         33.42         35.36        13.94 o                         
  -8   6   4        242.24        272.28        21.19 o                         
  -7   6   4        344.20        361.63        16.28 o                         
  -6   6   4        897.31        865.39        25.84 o                         
  -5   6   4        405.41        392.13        15.50 o                         
  -4   6   4       2641.62       2613.19        43.81 o                         
  -3   6   4       3513.53       3414.05        54.54 o                         
  -2   6   4       3717.02       3645.61        56.95 o                         
  -1   6   4       2078.10       2092.79        35.32 o                         
   0   6   4       3552.50       3570.15        46.93 o                         
   1   6   4        722.35        689.71        28.87 o                         
   2   6   4        533.21        510.10        17.00 o                         
   3   6   4       1386.01       1326.74        32.99 o                         
   4   6   4       1137.77       1161.74        90.60 o                         
   5   6   4        680.46        710.90        23.23 o                         
   6   6   4        602.79        600.85        22.02 o                         
   7   6   4        273.54        308.33        16.08 o                         
  -8   7   4        669.81        679.77        28.73 o                         
  -7   7   4        449.74        424.35        18.09 o                         
  -6   7   4        632.97        637.51        21.62 o                         
  -5   7   4       1675.31       1673.42        40.03 o                         
  -4   7   4        481.79        473.84        12.55 o                         
  -3   7   4         57.64         66.93        10.91 o                         
  -2   7   4       1764.29       1804.55        31.29 o                         
  -1   7   4       2265.85       2290.52        37.94 o                         
   0   7   4       1731.51       1789.72        35.22 o                         
   1   7   4        716.51        652.54        19.91 o                         
   2   7   4       4471.97       4381.06        86.39 o                         
   3   7   4        392.82        377.97        15.59 o                         
   4   7   4        268.36        252.48        17.92 o                         
   5   7   4        781.85        748.89        37.69 o                         
   6   7   4        227.50        230.28        14.08 o                         
  -8   8   4        170.75        182.57        12.77 o                         
  -7   8   4        557.79        549.69        21.09 o                         
  -6   8   4        981.13       1016.81        29.36 o                         
  -5   8   4          5.86          7.30         3.40 o                         
  -4   8   4        250.17        245.17        12.02 o                         
  -3   8   4       5956.60       5830.30        89.08 o                         
  -2   8   4        249.60        253.06         8.63 o                         
  -1   8   4        332.45        336.22        14.48 o                         
   0   8   4       2756.22       2760.75        45.19 o                         
   1   8   4        444.16        426.81        15.87 o                         
   2   8   4        189.10        166.35        12.94 o                         
   3   8   4        216.90        216.78        12.02 o                         
   4   8   4       1186.92       1193.65        32.99 o                         
   5   8   4        554.02        570.68        21.82 o                         
   6   8   4          4.79          5.81         5.12 o                         
  -7   9   4         65.83         64.65        11.38 o                         
  -6   9   4        214.52        220.84        12.67 o                         
  -5   9   4       2470.57       2466.34        56.11 o                         
  -4   9   4         30.11         32.22         5.60 o                         
  -3   9   4          9.82          8.24         4.29 o                         
  -2   9   4        357.91        373.83        11.17 o                         
  -1   9   4       3232.67       3099.96        78.12 o                         
   0   9   4        857.31        852.50        18.42 o                         
   1   9   4        334.56        344.71        14.62 o                         
   2   9   4       3730.54       3659.07        75.02 o                         
   3   9   4        303.15        325.81        38.97 o                         
   4   9   4        104.83        109.74        10.12 o                         
   5   9   4        277.36        265.61        16.78 o                         
   6   9   4        168.92        143.23        12.16 o                         
  -7  10   4        152.57        153.36        11.55 o                         
  -6  10   4        296.70        275.72        14.67 o                         
  -5  10   4        148.63        130.45        10.05 o                         
  -4  10   4        341.22        348.36        15.45 o                         
  -3  10   4       1629.52       1671.54        40.68 o                         
  -2  10   4       1651.75       1671.35        31.24 o                         
  -1  10   4        956.26        959.99        20.79 o                         
   0  10   4       1645.94       1675.70        40.06 o                         
   1  10   4        447.34        448.64        17.38 o                         
   2  10   4        323.23        296.00        14.56 o                         
   3  10   4        316.14        318.31        15.77 o                         
   4  10   4       1110.66       1046.56        31.88 o                         
   5  10   4        261.28        290.70        16.18 o                         
  -6  11   4        307.22        318.77        16.39 o                         
  -5  11   4        278.94        282.19        22.76 o                         
  -4  11   4        863.35        878.03        27.44 o                         
  -3  11   4         57.40         82.41         8.87 o                         
  -2  11   4        524.44        526.17        18.82 o                         
  -1  11   4        820.88        841.22        20.87 o                         
   0  11   4        692.90        691.37        22.52 o                         
   1  11   4       1841.36       1729.52        42.53 o                         
   2  11   4        655.91        645.91        22.91 o                         
   3  11   4        357.19        379.07        17.67 o                         
   4  11   4        469.75        494.36        21.12 o                         
   5  11   4         87.79         87.88        10.76 o                         
  -6  12   4         84.82        115.86        10.95 o                         
  -5  12   4        252.95        278.67        14.78 o                         
  -4  12   4       1054.25       1095.39        70.26 o                         
  -3  12   4        109.49        108.73         9.94 o                         
  -2  12   4       1264.52       1338.12        35.18 o                         
  -1  12   4        945.96        952.28        27.66 o                         
   0  12   4        100.76        102.60         9.57 o                         
   1  12   4        349.67        328.81        32.14 o                         
   2  12   4          2.13         -0.42         4.27 o                         
   3  12   4        720.41        706.59        25.71 o                         
   4  12   4         34.96         33.96         7.74 o                         
  -5  13   4         42.83         49.77         8.14 o                         
  -4  13   4        626.38        631.13        24.32 o                         
  -3  13   4         87.04         83.92         9.43 o                         
  -2  13   4        266.41        260.56        21.62 o                         
  -1  13   4         29.16         35.37         6.28 o                         
   0  13   4        397.55        400.49        17.61 o                         
   1  13   4       1047.30       1052.67        31.89 o                         
   2  13   4         66.95         60.11         8.82 o                         
   3  13   4        270.20        260.35        27.88 o                         
  -4  14   4        250.92        275.21        15.86 o                         
  -3  14   4        233.19        243.91        14.53 o                         
  -2  14   4        406.40        462.81        29.87 o                         
  -1  14   4        368.81        378.89        27.02 o                         
   0  14   4        221.12        231.33        13.87 o                         
   1  14   4         71.19         80.58        10.08 o                         
   2  14   4         20.67         21.98         6.56 o                         
  -2  15   4        148.42        182.05        19.91 o                         
  -1  15   4        207.55        226.71        22.19 o                         
   0  15   4        160.32        141.63        12.29 o                         
   1  15   4        123.99        153.97        17.78 o                         
  -3 -14   5        160.27        165.84        17.64 o                         
  -2 -14   5        653.74        669.61        32.71 o                         
  -1 -14   5        259.24        269.66        19.34 o                         
  -4 -13   5        663.51        718.82        36.41 o                         
  -3 -13   5         48.94         54.90        10.81 o                         
  -2 -13   5         30.57         40.68         9.39 o                         
  -1 -13   5        175.62        176.65        15.36 o                         
  -5 -12   5        136.17        149.05        16.50 o                         
  -4 -12   5          2.05          0.57         5.12 o                         
  -3 -12   5         99.52         94.15        13.65 o                         
  -2 -12   5       1455.29       1443.04        51.77 o                         
  -1 -12   5        312.22        306.64        19.34 o                         
   0 -12   5         53.10         77.94        11.38 o                         
  -6 -11   5        172.87        181.48        18.21 o                         
  -5 -11   5        465.31        454.84        27.59 o                         
  -4 -11   5       1236.88       1212.06        48.93 o                         
  -3 -11   5        228.69        222.73        17.64 o                         
  -2 -11   5         63.90         65.14        11.38 o                         
  -1 -11   5        415.55        436.64        22.76 o                         
   0 -11   5       1002.94        958.61        36.69 o                         
  -7 -10   5        123.10        102.97        16.50 o                         
  -6 -10   5        182.53        165.55        17.35 o                         
  -5 -10   5        197.76        224.15        18.77 o                         
  -4 -10   5        202.56        193.43        17.07 o                         
  -3 -10   5       1116.60       1077.51        43.52 o                         
  -2 -10   5        574.25        604.75        28.16 o                         
  -1 -10   5        726.28        737.02        30.72 o                         
   0 -10   5       1096.78       1155.17        40.39 o                         
   1 -10   5        895.01        844.55        32.43 o                         
  -7  -9   5         70.01         70.83        13.94 o                         
  -6  -9   5        746.88        762.91        36.98 o                         
  -5  -9   5       1259.89       1294.55        49.78 o                         
  -4  -9   5        150.00        131.70        13.94 o                         
  -3  -9   5       2117.53       2101.84        67.13 o                         
  -2  -9   5        469.39        471.06        23.33 o                         
  -1  -9   5        538.51        552.13        25.32 o                         
   0  -9   5        176.76        183.47        13.37 o                         
   1  -9   5        582.10        556.39        23.89 o                         
  -7  -8   5        181.10        167.83        18.21 o                         
  -6  -8   5         56.33         47.22        10.81 o                         
  -5  -8   5        508.11        521.69        27.88 o                         
  -3  -8   5       2858.20       2827.48        84.77 o                         
  -2  -8   5          9.45         10.52         5.12 o                         
  -1  -8   5       3555.94       3563.65       100.41 o                         
   0  -8   5       3180.01       3092.88        88.75 o                         
   1  -8   5        109.60         98.14         9.96 o                         
   2  -8   5        799.97        801.31        29.87 o                         
  -8  -7   5        118.93        139.10        18.77 o                         
  -7  -7   5        179.95        194.85        18.21 o                         
  -6  -7   5       1321.42       1346.04        51.20 o                         
  -5  -7   5       1060.65       1105.11        42.95 o                         
  -4  -7   5        657.53        694.92        30.15 o                         
  -3  -7   5       1895.67       1838.15        60.02 o                         
  -2  -7   5        532.11        499.79        23.61 o                         
  -1  -7   5       1026.81       1004.41        36.41 o                         
   0  -7   5        827.95        864.74        31.86 o                         
   1  -7   5       1324.47       1270.94        42.95 o                         
   2  -7   5       2592.53       2509.74        72.82 o                         
  -8  -6   5        317.31        319.44        23.89 o                         
  -7  -6   5        216.17        240.93        19.34 o                         
  -6  -6   5       1660.55       1708.15        59.17 o                         
  -5  -6   5        884.34        877.26        36.13 o                         
  -4  -6   5        350.14        336.79        19.91 o                         
  -3  -6   5       1083.23       1086.62        40.11 o                         
  -2  -6   5       6142.46       5913.53       163.28 o                         
  -1  -6   5       1829.23       1880.53        56.61 o                         
   0  -6   5       1648.16       1643.58        50.63 o                         
   1  -6   5       2551.96       2463.09        71.11 o                         
   2  -6   5        781.74        775.99        28.73 o                         
   3  -6   5        140.79        164.70        11.66 o                         
  -8  -5   5         55.73         33.00        10.24 o                         
  -7  -5   5       1509.46       1546.86        56.04 o                         
  -6  -5   5         70.20         76.52        12.23 o                         
  -5  -5   5        682.89        661.36        30.15 o                         
  -4  -5   5       4911.88       4866.45       133.69 o                         
  -3  -5   5        337.89        337.36        17.92 o                         
  -2  -5   5         68.40         82.21         9.39 o                         
  -1  -5   5       1663.76       1646.71        53.48 o                         
   0  -5   5       2506.81       2494.95        71.68 o                         
   1  -5   5       1325.00       1299.39        41.81 o                         
   2  -5   5        831.84        815.53        29.87 o                         
   3  -5   5       4227.05       4225.58       112.64 o                         
   4  -5   5        756.28        785.95        29.58 o                         
  -8  -4   5         10.93         10.81         7.68 o                         
  -7  -4   5        292.35        338.22        21.62 o                         
  -6  -4   5        857.76        845.12        35.56 o                         
  -5  -4   5       1080.53       1063.58        28.46 o                         
  -4  -4   5         62.45         53.63         7.11 o                         
  -3  -4   5          5.19         -0.45         2.05 o                         
  -2  -4   5       6618.95       6394.95       116.63 o                         
  -1  -4   5       1717.62       1767.87        35.67 o                         
   0  -4   5        728.01        721.71        16.94 o                         
   1  -4   5       4209.88       4104.97       110.65 o                         
   2  -4   5         53.42         47.79         7.68 o                         
   3  -4   5        958.83        975.11        34.42 o                         
   4  -4   5          3.01         23.33         6.26 o                         
  -9  -3   5         56.18         69.12        13.08 o                         
  -8  -3   5        109.49         95.58        14.22 o                         
  -7  -3   5       1751.33       1752.41        42.63 o                         
  -6  -3   5        543.42        522.54        23.75 o                         
  -5  -3   5       1004.40        972.97        26.35 o                         
  -4  -3   5       6088.81       5940.49       111.73 o                         
  -3  -3   5       1174.99       1190.21        28.14 o                         
  -2  -3   5        271.69        287.46        10.37 o                         
  -1  -3   5       2077.33       2056.36        41.54 o                         
   0  -3   5       4963.83       5117.40        93.00 o                         
   1  -3   5       2035.56       2057.95        39.72 o                         
   2  -3   5       1412.97       1381.60        43.81 o                         
   3  -3   5       3317.32       3206.66        89.32 o                         
   4  -3   5        329.56        358.98        18.21 o                         
   5  -3   5        101.36        104.11        10.52 o                         
  -9  -2   5        435.93        449.15        27.02 o                         
  -8  -2   5        745.80        720.50        24.50 o                         
  -7  -2   5        341.87        342.83        15.16 o                         
  -6  -2   5       1085.99       1056.44        43.09 o                         
  -5  -2   5       1309.03       1279.60        31.67 o                         
  -4  -2   5        448.42        445.98        15.08 o                         
  -3  -2   5       3555.47       3566.75        70.83 o                         
  -2  -2   5       5011.20       4859.08        89.99 o                         
  -1  -2   5       4384.44       4389.78        81.00 o                         
   0  -2   5       2574.92       2576.43        51.03 o                         
   1  -2   5       3672.20       3727.71        69.11 o                         
   2  -2   5        737.86        707.79        17.15 o                         
   3  -2   5        283.94        301.83         9.52 o                         
   4  -2   5       1733.34       1681.70        54.05 o                         
   5  -2   5        837.98        861.04        32.71 o                         
  -8  -1   5        290.08        301.59        17.35 o                         
  -7  -1   5        269.90        282.24        13.35 o                         
  -6  -1   5       1909.71       1870.97        42.91 o                         
  -5  -1   5       3478.82       3441.03        68.68 o                         
  -4  -1   5       1209.68       1223.03        29.36 o                         
  -3  -1   5       4370.83       4369.70        82.16 o                         
  -2  -1   5       1794.93       1745.45        36.88 o                         
  -1  -1   5       3370.85       3360.97        63.59 o                         
   0  -1   5        891.04        865.06        20.00 o                         
   1  -1   5       1245.57       1263.87        27.62 o                         
   2  -1   5       5234.61       5174.82        97.28 o                         
   3  -1   5       1275.90       1317.33        28.43 o                         
   4  -1   5       1409.49       1410.90        46.65 o                         
   5  -1   5        799.16        861.61        33.00 o                         
   6  -1   5        159.03        159.58        13.94 o                         
  -9   0   5          0.35         -3.74         3.74 o                         
  -8   0   5       1621.54       1665.25        41.58 o                         
  -7   0   5        611.29        594.19        21.76 o                         
  -6   0   5        145.78        145.36        13.08 o                         
  -5   0   5       1760.59       1781.65        63.58 o                         
  -4   0   5        634.31        667.32        19.21 o                         
  -3   0   5       5857.35       5821.66       107.41 o                         
  -2   0   5        205.05        226.53        11.80 o                         
  -1   0   5       6398.55       6423.89       116.72 o                         
   0   0   5       9246.09       9363.21       166.19 o                         
   1   0   5         26.06         20.57         6.12 o                         
   2   0   5       1715.11       1701.61        35.87 o                         
   3   0   5        124.93        135.37         7.38 o                         
   4   0   5       1356.43       1314.04        30.33 o                         
   5   0   5         53.18         59.74         9.67 o                         
   6   0   5        165.62        168.68        14.51 o                         
  -9   1   5         40.12         39.64        10.67 o                         
  -8   1   5        289.28        309.83        27.45 o                         
  -7   1   5        270.96        279.26        13.08 o                         
  -6   1   5       1937.08       1890.79        42.90 o                         
  -5   1   5       3396.15       3394.94        68.37 o                         
  -4   1   5       1193.36       1231.10        29.46 o                         
  -3   1   5       4362.60       4299.89        82.16 o                         
  -2   1   5       1750.03       1739.44        52.34 o                         
  -1   1   5       3326.00       3292.46        64.34 o                         
   0   1   5        813.10        780.66        20.53 o                         
   1   1   5       1297.56       1283.17        35.70 o                         
   2   1   5       5190.85       5043.49        94.78 o                         
   3   1   5       1259.17       1243.00        29.49 o                         
   4   1   5       1329.23       1369.12        32.18 o                         
   5   1   5        769.34        804.02        22.78 o                         
   6   1   5        147.24        146.78        14.22 o                         
   7   1   5         16.68         14.51         7.68 o                         
  -9   2   5        431.24        474.30        20.92 o                         
  -8   2   5        755.99        759.78        25.83 o                         
  -7   2   5        325.10        331.32        25.53 o                         
  -6   2   5       1073.73       1029.38        27.56 o                         
  -5   2   5       1303.49       1310.14        31.53 o                         
  -4   2   5        459.75        465.15        15.27 o                         
  -3   2   5       3498.64       3391.84        67.88 o                         
  -2   2   5       4882.81       4855.37        91.11 o                         
  -1   2   5       4455.92       4332.80        82.35 o                         
   0   2   5       2702.07       2727.42        53.28 o                         
   1   2   5       3680.12       3732.12        57.08 o                         
   2   2   5        769.38        750.02        14.97 o                         
   3   2   5        273.85        271.85        11.42 o                         
   4   2   5       1793.51       1747.81        39.07 o                         
   5   2   5        813.99        780.55        23.18 o                         
   6   2   5        284.62        328.55        21.05 o                         
   7   2   5        322.21        345.33        23.04 o                         
  -9   3   5         55.41         49.09         8.87 o                         
  -8   3   5        113.43        130.19        10.66 o                         
  -7   3   5       1772.52       1720.78        43.04 o                         
  -6   3   5        530.34        529.94        16.49 o                         
  -5   3   5       1026.05       1001.32        27.02 o                         
  -4   3   5       6164.26       6063.28       112.03 o                         
  -3   3   5       1199.55       1208.58        28.96 o                         
  -2   3   5        250.80        241.79        14.79 o                         
  -1   3   5       2082.35       2083.57        43.54 o                         
   0   3   5       4999.88       5141.96        95.93 o                         
   1   3   5       2033.16       2052.62        33.39 o                         
   2   3   5       1391.75       1327.60        31.45 o                         
   3   3   5       3266.49       3195.34        64.44 o                         
   4   3   5        349.04        340.29        13.84 o                         
   5   3   5        112.63        136.56         9.15 o                         
   6   3   5        741.11        756.88        24.11 o                         
   7   3   5          9.21          1.14         6.26 o                         
  -8   4   5         10.57          6.94         3.89 o                         
  -7   4   5        302.70        296.06        26.74 o                         
  -6   4   5        868.67        857.14        22.75 o                         
  -5   4   5       1110.61       1103.95        22.95 o                         
  -4   4   5         58.95         67.37         8.79 o                         
  -3   4   5          4.06          5.24         2.79 o                         
  -2   4   5       6611.25       6418.11       118.27 o                         
  -1   4   5       1695.18       1680.59        48.93 o                         
   0   4   5        724.07        728.78        14.88 o                         
   1   4   5       4124.89       4081.95        79.14 o                         
   2   4   5         42.81         39.98         6.83 o                         
   3   4   5        967.57        969.71        36.13 o                         
   4   4   5          2.06          7.02         3.60 o                         
   5   4   5       1270.40       1223.30        32.46 o                         
   6   4   5        688.42        729.80        24.11 o                         
   7   4   5          7.27          2.84         5.97 o                         
  -8   5   5         50.49         41.03         7.44 o                         
  -7   5   5       1487.97       1507.45        47.93 o                         
  -6   5   5         56.98         56.83         7.24 o                         
  -5   5   5        669.08        679.95        18.33 o                         
  -4   5   5       4998.67       4908.88        76.29 o                         
  -3   5   5        322.59        307.62         9.76 o                         
  -2   5   5         55.79         55.92         5.81 o                         
  -1   5   5       1761.42       1777.32        30.48 o                         
   0   5   5       2478.27       2481.11        34.01 o                         
   1   5   5       1284.55       1243.51        30.77 o                         
   2   5   5        795.76        778.35        22.72 o                         
   3   5   5       4282.37       4153.95        90.03 o                         
   4   5   5        750.15        771.63        23.72 o                         
   5   5   5         20.66         25.59         5.73 o                         
   6   5   5        385.11        394.82        47.50 o                         
  -8   6   5        320.44        355.34        17.39 o                         
  -7   6   5        216.85        202.65        19.63 o                         
  -6   6   5       1650.25       1664.47        43.09 o                         
  -5   6   5        862.87        846.42        19.54 o                         
  -4   6   5        349.37        348.20        16.23 o                         
  -3   6   5       1081.43       1129.11        22.74 o                         
  -2   6   5       6154.07       6351.57        94.27 o                         
  -1   6   5       1806.94       1819.16        32.06 o                         
   0   6   5       1586.10       1589.68        33.21 o                         
   1   6   5       2526.57       2449.72        73.96 o                         
   2   6   5        766.16        750.85        35.56 o                         
   3   6   5        165.38        160.11        10.16 o                         
   4   6   5        328.00        326.89        18.49 o                         
   5   6   5        560.14        525.13        20.01 o                         
   6   6   5        100.88        123.38        17.35 o                         
  -8   7   5        125.98        129.22        11.70 o                         
  -7   7   5        180.03        174.78        17.49 o                         
  -6   7   5       1335.66       1320.40        35.50 o                         
  -5   7   5       1056.48       1048.29        29.44 o                         
  -4   7   5        612.66        621.96        15.87 o                         
  -3   7   5       1923.84       1907.73        34.21 o                         
  -2   7   5        536.36        541.33        13.73 o                         
  -1   7   5       1057.97       1037.73        22.94 o                         
   0   7   5        839.55        850.53        17.47 o                         
   1   7   5       1388.27       1356.26        40.11 o                         
   2   7   5       2682.45       2568.36        55.61 o                         
   3   7   5        641.61        626.11        32.00 o                         
   4   7   5        382.05        389.81        16.89 o                         
   5   7   5        703.47        761.94        25.74 o                         
   6   7   5        104.99        102.67        11.26 o                         
  -7   8   5        175.63        179.87        15.22 o                         
  -6   8   5         73.80         87.67         9.19 o                         
  -5   8   5        508.55        521.30        19.26 o                         
  -4   8   5        176.36        179.56         7.95 o                         
  -3   8   5       2808.15       2844.26        47.99 o                         
  -2   8   5          4.42          8.46         4.14 o                         
  -1   8   5       3559.90       3592.24        57.55 o                         
   0   8   5       3275.39       3159.89        65.56 o                         
   1   8   5        104.92         92.13         8.42 o                         
   2   8   5        842.43        794.98        24.74 o                         
   3   8   5         24.62         38.91         6.97 o                         
   4   8   5        986.48        979.85        37.83 o                         
   5   8   5         19.92         15.66         5.62 o                         
   6   8   5        138.89        124.86        11.70 o                         
  -7   9   5         67.89         74.38        10.67 o                         
  -6   9   5        747.96        732.11        25.13 o                         
  -5   9   5       1246.61       1226.30        33.98 o                         
  -4   9   5        141.86        147.51         9.83 o                         
  -3   9   5       2064.74       2059.55        37.44 o                         
  -2   9   5        431.26        420.51        13.66 o                         
  -1   9   5        547.97        529.04        14.03 o                         
   0   9   5        150.74        148.80        10.12 o                         
   1   9   5        534.02        526.58        19.37 o                         
   2   9   5       1723.71       1739.34        42.93 o                         
   3   9   5         88.70         94.39        10.14 o                         
   4   9   5        451.99        432.10        19.17 o                         
   5   9   5        332.17        362.56        30.72 o                         
  -7  10   5        119.29        122.21        11.46 o                         
  -6  10   5        169.55        172.49        12.05 o                         
  -5  10   5        211.51        195.86        12.19 o                         
  -4  10   5        209.69        210.47        12.02 o                         
  -3  10   5       1187.78       1188.16        24.88 o                         
  -2  10   5        588.31        594.68        15.65 o                         
  -1  10   5        722.44        727.34        22.96 o                         
   0  10   5       1072.89       1085.28        30.82 o                         
   1  10   5        870.22        853.10        26.51 o                         
   2  10   5        119.34        115.06        10.12 o                         
   3  10   5         44.30         35.72         7.34 o                         
   4  10   5        531.24        513.91        23.33 o                         
   5  10   5        103.13        105.46        23.47 o                         
  -6  11   5        174.65        165.23        12.43 o                         
  -5  11   5        460.25        446.92        19.19 o                         
  -4  11   5       1259.29       1274.34        35.03 o                         
  -3  11   5        242.90        280.63        13.80 o                         
  -2  11   5         76.71         87.88         6.39 o                         
  -1  11   5        405.99        439.15        17.66 o                         
   0  11   5       1008.04        961.67        28.69 o                         
   1  11   5        400.58        401.57        17.82 o                         
   2  11   5        280.01        271.99        15.05 o                         
   3  11   5        802.19        827.52        28.25 o                         
   4  11   5        134.90        141.82        13.17 o                         
  -5  12   5        118.84        130.52        29.16 o                         
  -4  12   5          0.75         -0.83         3.48 o                         
  -3  12   5         86.19         84.50        20.62 o                         
  -2  12   5       1447.39       1399.44        36.73 o                         
  -1  12   5        315.02        300.54        14.94 o                         
   0  12   5         52.69         55.94         7.93 o                         
   1  12   5        744.95        767.83        26.49 o                         
   2  12   5          7.51         18.41         6.13 o                         
   3  12   5         53.56         50.99         8.91 o                         
  -4  13   5        663.36        717.02        25.92 o                         
  -3  13   5         49.44         47.79        11.66 o                         
  -2  13   5         32.52         42.67        11.38 o                         
  -1  13   5        176.64        195.41        12.57 o                         
   0  13   5        328.74        329.15        20.05 o                         
   1  13   5        264.84        270.97        22.47 o                         
   2  13   5         42.25         33.11         8.53 o                         
  -3  14   5        151.99        176.93        19.63 o                         
  -2  14   5        645.47        625.23        36.13 o                         
  -1  14   5        253.94        248.23        15.27 o                         
   0  14   5        335.17        344.26        17.53 o                         
   1  14   5        349.97        368.22        18.91 o                         
  -3 -13   6         23.37         15.65         7.96 o                         
  -2 -13   6        335.69        351.87        23.89 o                         
  -1 -13   6        144.47        158.16        15.93 o                         
  -5 -12   6         13.11         15.08         7.68 o                         
  -4 -12   6        182.89        194.85        19.06 o                         
  -3 -12   6         72.22         70.26        12.80 o                         
  -2 -12   6        547.23        584.84        30.44 o                         
  -1 -12   6        103.57         83.63        12.80 o                         
   0 -12   6        495.66        436.35        24.46 o                         
  -5 -11   6        284.82        304.65        23.33 o                         
  -4 -11   6        725.81        748.68        36.41 o                         
  -3 -11   6        313.57        345.90        22.19 o                         
  -2 -11   6       1086.38       1092.59        43.52 o                         
  -1 -11   6        419.19        408.48        23.33 o                         
   0 -11   6        227.19        198.55        15.36 o                         
  -6 -10   6        153.02        145.36        17.35 o                         
  -5 -10   6        443.92        455.98        28.16 o                         
  -4 -10   6        187.84        211.63        18.21 o                         
  -3 -10   6         56.89         58.60        10.81 o                         
  -2 -10   6        402.52        422.98        23.61 o                         
  -1 -10   6       1366.63       1372.21        48.64 o                         
   0 -10   6        367.00        383.73        21.33 o                         
   1 -10   6        717.63        727.35        30.72 o                         
  -7  -9   6        104.34        117.20        17.64 o                         
  -6  -9   6        610.11        624.38        33.85 o                         
  -5  -9   6        202.00        205.66        17.92 o                         
  -4  -9   6        249.23        233.54        18.77 o                         
  -3  -9   6       2294.07       2247.48        73.96 o                         
  -2  -9   6         82.79         66.28        10.81 o                         
  -1  -9   6         97.89         91.03        12.23 o                         
   0  -9   6        240.16        231.83        16.50 o                         
   1  -9   6        653.83        632.06        27.88 o                         
  -7  -8   6         41.63         50.92        12.23 o                         
  -6  -8   6        167.67        176.36        18.21 o                         
  -5  -8   6       1318.75       1258.43        49.78 o                         
  -4  -8   6        242.03        255.16        18.77 o                         
  -3  -8   6        128.25        121.46        13.08 o                         
  -2  -8   6         19.49          9.39         5.40 o                         
  -1  -8   6       2705.19       2556.11        78.23 o                         
   0  -8   6        930.19        991.61        36.41 o                         
   1  -8   6         28.47         24.18         6.54 o                         
   2  -8   6       1958.74       1901.86        57.74 o                         
  -7  -7   6        244.83        241.50        21.05 o                         
  -6  -7   6       1107.83       1200.11        47.79 o                         
  -5  -7   6        335.46        306.64        21.33 o                         
  -4  -7   6        837.83        807.28        35.56 o                         
  -3  -7   6       2563.56       2591.38        79.08 o                         
  -2  -7   6        700.46        715.40        30.44 o                         
  -1  -7   6        300.18        298.68        18.49 o                         
   0  -7   6        934.68        971.70        36.13 o                         
   1  -7   6        897.62        916.51        34.70 o                         
   2  -7   6        830.39        822.93        31.86 o                         
  -8  -6   6        502.79        494.95        30.72 o                         
  -7  -6   6        561.31        589.39        31.86 o                         
  -6  -6   6        312.03        359.84        23.04 o                         
  -5  -6   6        566.37        559.81        29.01 o                         
  -4  -6   6        696.99        651.97        30.72 o                         
  -3  -6   6         87.83         98.14        11.66 o                         
  -2  -6   6       1988.56       1878.25        61.44 o                         
  -1  -6   6       1595.98       1542.60        52.62 o                         
   0  -6   6       1999.68       1941.12        62.30 o                         
   1  -6   6       2083.93       2029.02        62.86 o                         
   2  -6   6        714.17        717.39        29.58 o                         
   3  -6   6         90.77         98.14        10.24 o                         
  -8  -5   6         36.23         47.79        11.38 o                         
  -7  -5   6        312.74        298.39        22.76 o                         
  -6  -5   6         74.10         52.06        10.52 o                         
  -5  -5   6       1448.38       1416.30        50.92 o                         
  -4  -5   6       2788.93       2654.42        56.91 o                         
  -3  -5   6        835.28        862.45        23.15 o                         
  -2  -5   6       2949.20       2924.70        58.83 o                         
  -1  -5   6        805.44        818.66        32.43 o                         
   0  -5   6       1166.27       1130.71        41.53 o                         
   1  -5   6        295.54        291.85        17.07 o                         
   2  -5   6        172.06        133.12        12.23 o                         
   3  -5   6       1808.70       1730.05        56.61 o                         
  -8  -4   6         42.92         42.67        10.81 o                         
  -7  -4   6       1625.69       1629.64        58.31 o                         
  -6  -4   6        915.79        912.56        26.95 o                         
  -5  -4   6        211.59        228.92        11.86 o                         
  -4  -4   6       1375.43       1311.57        32.86 o                         
  -3  -4   6        237.10        236.03        10.73 o                         
  -2  -4   6       3729.86       3535.71        68.72 o                         
  -1  -4   6         70.94         71.06         9.53 o                         
   0  -4   6       2219.41       2167.14        43.65 o                         
   1  -4   6       3728.88       3700.19       102.69 o                         
   2  -4   6         21.45         19.91         6.54 o                         
   3  -4   6        734.30        683.54        28.73 o                         
   4  -4   6        318.68        337.36        18.77 o                         
  -8  -3   6          6.58         12.23         7.11 o                         
  -7  -3   6        453.06        446.46        18.29 o                         
  -6  -3   6        428.12        410.54        16.79 o                         
  -5  -3   6       1585.07       1615.72        38.92 o                         
  -4  -3   6       2857.85       2829.64        58.22 o                         
  -3  -3   6       1389.97       1434.63        32.85 o                         
  -2  -3   6       2947.71       2968.90        60.08 o                         
  -1  -3   6       2655.93       2652.14        52.33 o                         
   0  -3   6       1396.72       1439.92        30.67 o                         
   1  -3   6        477.88        486.18        13.23 o                         
   2  -3   6        507.72        481.01        23.33 o                         
   3  -3   6       2608.79       2630.35        76.52 o                         
   4  -3   6        562.72        576.31        26.17 o                         
  -8  -2   6        509.80        512.71        20.80 o                         
  -7  -2   6        660.65        669.34        22.70 o                         
  -6  -2   6        742.28        740.74        23.53 o                         
  -5  -2   6       1484.41       1467.16        35.70 o                         
  -4  -2   6       1121.28       1119.00        28.66 o                         
  -3  -2   6         12.05         19.93         4.98 o                         
  -2  -2   6       2430.50       2467.18        51.43 o                         
  -1  -2   6       2878.04       2828.12        56.70 o                         
   0  -2   6       2187.31       2208.97        44.63 o                         
   1  -2   6       2186.17       2262.38        47.93 o                         
   2  -2   6       1810.03       1825.06        56.32 o                         
   3  -2   6        324.79        315.74        18.49 o                         
   4  -2   6         29.26         29.30         7.40 o                         
   5  -2   6        300.03        327.41        19.91 o                         
  -9  -1   6        173.13        183.08        28.87 o                         
  -8  -1   6        105.94        101.05        10.44 o                         
  -7  -1   6        249.70        242.54        13.03 o                         
  -6  -1   6       1991.94       1964.64        45.25 o                         
  -5  -1   6        541.63        548.83        18.40 o                         
  -4  -1   6       1032.52       1029.71        26.55 o                         
  -3  -1   6       6178.79       6020.47       112.53 o                         
  -2  -1   6        400.06        430.43        20.48 o                         
  -1  -1   6         47.72         53.71         5.37 o                         
   0  -1   6       1531.71       1537.94        33.13 o                         
   1  -1   6       1861.42       1945.02        40.18 o                         
   2  -1   6       1127.58       1151.00        26.60 o                         
   3  -1   6        401.10        363.53        21.05 o                         
   4  -1   6       1927.57       1803.73        59.17 o                         
   5  -1   6        494.21        580.86        27.31 o                         
  -9   0   6         24.67         24.87         7.11 o                         
  -8   0   6       1781.09       1818.63        50.06 o                         
  -7   0   6         82.68         75.51         8.42 o                         
  -6   0   6        237.30        248.60        12.65 o                         
  -5   0   6       2215.32       2074.58        46.36 o                         
  -4   0   6       1153.95       1147.07        29.16 o                         
  -3   0   6        461.13        473.94        15.78 o                         
  -2   0   6        183.55        191.27        11.09 o                         
  -1   0   6       9534.67       9371.09       168.21 o                         
   0   0   6       2596.08       2652.65        53.50 o                         
   1   0   6         47.27         41.35         4.78 o                         
   2   0   6       4336.29       4256.08        81.04 o                         
   3   0   6          2.65          0.74         3.56 o                         
   4   0   6        665.56        715.40        31.01 o                         
   5   0   6        365.68        341.91        21.05 o                         
   6   0   6        413.05        362.96        22.47 o                         
  -9   1   6        182.77        189.04        18.63 o                         
  -8   1   6        115.54        139.47        10.73 o                         
  -7   1   6        253.70        223.29        12.43 o                         
  -6   1   6       1894.96       1894.75        44.63 o                         
  -5   1   6        506.02        493.70        17.69 o                         
  -4   1   6       1006.77        966.56        26.24 o                         
  -3   1   6       6215.34       6051.43       112.93 o                         
  -2   1   6        369.12        379.50        22.76 o                         
  -1   1   6         67.83         75.70         6.42 o                         
   0   1   6       1470.59       1454.96        33.79 o                         
   1   1   6       1831.24       1890.87        41.43 o                         
   2   1   6       1156.17       1151.48        27.94 o                         
   3   1   6        418.96        419.57        14.41 o                         
   4   1   6       1886.92       1843.84        61.16 o                         
   5   1   6        483.05        518.85        27.02 o                         
   6   1   6        101.50        124.31        13.65 o                         
  -8   2   6        513.63        551.13        30.29 o                         
  -7   2   6        622.67        641.07        23.75 o                         
  -6   2   6        751.16        753.12        23.29 o                         
  -5   2   6       1482.27       1440.13        35.48 o                         
  -4   2   6       1120.78       1092.05        28.46 o                         
  -3   2   6          4.94          6.91         3.20 o                         
  -2   2   6       2550.07       2589.22        52.89 o                         
  -1   2   6       2880.29       2911.88        58.49 o                         
   0   2   6       2110.98       2184.98        46.62 o                         
   1   2   6       2231.51       2295.78        48.30 o                         
   2   2   6       1821.34       1684.68        38.65 o                         
   3   2   6        338.79        326.37        13.08 o                         
   4   2   6         31.60         40.25         5.59 o                         
   5   2   6        327.09        353.29        21.90 o                         
   6   2   6        255.09        240.36        18.77 o                         
  -8   3   6          6.69          6.48         4.70 o                         
  -7   3   6        432.27        417.50        16.27 o                         
  -6   3   6        449.70        450.73        16.92 o                         
  -5   3   6       1622.18       1644.14        38.98 o                         
  -4   3   6       2829.82       2757.67        94.30 o                         
  -3   3   6       1317.91       1332.81        33.09 o                         
  -2   3   6       3003.13       3095.98        61.95 o                         
  -1   3   6       2578.46       2580.20        54.30 o                         
   0   3   6       1415.26       1381.17        74.67 o                         
   1   3   6        483.02        526.37        21.33 o                         
   2   3   6        510.34        514.95        17.24 o                         
   3   3   6       2551.64       2531.16        54.55 o                         
   4   3   6        585.26        561.24        19.06 o                         
   5   3   6        224.88        232.68        18.21 o                         
   6   3   6        377.90        446.59        27.31 o                         
  -8   4   6         40.39         36.36         7.54 o                         
  -7   4   6       1658.29       1611.20        42.04 o                         
  -6   4   6        893.50        862.43        30.85 o                         
  -5   4   6        215.93        216.94         9.37 o                         
  -4   4   6       1373.44       1363.00        33.45 o                         
  -3   4   6        254.93        246.31        14.08 o                         
  -2   4   6       3620.71       3532.20        70.80 o                         
  -1   4   6         80.07         82.79         7.12 o                         
   0   4   6       2240.72       2209.87        47.76 o                         
   1   4   6       3736.30       3643.40        96.00 o                         
   2   4   6         24.60         23.36         4.63 o                         
   3   4   6        725.97        690.91        46.79 o                         
   4   4   6        313.31        313.70        16.78 o                         
   5   4   6        349.19        366.48        16.18 o                         
   6   4   6         29.59         46.08        10.52 o                         
  -8   5   6         32.39         31.01        11.24 o                         
  -7   5   6        336.14        340.23        16.39 o                         
  -6   5   6         83.26         92.15         7.15 o                         
  -5   5   6       1423.12       1401.02        28.51 o                         
  -4   5   6       2795.09       2739.33        46.70 o                         
  -3   5   6        827.24        833.17        18.98 o                         
  -2   5   6       2947.51       2965.94        48.73 o                         
  -1   5   6        842.33        818.33        17.62 o                         
   0   5   6       1187.57       1226.60        22.80 o                         
   1   5   6        274.43        262.80        24.61 o                         
   2   5   6        172.85        161.15        10.05 o                         
   3   5   6       1917.12       1854.37        60.87 o                         
   4   5   6        203.84        208.06        16.93 o                         
   5   5   6        266.50        233.84        31.01 o                         
   6   5   6        250.53        255.72        21.05 o                         
  -8   6   6        500.83        541.57        25.17 o                         
  -7   6   6        562.94        559.37        21.81 o                         
  -6   6   6        300.92        300.14        14.98 o                         
  -5   6   6        599.76        598.54        16.23 o                         
  -4   6   6        711.33        713.76        21.84 o                         
  -3   6   6         91.76         97.11         9.02 o                         
  -2   6   6       2011.09       1967.22        34.98 o                         
  -1   6   6       1637.85       1644.78        29.76 o                         
   0   6   6       2050.25       2051.92        46.06 o                         
   1   6   6       2063.13       2021.64        46.26 o                         
   2   6   6        703.01        741.00        32.43 o                         
   3   6   6         90.06        103.92         9.04 o                         
   4   6   6         88.01        104.08         9.75 o                         
   5   6   6        787.30        775.34        26.44 o                         
  -7   7   6        235.91        239.12        14.17 o                         
  -6   7   6       1102.99       1122.34        32.67 o                         
  -5   7   6        353.95        343.92        26.03 o                         
  -4   7   6        866.39        868.99        20.14 o                         
  -3   7   6       2552.93       2547.21        51.81 o                         
  -2   7   6        704.92        672.58        16.58 o                         
  -1   7   6        290.83        314.55         9.97 o                         
   0   7   6        933.99        910.72        28.73 o                         
   1   7   6        876.93        889.27        38.26 o                         
   2   7   6        824.00        797.42        43.95 o                         
   3   7   6        453.80        414.76        17.40 o                         
   4   7   6        939.15        967.42        29.77 o                         
   5   7   6        265.84        267.37        15.28 o                         
  -7   8   6         42.64         38.59         7.29 o                         
  -6   8   6        169.75        184.80        12.02 o                         
  -5   8   6       1290.57       1274.32        34.64 o                         
  -4   8   6        255.70        259.80        16.34 o                         
  -3   8   6        129.60        133.66         7.20 o                         
  -2   8   6         17.16         13.05         8.10 o                         
  -1   8   6       2698.16       2619.72        57.27 o                         
   0   8   6        861.55        858.34        26.44 o                         
   1   8   6         24.94         20.99         5.22 o                         
   2   8   6       1922.28       1757.24        66.85 o                         
   3   8   6         11.72         12.23         5.23 o                         
   4   8   6         59.09         67.99         9.14 o                         
   5   8   6         59.35         62.43         9.35 o                         
  -7   9   6        108.55         95.84        13.65 o                         
  -6   9   6        593.73        584.39        22.69 o                         
  -5   9   6        194.02        191.02        37.55 o                         
  -4   9   6        249.43        258.81        13.26 o                         
  -3   9   6       2325.83       2354.17        42.09 o                         
  -2   9   6         69.99         71.67         8.98 o                         
  -1   9   6         82.20        112.86         9.27 o                         
   0   9   6        261.21        292.85        14.44 o                         
   1   9   6        665.54        633.87        22.39 o                         
   2   9   6        358.97        361.63        16.89 o                         
   3   9   6         69.23         83.97         9.80 o                         
   4   9   6        821.35        822.03        28.46 o                         
  -6  10   6        165.06        195.55        13.12 o                         
  -5  10   6        455.18        480.83        19.89 o                         
  -4  10   6        179.25        190.87        11.82 o                         
  -3  10   6         46.25         55.55         5.81 o                         
  -2  10   6        393.38        387.74        16.69 o                         
  -1  10   6       1358.38       1331.84        44.52 o                         
   0  10   6        380.96        366.27        16.64 o                         
   1  10   6        748.96        700.03        33.28 o                         
   2  10   6        634.56        604.03        23.01 o                         
   3  10   6        113.43        106.51        11.46 o                         
   4  10   6        135.78        129.97        12.34 o                         
  -6  11   6        181.45        202.81        13.80 o                         
  -5  11   6        283.16        288.18        15.83 o                         
  -4  11   6        694.54        735.80        25.27 o                         
  -3  11   6        294.64        251.74        21.62 o                         
  -2  11   6       1092.42       1089.03        31.51 o                         
  -1  11   6        423.61        415.22        18.21 o                         
   0  11   6        208.33        213.84        13.26 o                         
   1  11   6        282.38        268.12        15.14 o                         
   2  11   6        290.35        283.96        16.06 o                         
   3  11   6        377.98        375.65        18.90 o                         
  -5  12   6         13.64         14.42        17.07 o                         
  -4  12   6        171.96        195.99        20.48 o                         
  -3  12   6         80.53         89.32        15.08 o                         
  -2  12   6        550.75        579.52        21.83 o                         
  -1  12   6        104.96        107.77        17.35 o                         
   0  12   6        497.02        481.79        20.33 o                         
   1  12   6        730.83        752.05        34.99 o                         
   2  12   6         14.74         10.26         5.91 o                         
  -4  13   6        506.69        559.24        34.70 o                         
  -3  13   6         22.39         21.90         9.10 o                         
  -2  13   6        339.23        407.34        28.73 o                         
  -1  13   6        140.94        177.15        12.85 o                         
   0  13   6        179.76        190.10        13.65 o                         
   1  13   6         21.27         15.57         8.96 o                         
  -4 -12   7        568.34        604.18        33.85 o                         
  -3 -12   7         34.43         48.07        10.81 o                         
  -2 -12   7         39.42         65.71        12.52 o                         
  -1 -12   7         55.39         36.98         9.96 o                         
  -5 -11   7        201.65        224.72        20.77 o                         
  -4 -11   7        194.87        202.82        19.06 o                         
  -3 -11   7        291.19        313.75        22.76 o                         
  -2 -11   7        693.47        734.75        34.70 o                         
  -1 -11   7        306.17        326.55        21.90 o                         
   0 -11   7         40.61         56.61        10.52 o                         
  -5 -10   7        304.16        323.14        24.18 o                         
  -4 -10   7        282.53        311.19        22.76 o                         
  -3 -10   7        133.07        165.84        16.78 o                         
  -2 -10   7         19.39         18.21         7.96 o                         
  -1 -10   7        465.29        478.45        25.89 o                         
   0 -10   7        384.71        378.89        23.04 o                         
   1 -10   7        417.14        417.30        23.89 o                         
  -6  -9   7        131.04        141.09        17.35 o                         
  -5  -9   7         37.48         38.97         9.96 o                         
  -4  -9   7        363.07        331.67        23.61 o                         
  -3  -9   7       1657.56       1681.13        59.45 o                         
  -2  -9   7        219.61        209.64        17.35 o                         
  -1  -9   7       1048.31       1002.70        40.96 o                         
   0  -9   7        653.93        709.43        31.29 o                         
   1  -9   7        265.92        258.57        18.21 o                         
  -7  -8   7         58.10         67.42        14.22 o                         
  -6  -8   7        833.80        846.82        40.96 o                         
  -5  -8   7        529.17        502.92        29.01 o                         
  -4  -8   7         23.94         25.32         8.25 o                         
  -3  -8   7        693.71        746.98        34.13 o                         
  -2  -8   7         19.98         21.33         7.68 o                         
  -1  -8   7       1068.59       1067.84        41.53 o                         
   0  -8   7        186.40        194.57        15.93 o                         
   1  -8   7        523.13        544.16        26.74 o                         
   2  -8   7       1128.39       1153.18        42.38 o                         
  -7  -7   7          7.66          0.57         6.83 o                         
  -6  -7   7        260.93        240.93        20.77 o                         
  -5  -7   7        306.91        320.58        22.76 o                         
  -4  -7   7        616.93        582.28        30.15 o                         
  -3  -7   7       1302.07       1389.85        49.78 o                         
  -2  -7   7        625.92        605.32        29.58 o                         
  -1  -7   7        762.55        747.26        32.43 o                         
   0  -7   7        964.30        933.86        37.55 o                         
   1  -7   7        263.36        282.18        18.49 o                         
   2  -7   7        444.09        428.96        22.76 o                         
  -7  -6   7        445.24        440.34        28.16 o                         
  -6  -6   7        649.76        682.41        34.42 o                         
  -5  -6   7        524.26        464.80        27.31 o                         
  -4  -6   7        841.82        837.15        36.69 o                         
  -3  -6   7        585.21        598.78        29.58 o                         
  -2  -6   7         94.85        102.12        12.23 o                         
  -1  -6   7        734.30        748.12        32.71 o                         
   0  -6   7        810.26        807.28        34.42 o                         
   1  -6   7        679.92        620.68        28.45 o                         
   2  -6   7        685.42        632.34        29.30 o                         
   3  -6   7        665.68        695.78        30.44 o                         
  -8  -5   7         79.86         78.51        14.22 o                         
  -7  -5   7         29.33         29.30         9.39 o                         
  -6  -5   7        336.63        304.94        22.76 o                         
  -5  -5   7        963.00        965.55        44.37 o                         
  -4  -5   7        503.44        477.33        21.19 o                         
  -3  -5   7        584.99        605.80        26.45 o                         
  -2  -5   7       3231.57       3095.90        62.82 o                         
  -1  -5   7        578.11        575.99        16.74 o                         
   0  -5   7        227.23        226.14        16.50 o                         
   1  -5   7        589.84        607.03        28.16 o                         
   2  -5   7        468.82        477.32        23.89 o                         
   3  -5   7        444.57        448.02        23.04 o                         
  -8  -4   7          0.11          1.42         5.97 o                         
  -7  -4   7       1756.12       1810.67        57.03 o                         
  -6  -4   7         61.91         59.44         7.94 o                         
  -5  -4   7        266.93        280.80        13.67 o                         
  -4  -4   7       2844.72       2773.32        58.88 o                         
  -3  -4   7        592.99        594.83        24.89 o                         
  -2  -4   7        168.95        165.43         9.08 o                         
  -1  -4   7         51.34         43.26         5.16 o                         
   0  -4   7       4503.84       4393.69       124.88 o                         
   1  -4   7        944.97        913.67        37.26 o                         
   2  -4   7        254.97        273.36        17.64 o                         
   3  -4   7       1640.97       1632.49        55.47 o                         
   4  -4   7         30.71         52.62         9.96 o                         
  -8  -3   7        148.15        183.09        13.15 o                         
  -7  -3   7         71.17         78.94         9.45 o                         
  -6  -3   7        139.30        129.14        10.38 o                         
  -5  -3   7       1367.16       1362.70        35.30 o                         
  -4  -3   7        287.69        302.50        13.52 o                         
  -3  -3   7       1013.75        993.49        26.99 o                         
  -2  -3   7       3928.72       3867.29        75.53 o                         
  -1  -3   7        922.88        900.06        23.63 o                         
   0  -3   7        834.87        800.55        20.64 o                         
   1  -3   7       1399.59       1392.69        48.93 o                         
   2  -3   7        323.45        321.15        19.63 o                         
   3  -3   7        572.27        620.96        28.45 o                         
   4  -3   7        395.52        415.87        23.04 o                         
  -8  -2   7        471.77        460.53        20.21 o                         
  -7  -2   7        560.01        560.08        21.71 o                         
  -6  -2   7        923.76        922.43        28.06 o                         
  -5  -2   7        823.55        792.54        24.43 o                         
  -4  -2   7        935.86        874.13        25.21 o                         
  -3  -2   7        477.38        506.15        20.05 o                         
  -2  -2   7        273.99        257.72        14.79 o                         
  -1  -2   7       1597.94       1566.38        35.56 o                         
   0  -2   7       1368.65       1356.98        30.93 o                         
   1  -2   7       1392.63       1420.85        50.06 o                         
   2  -2   7       1102.81       1099.42        42.38 o                         
   3  -2   7        835.63        822.07        34.99 o                         
   4  -2   7        170.22        168.11        14.79 o                         
   5  -2   7        164.24        173.80        15.93 o                         
  -8  -1   7        505.02        519.72        21.48 o                         
  -7  -1   7         74.19         74.21         8.95 o                         
  -6  -1   7       1096.22       1068.68        44.23 o                         
  -5  -1   7        351.54        317.98        39.25 o                         
  -4  -1   7       1412.34       1388.34        34.99 o                         
  -3  -1   7       3188.29       3079.20        62.32 o                         
  -2  -1   7       1476.00       1443.30        55.18 o                         
  -1  -1   7       2180.43       2203.85        47.23 o                         
   0  -1   7        948.25        911.75        23.89 o                         
   1  -1   7        584.25        568.11        16.74 o                         
   2  -1   7        126.21        123.45        12.80 o                         
   3  -1   7         53.19         46.08         9.39 o                         
   4  -1   7        950.13        937.28        38.69 o                         
   5  -1   7         93.63         91.31        13.08 o                         
  -8   0   7        198.72        191.34        13.23 o                         
  -7   0   7          0.56          2.56         3.84 o                         
  -6   0   7       1745.49       1732.47        47.22 o                         
  -5   0   7       1849.67       1700.86        41.03 o                         
  -4   0   7         22.85         29.74         5.51 o                         
  -3   0   7       2124.43       2146.30        47.44 o                         
  -2   0   7        121.27        106.85        10.24 o                         
  -1   0   7       2685.14       2734.54        56.61 o                         
   0   0   7         13.09         11.35         3.47 o                         
   1   0   7       1174.22       1173.70        28.73 o                         
   2   0   7       3336.74       3224.29        64.58 o                         
   3   0   7        211.66        204.81        16.21 o                         
   4   0   7        371.07        409.90        23.89 o                         
   5   0   7         69.47         84.20        12.80 o                         
  -8   1   7        497.77        518.07        21.00 o                         
  -7   1   7         66.85         68.70         8.82 o                         
  -6   1   7       1162.24       1213.82        49.78 o                         
  -5   1   7        360.11        362.19        16.07 o                         
  -4   1   7       1436.13       1447.32        35.50 o                         
  -3   1   7       3128.25       2952.56        66.28 o                         
  -2   1   7       1468.91       1480.62        35.05 o                         
  -1   1   7       2264.22       2246.76        48.19 o                         
   0   1   7        963.20        938.44        30.29 o                         
   1   1   7        579.69        552.72        26.74 o                         
   2   1   7        119.69        115.77         8.00 o                         
   3   1   7         65.28         58.31        10.52 o                         
   4   1   7        951.52        962.59        40.11 o                         
   5   1   7         97.50        118.05        13.65 o                         
  -8   2   7        473.04        466.67        42.53 o                         
  -7   2   7        596.75        615.14        21.97 o                         
  -6   2   7        952.92        976.91        35.41 o                         
  -5   2   7        853.04        801.99        24.62 o                         
  -4   2   7        903.07        893.17        25.75 o                         
  -3   2   7        510.05        528.27        20.62 o                         
  -2   2   7        264.57        265.10        12.23 o                         
  -1   2   7       1583.09       1573.09        40.11 o                         
   0   2   7       1303.44       1316.41        32.72 o                         
   1   2   7       1346.91       1399.80        34.37 o                         
   2   2   7       1149.41       1151.84        29.60 o                         
   3   2   7        881.64        871.99        37.55 o                         
   4   2   7        162.15        174.37        16.50 o                         
   5   2   7        167.93        188.59        16.78 o                         
  -8   3   7        140.91        135.21        11.73 o                         
  -7   3   7         68.75         76.47        12.93 o                         
  -6   3   7        149.73        133.80        11.09 o                         
  -5   3   7       1374.38       1375.56        45.94 o                         
  -4   3   7        300.05        293.82        13.78 o                         
  -3   3   7       1071.95       1044.86        28.26 o                         
  -2   3   7       4024.50       3821.65        77.33 o                         
  -1   3   7        930.95        967.94        26.18 o                         
   0   3   7        822.56        813.21        23.76 o                         
   1   3   7       1398.58       1383.51        34.42 o                         
   2   3   7        326.70        306.49        13.93 o                         
   3   3   7        563.13        591.22        20.01 o                         
   4   3   7        387.71        413.31        25.32 o                         
   5   3   7        470.65        433.51        26.45 o                         
  -8   4   7          0.58         -0.55         4.17 o                         
  -7   4   7       1708.00       1698.49        44.85 o                         
  -6   4   7         67.98         58.23         6.22 o                         
  -5   4   7        261.82        267.70        13.46 o                         
  -4   4   7       2799.93       2712.00        59.33 o                         
  -3   4   7        566.20        571.19        19.91 o                         
  -2   4   7        192.98        201.96        13.51 o                         
  -1   4   7         45.09         50.47         6.92 o                         
   0   4   7       4564.14       4509.57        88.58 o                         
   1   4   7        958.33        981.61        27.32 o                         
   2   4   7        247.16        233.76        12.25 o                         
   3   4   7       1617.54       1657.03        59.31 o                         
   4   4   7         24.31         30.59         6.11 o                         
   5   4   7         43.82         53.48        11.66 o                         
  -8   5   7         84.06         75.00         9.96 o                         
  -7   5   7         31.45         36.02         6.97 o                         
  -6   5   7        322.36        317.97        12.28 o                         
  -5   5   7        972.18        972.55        22.77 o                         
  -4   5   7        505.75        497.82        14.60 o                         
  -3   5   7        593.50        586.12        15.77 o                         
  -2   5   7       3145.92       3139.39        82.07 o                         
  -1   5   7        557.37        575.75        14.59 o                         
   0   5   7        198.36        212.32        12.66 o                         
   1   5   7        592.82        599.49        20.67 o                         
   2   5   7        431.61        421.00        18.21 o                         
   3   5   7        425.60        418.16        17.78 o                         
   4   5   7        197.58        212.85        12.65 o                         
   5   5   7        685.89        674.73        35.56 o                         
  -7   6   7        433.08        443.40        19.75 o                         
  -6   6   7        649.55        623.98        24.32 o                         
  -5   6   7        504.39        492.18        15.19 o                         
  -4   6   7        849.40        842.79        20.49 o                         
  -3   6   7        607.75        618.58        17.46 o                         
  -2   6   7         91.43         81.06         7.98 o                         
  -1   6   7        740.77        745.43        23.73 o                         
   0   6   7        812.26        800.99        25.14 o                         
   1   6   7        677.56        643.15        30.44 o                         
   2   6   7        688.47        713.29        32.29 o                         
   3   6   7        685.41        685.06        23.69 o                         
   4   6   7        165.22        177.18        12.16 o                         
   5   6   7         59.79         76.74         9.85 o                         
  -7   7   7          9.89         11.59         5.26 o                         
  -6   7   7        265.12        268.39        28.02 o                         
  -5   7   7        298.35        306.79        11.77 o                         
  -4   7   7        590.20        586.42        16.41 o                         
  -3   7   7       1253.61       1285.35        41.54 o                         
  -2   7   7        638.72        617.24        15.97 o                         
  -1   7   7        733.06        710.79        24.32 o                         
   0   7   7        983.28        944.52        28.06 o                         
   1   7   7        266.97        269.66        20.20 o                         
   2   7   7        457.95        425.53        18.30 o                         
   3   7   7         97.56         84.52         9.83 o                         
   4   7   7        423.20        454.31        19.90 o                         
  -7   8   7         60.36         57.55        15.93 o                         
  -6   8   7        835.67        833.70        27.88 o                         
  -5   8   7        543.63        510.92        20.01 o                         
  -4   8   7         23.27         25.33         4.29 o                         
  -3   8   7        694.32        718.32        18.59 o                         
  -2   8   7         22.10         18.93         5.39 o                         
  -1   8   7       1060.85       1041.85        46.94 o                         
   0   8   7        193.70        180.37        11.76 o                         
   1   8   7        537.67        556.55        21.42 o                         
   2   8   7       1121.88       1120.49        47.50 o                         
   3   8   7          2.84          1.56         3.81 o                         
   4   8   7        106.67        116.15        11.96 o                         
  -6   9   7        133.09        148.27        14.22 o                         
  -5   9   7         41.90         55.42         8.20 o                         
  -4   9   7        369.04        366.61        12.96 o                         
  -3   9   7       1682.07       1640.01        41.81 o                         
  -2   9   7        226.38        239.93        13.32 o                         
  -1   9   7       1081.45       1054.86        38.97 o                         
   0   9   7        642.49        642.87        23.62 o                         
   1   9   7        265.88        284.61        15.39 o                         
   2   9   7         27.57         21.92         9.67 o                         
   3   9   7         56.33         50.11         8.44 o                         
  -6  10   7        343.84        343.34        23.33 o                         
  -5  10   7        303.93        319.32        16.44 o                         
  -4  10   7        281.43        292.54        14.90 o                         
  -3  10   7        137.60        140.23        10.85 o                         
  -2  10   7         21.32         33.55        12.52 o                         
  -1  10   7        461.24        460.78        19.75 o                         
   0  10   7        382.23        384.75        18.00 o                         
   1  10   7        411.09        402.76        40.53 o                         
   2  10   7        445.00        475.47        21.02 o                         
   3  10   7        135.66        108.24        12.17 o                         
  -5  11   7        200.08        203.06        13.46 o                         
  -4  11   7        203.35        214.48        20.77 o                         
  -3  11   7        293.91        280.48        20.20 o                         
  -2  11   7        702.17        679.20        24.50 o                         
  -1  11   7        302.80        306.58        18.35 o                         
   0  11   7         43.28         53.92        18.49 o                         
   1  11   7        279.42        319.56        26.60 o                         
   2  11   7         25.25         16.83         6.72 o                         
  -4  12   7        576.35        612.15        36.13 o                         
  -3  12   7         33.05         25.32        10.81 o                         
  -2  12   7         36.66         33.82         7.40 o                         
  -1  12   7         52.03         44.36         7.98 o                         
   0  12   7        567.88        582.63        23.80 o                         
   1  12   7        246.28        265.60        16.40 o                         
  -3 -11   8        103.93        103.26        16.78 o                         
  -2 -11   8        400.53        393.12        25.60 o                         
  -1 -11   8        172.64        209.36        18.77 o                         
   0 -11   8        218.83        236.95        19.91 o                         
  -4 -10   8        265.03        216.75        20.77 o                         
  -3 -10   8        361.08        391.13        26.17 o                         
  -2 -10   8        161.73        168.97        16.78 o                         
  -1 -10   8        121.87        110.65        15.08 o                         
   0 -10   8        119.17        149.34        16.50 o                         
  -5  -9   8        192.10        196.27        19.63 o                         
  -4  -9   8        413.91        444.32        28.16 o                         
  -3  -9   8        149.75        153.04        16.78 o                         
  -2  -9   8         73.49         86.19        13.94 o                         
  -1  -9   8       1101.28       1082.07        44.66 o                         
   0  -9   8        109.61        105.25        14.79 o                         
   1  -9   8         98.27         97.85        13.94 o                         
  -6  -8   8        600.36        639.45        36.41 o                         
  -5  -8   8        101.58        105.53        16.50 o                         
  -4  -8   8        153.22        167.26        17.07 o                         
  -3  -8   8       1127.58       1153.75        47.50 o                         
  -2  -8   8         21.05         19.91         8.25 o                         
  -1  -8   8         46.76         34.99         9.67 o                         
   0  -8   8         52.66         53.48        11.09 o                         
   1  -8   8        551.60        586.55        29.01 o                         
  -6  -7   8         80.48         73.39        14.79 o                         
  -5  -7   8        243.55        254.30        21.33 o                         
  -4  -7   8        474.41        497.80        29.01 o                         
  -3  -7   8        290.93        262.84        20.20 o                         
  -2  -7   8        393.65        422.70        24.75 o                         
  -1  -7   8       1604.17       1628.79        58.31 o                         
   0  -7   8        430.64        410.75        24.46 o                         
   1  -7   8        145.29        137.11        13.94 o                         
   2  -7   8        387.83        431.80        24.46 o                         
  -7  -6   8        345.29        322.57        25.89 o                         
  -6  -6   8        417.66        434.65        28.16 o                         
  -5  -6   8        679.35        622.96        34.13 o                         
  -4  -6   8        839.81        834.87        38.69 o                         
  -3  -6   8        656.78        588.25        30.72 o                         
  -2  -6   8        354.55        348.17        22.47 o                         
  -1  -6   8         30.04         26.45         7.96 o                         
   0  -6   8        784.49        756.93        34.42 o                         
   1  -6   8        646.80        668.47        31.29 o                         
   2  -6   8        495.17        473.90        26.17 o                         
  -7  -5   8        676.45        736.17        38.40 o                         
  -6  -5   8         51.50         48.57         7.93 o                         
  -5  -5   8        261.68        258.85        13.86 o                         
  -4  -5   8         94.02         91.32         8.54 o                         
  -3  -5   8        341.53        348.48        18.06 o                         
  -2  -5   8       2064.57       1943.11        67.70 o                         
  -1  -5   8        202.95        239.51        18.49 o                         
   0  -5   8        818.96        848.24        36.69 o                         
   1  -5   8       1021.46        993.60        40.68 o                         
   2  -5   8        253.89        280.76        19.06 o                         
   3  -5   8         41.16         31.57         7.96 o                         
  -7  -4   8        431.71        465.48        20.50 o                         
  -6  -4   8          3.49         -4.30         6.68 o                         
  -5  -4   8        968.97        985.05        29.43 o                         
  -4  -4   8       1372.52       1375.22        39.68 o                         
  -3  -4   8         13.12         13.30         4.21 o                         
  -2  -4   8        898.19        881.38        24.78 o                         
  -1  -4   8        141.14        140.81        14.51 o                         
   0  -4   8        835.83        763.19        34.70 o                         
   1  -4   8         73.56         57.46        10.81 o                         
   2  -4   8        250.84        239.51        17.64 o                         
   3  -4   8        872.51        909.69        38.97 o                         
   4  -4   8          0.19          0.57         5.97 o                         
  -7  -3   8        520.10        533.00        30.86 o                         
  -6  -3   8        154.69        140.55        11.06 o                         
  -5  -3   8        360.12        358.89        16.35 o                         
  -4  -3   8        219.64        201.19        11.79 o                         
  -3  -3   8        600.67        601.54        20.01 o                         
  -2  -3   8       1802.09       1815.18        41.46 o                         
  -1  -3   8        181.95        187.17         9.52 o                         
   0  -3   8        764.76        777.13        35.27 o                         
   1  -3   8        601.74        626.37        30.44 o                         
   2  -3   8        308.76        282.75        19.63 o                         
   3  -3   8         18.67         21.62         7.40 o                         
   4  -3   8         82.67         98.42        13.65 o                         
  -8  -2   8         94.72        132.86        25.60 o                         
  -7  -2   8        341.55        344.49        50.35 o                         
  -6  -2   8        979.93        971.10        29.27 o                         
  -5  -2   8       1355.60       1305.67        35.39 o                         
  -4  -2   8        879.29        840.18        25.72 o                         
  -3  -2   8       1809.44       1734.76        40.53 o                         
  -2  -2   8        791.03        807.25        23.40 o                         
  -1  -2   8        533.87        545.88        18.92 o                         
   0  -2   8        606.12        578.01        29.87 o                         
   1  -2   8       1060.52       1018.63        41.25 o                         
   2  -2   8        297.89        322.86        21.05 o                         
   3  -2   8        879.59        913.67        38.69 o                         
   4  -2   8        451.92        435.50        25.32 o                         
  -8  -1   8        812.43        835.82        48.93 o                         
  -7  -1   8         69.16         50.08        13.08 o                         
  -6  -1   8         54.66         73.50         9.19 o                         
  -5  -1   8        638.89        629.02        21.60 o                         
  -4  -1   8       1239.79       1294.98        34.18 o                         
  -3  -1   8        472.07        462.35        17.37 o                         
  -2  -1   8        489.79        517.42        23.61 o                         
  -1  -1   8       3756.58       3724.72        75.76 o                         
   0  -1   8        829.51        840.86        28.30 o                         
   1  -1   8        172.46        223.01        17.64 o                         
   2  -1   8        727.51        690.66        33.28 o                         
   3  -1   8        158.54        149.05        15.08 o                         
   4  -1   8        159.81        194.57        16.78 o                         
   5  -1   8         67.02         80.79        13.65 o                         
  -8   0   8          5.00         12.58         5.82 o                         
  -7   0   8          9.34         22.21        10.81 o                         
  -6   0   8       1236.34       1279.92        35.50 o                         
  -5   0   8          2.01          0.45         3.62 o                         
  -4   0   8         58.55         69.10        13.08 o                         
  -3   0   8       1350.50       1315.95        34.02 o                         
  -2   0   8         10.31          9.32         4.03 o                         
  -1   0   8          0.56          7.06         3.68 o                         
   0   0   8         99.41        108.53         8.13 o                         
   1   0   8       1146.89       1169.11        46.08 o                         
   2   0   8       1263.35       1284.31        49.50 o                         
   3   0   8        163.38        125.73        14.51 o                         
   4   0   8        586.37        554.40        30.15 o                         
   5   0   8        115.10        117.76        14.79 o                         
  -8   1   8        828.79        823.15        58.03 o                         
  -7   1   8         77.55         78.88        26.03 o                         
  -6   1   8         55.19         49.44         7.57 o                         
  -5   1   8        631.55        562.03        21.12 o                         
  -4   1   8       1255.05       1300.62        34.37 o                         
  -3   1   8        502.99        473.83        17.73 o                         
  -2   1   8        485.81        479.93        17.82 o                         
  -1   1   8       3886.16       3882.72        98.42 o                         
   0   1   8        798.59        831.29        54.76 o                         
   1   1   8        177.30        162.68         9.77 o                         
   2   1   8        713.79        730.20        34.42 o                         
   3   1   8        169.95        189.45        17.07 o                         
   4   1   8        150.38        131.70        15.08 o                         
   5   1   8         67.86         72.82        13.08 o                         
  -8   2   8         91.24        141.94        19.91 o                         
  -7   2   8        310.86        293.93        15.89 o                         
  -6   2   8        934.74        897.32        28.66 o                         
  -5   2   8       1358.07       1334.69        35.80 o                         
  -4   2   8        872.42        875.49        26.34 o                         
  -3   2   8       1708.93       1638.88        40.91 o                         
  -2   2   8        724.69        782.53        43.81 o                         
  -1   2   8        521.53        531.10        18.83 o                         
   0   2   8        628.57        651.36        20.94 o                         
   1   2   8       1042.96       1001.90        28.87 o                         
   2   2   8        293.77        303.39        14.00 o                         
   3   2   8        837.93        871.00        39.82 o                         
   4   2   8        461.19        466.79        28.16 o                         
  -7   3   8        487.97        517.00        21.28 o                         
  -6   3   8        156.51        156.27        23.89 o                         
  -5   3   8        382.06        389.57        17.18 o                         
  -4   3   8        233.35        222.86        12.57 o                         
  -3   3   8        554.74        575.96        20.60 o                         
  -2   3   8       1807.07       1785.69        43.10 o                         
  -1   3   8        175.58        166.87        10.69 o                         
   0   3   8        760.99        799.35        24.45 o                         
   1   3   8        604.39        597.84        22.47 o                         
   2   3   8        320.20        327.08        14.69 o                         
   3   3   8         22.94         23.04         8.25 o                         
   4   3   8         79.63         89.60        15.36 o                         
  -7   4   8        458.65        444.83        24.18 o                         
  -6   4   8          2.72          2.32         4.41 o                         
  -5   4   8        965.54       1009.08        29.86 o                         
  -4   4   8       1361.83       1305.81        35.60 o                         
  -3   4   8         14.70         18.70         5.06 o                         
  -2   4   8        936.12        941.55        27.55 o                         
  -1   4   8        156.77        165.13        10.93 o                         
   0   4   8        818.81        821.00        25.17 o                         
   1   4   8         80.33         74.66         8.46 o                         
   2   4   8        262.64        234.41        15.36 o                         
   3   4   8        928.19        976.49        28.98 o                         
   4   4   8          0.08          6.54         5.97 o                         
  -7   5   8        700.18        716.05        26.34 o                         
  -6   5   8         48.83         34.46        10.58 o                         
  -5   5   8        258.24        267.48        16.99 o                         
  -4   5   8         92.58         95.02         7.44 o                         
  -3   5   8        357.14        391.41        16.69 o                         
  -2   5   8       2066.10       2103.80        49.08 o                         
  -1   5   8        217.55        227.33        12.74 o                         
   0   5   8        814.15        822.37        41.81 o                         
   1   5   8        991.98       1000.78        29.81 o                         
   2   5   8        260.65        254.29        22.61 o                         
   3   5   8         34.46         32.26         6.48 o                         
   4   5   8          9.14         11.66         7.40 o                         
  -7   6   8        347.30        359.00        18.25 o                         
  -6   6   8        413.80        400.39        18.27 o                         
  -5   6   8        695.18        699.23        19.18 o                         
  -4   6   8        883.38        847.74        21.32 o                         
  -3   6   8        647.39        617.67        16.92 o                         
  -2   6   8        362.09        366.75        16.49 o                         
  -1   6   8         28.02         26.30         6.23 o                         
   0   6   8        773.37        751.52        24.90 o                         
   1   6   8        625.96        626.04        22.78 o                         
   2   6   8        496.72        520.63        20.60 o                         
   3   6   8        408.64        427.65        24.61 o                         
   4   6   8        132.21        130.56        15.93 o                         
  -6   7   8         80.50         87.35        10.44 o                         
  -5   7   8        245.16        242.82        11.08 o                         
  -4   7   8        478.08        500.54        15.64 o                         
  -3   7   8        292.70        290.68        15.07 o                         
  -2   7   8        383.41        375.24        17.20 o                         
  -1   7   8       1634.19       1642.11        42.23 o                         
   0   7   8        424.77        417.03        18.30 o                         
   1   7   8        153.00        137.44        25.03 o                         
   2   7   8        404.92        400.48        32.57 o                         
   3   7   8         56.99         41.75         8.25 o                         
  -6   8   8        608.25        638.75        24.45 o                         
  -5   8   8         97.44         92.46        10.29 o                         
  -4   8   8        148.96        135.28         8.43 o                         
  -3   8   8       1121.86       1148.45        33.73 o                         
  -2   8   8         20.64         31.13         6.64 o                         
  -1   8   8         53.20         40.69         7.21 o                         
   0   8   8         51.02         50.21         8.13 o                         
   1   8   8        568.34        528.70        21.90 o                         
   2   8   8        293.84        283.34        16.17 o                         
   3   8   8         49.68         49.25         8.10 o                         
  -5   9   8        187.25        175.01        12.22 o                         
  -4   9   8        413.83        437.43        19.20 o                         
  -3   9   8        149.91        160.29        11.99 o                         
  -2   9   8         78.14         92.99        13.08 o                         
  -1   9   8       1081.87       1077.65        32.97 o                         
   0   9   8        114.52        133.98        11.46 o                         
   1   9   8         98.73         96.80        15.79 o                         
   2   9   8        202.21        211.90        39.97 o                         
  -4  10   8        254.51        303.23        24.46 o                         
  -3  10   8        361.60        392.80        25.89 o                         
  -2  10   8        163.44        161.79        13.23 o                         
  -1  10   8        114.58        117.81        25.17 o                         
   0  10   8        117.14        132.45        12.47 o                         
   1  10   8        422.18        351.56        18.30 o                         
  -3  11   8        101.76         93.30        11.07 o                         
  -2  11   8        384.69        382.39        25.74 o                         
  -1  11   8        173.35        171.41        13.07 o                         
   0  11   8        215.56        213.42        15.36 o                         
  -2 -10   9        234.48        268.24        21.62 o                         
  -4  -9   9         93.94        104.68        16.50 o                         
  -3  -9   9         39.04         66.28        13.94 o                         
  -2  -9   9        104.06        127.44        17.64 o                         
  -1  -9   9        493.42        543.88        31.29 o                         
   0  -9   9         85.55         98.42        15.36 o                         
  -5  -8   9         21.17         21.62         9.10 o                         
  -4  -8   9        400.50        430.66        28.45 o                         
  -3  -8   9        614.31        667.90        35.27 o                         
  -2  -8   9          1.35         -2.84         4.84 o                         
  -1  -8   9        139.03        158.73        17.35 o                         
   0  -8   9         70.50         79.08        13.65 o                         
   1  -8   9        301.23        289.01        21.62 o                         
  -5  -7   9        192.84        199.12        20.20 o                         
  -4  -7   9         64.44         75.95        14.22 o                         
  -3  -7   9        166.23        187.46        18.49 o                         
  -2  -7   9        159.43        155.60        17.07 o                         
  -1  -7   9        663.79        759.78        36.13 o                         
   0  -7   9        308.03        285.31        21.33 o                         
   1  -7   9        188.11        191.15        17.92 o                         
   2  -7   9        262.46        285.31        21.33 o                         
  -6  -6   9        142.36        138.53        19.91 o                         
  -5  -6   9        490.09        492.68        30.44 o                         
  -4  -6   9        315.94        316.31        23.61 o                         
  -3  -6   9        613.17        623.52        33.57 o                         
  -2  -6   9        589.28        618.12        32.43 o                         
  -1  -6   9        274.52        335.09        23.04 o                         
   0  -6   9        100.78        128.29        15.36 o                         
   1  -6   9         99.88        138.53        14.79 o                         
   2  -6   9        274.40        239.80        19.34 o                         
  -6  -5   9        101.10         96.28        13.65 o                         
  -5  -5   9         75.77         74.67         9.02 o                         
  -4  -5   9        387.67        363.12        20.05 o                         
  -3  -5   9        585.33        605.89        32.14 o                         
  -2  -5   9        223.93        220.17        19.34 o                         
  -1  -5   9        105.97        126.30        15.36 o                         
   0  -5   9       1072.62       1023.75        44.09 o                         
   1  -5   9        209.18        214.19        18.49 o                         
   2  -5   9         77.05         77.94        12.80 o                         
   3  -5   9        300.63        318.02        22.47 o                         
  -6  -4   9         35.73         28.08         6.53 o                         
  -5  -4   9        916.56        963.84        30.44 o                         
  -4  -4   9        315.20        303.11        14.90 o                         
  -3  -4   9         39.65         44.18         6.97 o                         
  -2  -4   9       1490.79       1439.06        55.75 o                         
  -1  -4   9          8.87         12.23         6.83 o                         
   0  -4   9        104.53         84.48        13.08 o                         
   1  -4   9        130.95        120.04        15.08 o                         
   2  -4   9        401.21        366.09        23.89 o                         
   3  -4   9        280.37        292.99        21.62 o                         
  -7  -3   9        781.53        817.71        28.66 o                         
  -6  -3   9        143.28        141.70        11.85 o                         
  -5  -3   9         43.27         38.53        11.95 o                         
  -4  -3   9        449.81        438.90        18.18 o                         
  -3  -3   9        279.19        334.31        21.48 o                         
  -2  -3   9        175.41        200.26        18.49 o                         
  -1  -3   9        145.04        131.99        15.36 o                         
   0  -3   9       1647.14       1677.43        61.44 o                         
   1  -3   9        520.95        498.65        28.16 o                         
   2  -3   9        123.32        112.93        15.65 o                         
   3  -3   9        275.80        281.04        21.05 o                         
  -7  -2   9         13.23         28.98         7.03 o                         
  -6  -2   9        203.27        164.21        12.25 o                         
  -5  -2   9        586.45        631.86        31.29 o                         
  -4  -2   9        666.63        695.88        50.63 o                         
  -3  -2   9        920.43        878.67        26.89 o                         
  -2  -2   9        742.23        727.77        30.15 o                         
  -1  -2   9        385.22        366.66        24.18 o                         
   0  -2   9        121.10        116.91        14.51 o                         
   1  -2   9        376.32        358.13        23.61 o                         
   2  -2   9        221.99        218.75        18.49 o                         
   3  -2   9        275.60        320.01        22.76 o                         
  -7  -1   9         53.94         69.79         9.55 o                         
  -6  -1   9        635.02        611.70        49.92 o                         
  -5  -1   9        270.24        220.49        13.49 o                         
  -4  -1   9        223.57        221.70        13.51 o                         
  -3  -1   9        282.30        291.06        14.30 o                         
  -2  -1   9        388.12        422.06        16.44 o                         
  -1  -1   9       1585.85       1592.77        38.88 o                         
   0  -1   9        135.17        147.35        15.65 o                         
   1  -1   9        419.34        429.53        27.02 o                         
   2  -1   9        589.84        641.16        33.57 o                         
   3  -1   9        152.95        196.27        18.21 o                         
  -7   0   9         87.76        115.89        12.06 o                         
  -6   0   9        863.87        929.51        33.57 o                         
  -5   0   9          9.08          6.10         4.57 o                         
  -4   0   9       1113.89       1169.84        33.14 o                         
  -3   0   9       1267.23       1250.17        33.82 o                         
  -2   0   9         23.67         25.17         6.83 o                         
  -1   0   9        460.45        501.58        35.98 o                         
   0   0   9         81.40         74.53        12.80 o                         
   1   0   9        420.91        415.87        26.45 o                         
   2   0   9         19.24         32.43         9.39 o                         
   3   0   9         12.41         11.09         7.11 o                         
  -7   1   9         58.62         47.27        16.50 o                         
  -6   1   9        607.80        622.78        23.73 o                         
  -5   1   9        281.40        259.29        14.44 o                         
  -4   1   9        224.98        223.73        13.03 o                         
  -3   1   9        290.54        273.09        19.91 o                         
  -2   1   9        352.94        361.27        16.08 o                         
  -1   1   9       1566.72       1618.18        61.73 o                         
   0   1   9        133.66        144.87        16.50 o                         
   1   1   9        438.34        492.96        28.45 o                         
   2   1   9        622.78        678.42        34.70 o                         
   3   1   9        148.14         98.99        15.65 o                         
  -7   2   9         14.70         13.86         6.26 o                         
  -6   2   9        218.21        220.86        14.08 o                         
  -5   2   9        580.15        612.49        30.86 o                         
  -4   2   9        695.92        699.85        24.32 o                         
  -3   2   9        920.92        929.27        28.13 o                         
  -2   2   9        793.99        798.06        32.85 o                         
  -1   2   9        397.54        368.50        16.11 o                         
   0   2   9        113.04        108.43         9.50 o                         
   1   2   9        358.48        355.00        24.75 o                         
   2   2   9        214.80        194.85        18.77 o                         
   3   2   9        289.66        310.62        23.33 o                         
  -7   3   9        778.96        783.78        28.11 o                         
  -6   3   9        153.85        161.45        16.36 o                         
  -5   3   9         44.79         38.73         8.39 o                         
  -4   3   9        443.58        438.60        18.71 o                         
  -3   3   9        284.61        306.42        15.47 o                         
  -2   3   9        180.01        196.78        17.92 o                         
  -1   3   9        144.75        160.87        11.10 o                         
   0   3   9       1640.25       1729.87        42.96 o                         
   1   3   9        499.65        485.92        24.18 o                         
   2   3   9        110.48        140.24        16.21 o                         
   3   3   9        290.43        291.57        23.04 o                         
  -6   4   9         35.02         23.47         8.68 o                         
  -5   4   9        941.07        986.49        33.57 o                         
  -4   4   9        297.72        292.99        33.99 o                         
  -3   4   9         51.51         38.99         6.83 o                         
  -2   4   9       1455.56       1466.86        63.15 o                         
  -1   4   9          8.18         -0.46         3.68 o                         
   0   4   9        101.79         80.06         9.07 o                         
   1   4   9        132.21        134.96        10.64 o                         
   2   4   9        397.46        443.46        27.59 o                         
   3   4   9        273.19        312.33        24.18 o                         
  -6   5   9        101.17         91.31         8.64 o                         
  -5   5   9         81.59         79.26         9.83 o                         
  -4   5   9        386.20        356.76        20.20 o                         
  -3   5   9        572.40        582.84        22.23 o                         
  -2   5   9        234.95        214.75        13.46 o                         
  -1   5   9        120.86        119.91        11.38 o                         
   0   5   9       1112.93       1078.12        47.36 o                         
   1   5   9        218.83        216.96        13.36 o                         
   2   5   9         79.39        100.58        10.44 o                         
   3   5   9        299.64        285.88        24.18 o                         
  -6   6   9        142.45        125.72        11.68 o                         
  -5   6   9        481.14        475.94        27.23 o                         
  -4   6   9        300.29        309.55        12.60 o                         
  -3   6   9        620.57        630.16        24.32 o                         
  -2   6   9        583.80        601.44        23.13 o                         
  -1   6   9        258.65        303.55        16.17 o                         
   0   6   9        106.07        109.42        11.15 o                         
   1   6   9        100.13        111.07        11.46 o                         
   2   6   9        275.20        268.37        24.46 o                         
  -5   7   9        178.85        174.02        10.07 o                         
  -4   7   9         66.47         75.96         9.86 o                         
  -3   7   9        171.50        174.67        12.87 o                         
  -2   7   9        163.82        160.67        12.16 o                         
  -1   7   9        642.19        649.99        24.63 o                         
   0   7   9        299.72        292.71        15.97 o                         
   1   7   9        188.58        203.00        14.51 o                         
   2   7   9        246.20        312.78        17.06 o                         
  -5   8   9         19.48          9.39         7.96 o                         
  -4   8   9        407.25        426.25        19.68 o                         
  -3   8   9        610.66        607.23        24.89 o                         
  -2   8   9          1.18          2.18         4.69 o                         
  -1   8   9        157.23        164.68        17.92 o                         
   0   8   9         67.37         78.70        10.16 o                         
   1   8   9        303.46        292.56        17.00 o                         
  -4   9   9         88.67         86.73        10.73 o                         
  -3   9   9         40.04         54.91         8.82 o                         
  -2   9   9         94.08         85.73        10.44 o                         
  -1   9   9        493.00        527.21        22.62 o                         
   0   9   9         79.86         76.17        10.35 o                         
  -2  10   9        235.89        251.61        26.60 o                         
  -3  -7  10        211.48        236.10        21.90 o                         
  -2  -7  10         38.93         36.98        11.38 o                         
  -1  -7  10         81.70         74.53        14.22 o                         
   0  -7  10        125.03        121.18        17.64 o                         
  -4  -6  10        215.63        262.27        22.76 o                         
  -3  -6  10        213.15        240.93        21.62 o                         
  -2  -6  10        240.01        262.55        22.19 o                         
  -1  -6  10        349.54        385.15        26.17 o                         
   0  -6  10         91.37         89.89        15.08 o                         
  -5  -5  10        415.38        427.82        29.87 o                         
  -4  -5  10        263.45        265.68        23.33 o                         
  -3  -5  10         86.51         87.90        15.65 o                         
  -2  -5  10         73.94         60.87        12.80 o                         
  -1  -5  10         25.69         24.18         9.10 o                         
   0  -5  10        520.22        558.67        31.57 o                         
   1  -5  10         78.11         86.76        15.08 o                         
  -5  -4  10        340.41        335.19        24.18 o                         
  -4  -4  10         27.01         31.01        10.81 o                         
  -3  -4  10        472.43        524.25        31.29 o                         
  -2  -4  10       1035.61       1035.42        46.65 o                         
  -1  -4  10         17.00          9.10         7.40 o                         
   0  -4  10        241.00        270.23        21.62 o                         
   1  -4  10         64.03         72.54        13.08 o                         
  -6  -3  10        156.69        160.44        12.83 o                         
  -5  -3  10        427.39        428.00        19.48 o                         
  -4  -3  10        232.38        228.39        13.93 o                         
  -3  -3  10        156.66        144.22        17.35 o                         
  -2  -3  10        231.30        260.56        21.62 o                         
  -1  -3  10        132.61        102.97        15.93 o                         
   0  -3  10        519.23        602.19        32.71 o                         
   1  -3  10        163.78        159.29        17.07 o                         
   2  -3  10        122.69        109.80        16.50 o                         
  -6  -2  10          0.29          0.14         4.22 o                         
  -5  -2  10        184.42        190.13        13.40 o                         
  -4  -2  10        313.15        333.54        16.72 o                         
  -3  -2  10        475.82        474.23        30.86 o                         
  -2  -2  10        518.04        534.21        31.57 o                         
  -1  -2  10        414.87        437.21        27.88 o                         
   0  -2  10        150.79        169.54        18.77 o                         
   1  -2  10        151.17        161.85        17.07 o                         
   2  -2  10         60.16         65.14        13.37 o                         
  -6  -1  10        645.10        697.57        26.35 o                         
  -5  -1  10        143.15        146.53        12.57 o                         
  -4  -1  10         69.92         66.93        15.36 o                         
  -3  -1  10        410.98        379.53        17.29 o                         
  -2  -1  10        136.97        176.36        18.49 o                         
  -1  -1  10        120.26        146.78        19.91 o                         
   0  -1  10        124.95        138.25        16.21 o                         
   1  -1  10        610.32        607.60        34.13 o                         
   2  -1  10        205.60        218.18        19.91 o                         
  -6   0  10          8.31          5.53         4.65 o                         
  -5   0  10         27.48         12.46         5.54 o                         
  -4   0  10        885.81        903.43        29.02 o                         
  -3   0  10        128.40        121.28        10.39 o                         
  -2   0  10          9.00          0.86         3.83 o                         
  -1   0  10       1111.37       1122.46        48.93 o                         
   0   0  10         12.39         24.75         9.39 o                         
   1   0  10         18.35         31.57         9.39 o                         
   2   0  10        111.94        119.76        17.07 o                         
  -6   1  10        661.20        674.12        25.84 o                         
  -5   1  10        141.82        116.57        15.93 o                         
  -4   1  10         70.81         55.75        10.24 o                         
  -3   1  10        399.41        394.93        17.98 o                         
  -2   1  10        134.43        146.59        11.21 o                         
  -1   1  10        126.96        124.31        17.92 o                         
   0   1  10        128.90        147.35        17.07 o                         
   1   1  10        609.65        676.15        36.13 o                         
   2   1  10        212.90        215.62        20.20 o                         
  -6   2  10          0.50          0.04         4.50 o                         
  -5   2  10        183.35        221.45        21.90 o                         
  -4   2  10        317.77        339.43        17.15 o                         
  -3   2  10        492.57        488.63        20.21 o                         
  -2   2  10        530.56        514.27        20.70 o                         
  -1   2  10        411.57        414.99        19.20 o                         
   0   2  10        151.13        142.51        17.07 o                         
   1   2  10        151.40        131.99        16.50 o                         
   2   2  10         61.28         87.61        15.36 o                         
  -6   3  10        154.27        137.98        13.68 o                         
  -5   3  10        420.93        450.43        20.21 o                         
  -4   3  10        224.92        215.81        14.15 o                         
  -3   3  10        161.95        185.34        13.00 o                         
  -2   3  10        222.22        221.12        13.93 o                         
  -1   3  10        134.72        122.55        11.07 o                         
   0   3  10        517.12        550.33        22.37 o                         
   1   3  10        166.66        180.06        19.06 o                         
   2   3  10        121.54        120.89        17.92 o                         
  -5   4  10        338.73        317.31        17.19 o                         
  -4   4  10         26.73         26.50         6.80 o                         
  -3   4  10        448.46        479.41        23.75 o                         
  -2   4  10       1027.78       1046.07        32.43 o                         
  -1   4  10         18.27         13.39         5.42 o                         
   0   4  10        244.69        262.48        18.49 o                         
   1   4  10         68.49         67.70        14.79 o                         
  -5   5  10        411.18        429.19        24.33 o                         
  -4   5  10        262.90        250.35        15.36 o                         
  -3   5  10         98.11        126.16        27.31 o                         
  -2   5  10         83.56         84.28        10.12 o                         
  -1   5  10         22.46         17.49         6.24 o                         
   0   5  10        512.68        531.84        22.11 o                         
   1   5  10         77.00         75.66        15.08 o                         
  -4   6  10        217.62        252.54        15.69 o                         
  -3   6  10        215.01        232.75        14.88 o                         
  -2   6  10        240.09        228.96        14.82 o                         
  -1   6  10        348.18        373.96        18.68 o                         
   0   6  10         84.59         79.89        10.39 o                         
  -3   7  10        205.14        197.82        14.47 o                         
  -2   7  10         32.13         31.17         8.11 o                         
  -1   7  10         80.80         97.11        11.30 o                         
   0   7  10        124.69        118.82        12.27 o                         
  -2  -4  11        104.16        117.20        18.49 o                         
  -3  -3  11         28.11         15.65         8.25 o                         
  -2  -3  11        291.29        333.38        25.89 o                         
  -1  -3  11          8.65         13.37         8.25 o                         
  -4  -2  11        162.37        191.15        21.05 o                         
  -3  -2  11        143.06        164.98        19.06 o                         
  -2  -2  11        158.11        130.28        19.06 o                         
  -1  -2  11        253.95        297.82        24.46 o                         
  -4  -1  11        329.51        328.70        17.33 o                         
  -3  -1  11        316.42        306.93        25.60 o                         
  -2  -1  11        112.58        100.70        16.21 o                         
  -1  -1  11         94.38        106.95        17.64 o                         
   0  -1  11          9.38          8.82         7.11 o                         
  -4   0  11        243.21        245.66        15.30 o                         
  -3   0  11         41.54         33.85        11.09 o                         
  -2   0  11        310.94        368.37        27.59 o                         
  -1   0  11        748.62        871.57        43.24 o                         
   0   0  11         35.32         29.30         9.96 o                         
  -4   1  11        309.53        328.95        17.56 o                         
  -3   1  11        303.51        269.17        15.71 o                         
  -2   1  11        114.26        115.20        18.77 o                         
  -1   1  11        102.01         94.15        16.50 o                         
   0   1  11          9.36         30.44        10.24 o                         
  -4   2  11        161.67        172.37        13.26 o                         
  -3   2  11        132.16        134.63        12.16 o                         
  -2   2  11        151.94        158.76        22.19 o                         
  -1   2  11        258.42        288.15        24.46 o                         
  -3   3  11         29.70         36.58         7.44 o                         
  -2   3  11        292.49        284.97        16.44 o                         
  -1   3  11         10.79          3.13         7.40 o                         
  -3   4  11        292.38        304.37        23.04 o                         
  -2   4  11        105.94        124.14        12.19 o                         
                                                                                
