# Supplementary material for: Crystal structures of three new N-halo­methyl­ated quaternary ammonium salts
Source: Acta Crystallogr E Crystallogr Commun. 2015 Sep 26;71(Pt 10):1230–5. doi: 10.1107/S2056989015017181 (PMC4647383; doi:10.1107/S2056989015017181)
Supplement: Supplementary file 4 [file e-71-01230-IIsup4.hkl]

data_II                                                                         
_shelx_title ' Compound I'                                                      
_shelx_refln_list_code          4                                               
_shelx_F_calc_maximum      816.48                                               
_exptl_crystal_F_000      2064.00                                               
_reflns_d_resolution_high  0.8301                                               
                                                                                
loop_                                                                           
 _space_group_symop_operation_xyz                                               
 'x, y, z'                                                                      
 '-x, y, -z+1/2'                                                                
 'x+1/2, y+1/2, z'                                                              
 '-x+1/2, y+1/2, -z+1/2'                                                        
 '-x, -y, -z'                                                                   
 'x, -y, z-1/2'                                                                 
 '-x+1/2, -y+1/2, -z'                                                           
 'x+1/2, -y+1/2, z-1/2'                                                         
                                                                                
_cell_length_a    37.7778                                                       
_cell_length_b     6.6323                                                       
_cell_length_c    17.0210                                                       
_cell_angle_alpha  90.000                                                       
_cell_angle_beta  100.567                                                       
_cell_angle_gamma  90.000                                                       
                                                                                
_shelx_F_squared_multiplier     1.000                                           
                                                                                
loop_                                                                           
 _refln_index_h                                                                 
 _refln_index_k                                                                 
 _refln_index_l                                                                 
 _refln_F_squared_calc                                                          
 _refln_F_squared_meas                                                          
 _refln_F_squared_sigma                                                         
 _refln_observed_status                                                         
   4   0   0      91902.87      79747.30      3523.60 o                         
   6   0   0      70920.80      59521.73      2974.84 o                         
   8   0   0      40527.20      35049.05      2012.64 o                         
  10   0   0       1047.99        854.02       136.13 o                         
  12   0   0      53986.55      45959.78      2592.82 o                         
  14   0   0      46447.30      36677.38      2102.87 o                         
  16   0   0     186685.12     159187.27      8978.93 o                         
  18   0   0     273221.97     238446.44     13451.63 o                         
  20   0   0     150505.27     123578.14      7039.02 o                         
  22   0   0      59933.77      53652.84      3095.19 o                         
  24   0   0       5582.00       5691.67       424.72 o                         
  26   0   0       1083.73       1100.20       153.69 o                         
  28   0   0        684.72        700.74       249.44 o                         
  30   0   0       1496.31       1757.25       321.08 o                         
  32   0   0      21596.09      19967.69      1514.96 o                         
  34   0   0      24340.80      25932.29      1927.98 o                         
  36   0   0      26296.83      27035.58      2010.14 o                         
  38   0   0      20406.93      20378.25      1577.79 o                         
  40   0   0       3470.73       3216.28       690.24 o                         
  42   0   0        654.55        513.90       239.57 o                         
  44   0   0        133.04       -215.27       215.27 o                         
   1   1   0        405.42        327.06        42.48 o                         
   3   1   0       8419.71       9760.36       369.35 o                         
   5   1   0     172041.84     166773.33      6069.04 o                         
   7   1   0      38158.96      36404.48      1355.23 o                         
   9   1   0       9703.02       9001.55       374.92 o                         
  11   1   0      19167.46      17976.22       814.84 o                         
  13   1   0      32762.27      31099.87      1383.66 o                         
  15   1   0      15582.42      14493.11       668.21 o                         
  17   1   0        132.54         52.76        59.05 o                         
  19   1   0      15160.25      13726.23       625.94 o                         
  21   1   0      28850.48      24563.67      1099.09 o                         
  23   1   0      60396.97      53119.29      2317.99 o                         
  25   1   0      32296.15      28293.05      1286.51 o                         
  27   1   0       3430.42       3347.72       252.23 o                         
  29   1   0        373.45        104.92        96.82 o                         
  31   1   0        851.25        876.41       166.93 o                         
  33   1   0       2696.17       2924.00       293.43 o                         
  35   1   0        442.89        496.05       135.26 o                         
  37   1   0       5839.01       5760.58       454.09 o                         
  39   1   0       6445.94       7680.32       565.06 o                         
  41   1   0       6710.57       6664.34       524.57 o                         
  43   1   0       3781.16       3465.41       419.59 o                         
   0   2   0     243797.28     213683.41     11972.88 o                         
   2   2   0     205188.44     191607.00      6985.89 o                         
   4   2   0      88207.98      83283.08      3073.41 o                         
   6   2   0      32200.09      30387.50      1128.72 o                         
   8   2   0      26685.69      25609.71       960.62 o                         
  10   2   0      26687.20      25154.87      1029.87 o                         
  12   2   0      43747.09      41047.71      1805.32 o                         
  14   2   0      75061.91      73246.95      3180.68 o                         
  16   2   0      95437.87      86033.02      3453.97 o                         
  18   2   0     108237.69      99958.54      4346.98 o                         
  20   2   0      75334.37      74289.55      3268.20 o                         
  22   2   0      38184.23      35730.54      1577.41 o                         
  24   2   0      17339.51      16822.09       954.39 o                         
  26   2   0       6617.70       6197.88       374.70 o                         
  28   2   0        238.83        195.44        97.16 o                         
  30   2   0       6296.90       6617.14       417.44 o                         
  32   2   0       4518.55       4295.70       314.07 o                         
  34   2   0       7722.69       7578.13       632.15 o                         
  36   2   0      14814.21      14505.71       971.77 o                         
  38   2   0       6798.79       7134.27       821.64 o                         
  40   2   0       5716.43       6089.11       593.67 o                         
  42   2   0       1703.61       2022.65       337.08 o                         
   1   3   0       3534.95       3558.47       186.87 o                         
   3   3   0        562.35        472.37        63.80 o                         
   5   3   0         42.15         57.83        43.28 o                         
   7   3   0      11409.97      11924.23       554.28 o                         
   9   3   0       3491.48       3780.04       204.30 o                         
  11   3   0        181.55        147.62        41.81 o                         
  13   3   0        684.94        781.52        76.23 o                         
  15   3   0         71.35         47.99        48.39 o                         
  17   3   0         28.92        -32.18        47.58 o                         
  19   3   0       6054.60       6176.25       316.36 o                         
  21   3   0       8166.93       8608.60       451.41 o                         
  23   3   0       5144.65       4495.30       290.78 o                         
  25   3   0       1003.63        685.33       146.39 o                         
  27   3   0       1831.16       1281.16       220.04 o                         
  29   3   0       2142.08       2060.97       240.40 o                         
  31   3   0        465.86        462.40       136.13 o                         
  33   3   0       1289.55       1202.68       200.02 o                         
  35   3   0        670.46        518.18       200.92 o                         
  37   3   0        848.86       1259.57       268.36 o                         
  39   3   0       1102.99       1083.61       305.16 o                         
  41   3   0       1026.01       1260.34       276.57 o                         
   0   4   0       8715.86       8368.21       558.34 o                         
   2   4   0      18325.79      16582.85       706.40 o                         
   4   4   0      37883.71      35165.08      1444.86 o                         
   6   4   0      51719.53      46923.80      1907.58 o                         
   8   4   0      56870.47      53360.27      2159.60 o                         
  10   4   0      54052.70      50724.07      2052.84 o                         
  12   4   0      41546.00      40051.22      1624.50 o                         
  14   4   0      19477.28      19070.37       912.66 o                         
  16   4   0       5216.03       5336.27       342.17 o                         
  18   4   0       4688.57       4756.57       286.47 o                         
  20   4   0       1694.90       2290.10       215.25 o                         
  22   4   0      11276.82      12068.29       789.13 o                         
  24   4   0      21730.78      23938.29      1269.06 o                         
  26   4   0      13079.82      13546.51       800.76 o                         
  28   4   0      16434.21      16793.78       940.54 o                         
  30   4   0      10771.00      10479.14       661.24 o                         
  32   4   0       2355.93       2550.08       311.99 o                         
  34   4   0       1328.47       1302.11       209.82 o                         
  36   4   0       1053.38        900.80       197.56 o                         
  38   4   0        736.43        667.62       403.81 o                         
   1   5   0       1125.39        957.86       117.14 o                         
   3   5   0       8995.45       8670.86       424.79 o                         
   5   5   0      13958.61      13402.30       600.40 o                         
   7   5   0       3460.07       3218.84       212.34 o                         
   9   5   0       1217.54       1360.57       162.21 o                         
  11   5   0       8108.84       8871.97       499.78 o                         
  13   5   0      14450.37      14257.10       715.22 o                         
  15   5   0       6351.77       6464.05       403.96 o                         
  17   5   0       1130.52       1207.61       160.27 o                         
  19   5   0         93.15       -110.48       110.48 o                         
  21   5   0       1524.99       1362.51       196.17 o                         
  23   5   0       1619.03       1340.13       199.26 o                         
  25   5   0        275.98        198.30       111.76 o                         
  27   5   0        947.87       1016.67       213.59 o                         
  29   5   0       3063.75       3345.03       293.63 o                         
  31   5   0       4259.28       4844.81       369.14 o                         
  33   5   0       2678.21       2798.12       286.61 o                         
   0   6   0         43.55       -118.31       118.31 o                         
   2   6   0        295.93        428.18       110.25 o                         
   4   6   0       4016.43       4561.85       328.63 o                         
   6   6   0      14194.11      14117.25       725.09 o                         
   8   6   0      28910.82      29108.00      1376.73 o                         
  10   6   0      28164.09      29126.51      1375.14 o                         
  12   6   0      21435.18      22342.34      1074.13 o                         
  14   6   0       6352.66       6157.24       413.56 o                         
  16   6   0        126.42         41.34        95.90 o                         
  18   6   0         55.48        -70.55       108.16 o                         
  20   6   0         85.67        229.48       156.84 o                         
  22   6   0       1743.81       1928.31       236.74 o                         
  24   6   0       5885.56       6325.45       501.10 o                         
  26   6   0       9310.79      10299.55       675.61 o                         
  28   6   0       7671.29       8821.60       624.55 o                         
   1   7   0        642.39        630.40       167.33 o                         
   3   7   0       3184.90       3698.11       349.82 o                         
   5   7   0       3495.15       3987.89       365.04 o                         
   7   7   0       2001.12       1935.94       244.26 o                         
   9   7   0         14.25        136.57       109.00 o                         
  11   7   0       1955.23       2288.86       233.40 o                         
  13   7   0       3607.49       4284.09       343.84 o                         
  15   7   0       2934.05       3423.99       366.95 o                         
  17   7   0        622.10        510.04       163.62 o                         
  19   7   0         21.35       -119.70       119.70 o                         
  21   7   0        912.26        638.22       179.53 o                         
 -43   1   1        330.79        306.82       254.34 o                         
 -41   1   1         48.76         63.19       147.29 o                         
 -39   1   1        178.86        136.76       135.73 o                         
 -37   1   1        230.63         63.74       123.64 o                         
 -35   1   1       2665.55       2520.72       275.62 o                         
 -33   1   1        294.16        383.00       134.80 o                         
 -31   1   1       2122.12       1991.41       230.75 o                         
 -29   1   1          3.04        170.27        94.57 o                         
 -27   1   1       2294.28       2250.63       216.86 o                         
 -25   1   1       1826.55       1432.98       149.85 o                         
 -23   1   1       3840.43       3710.18       251.46 o                         
 -21   1   1       1425.12       1217.93       128.21 o                         
 -19   1   1      20729.32      17911.01       798.31 o                         
 -17   1   1       5853.11       4970.57       273.74 o                         
 -15   1   1      20948.28      18997.78       867.47 o                         
 -13   1   1      13563.24      13237.51       612.53 o                         
 -11   1   1       5672.09       5687.95       238.46 o                         
  -9   1   1       6291.24       6000.41       242.27 o                         
  -7   1   1      10427.29       9931.91       382.31 o                         
  -5   1   1      60651.99      56792.34      2241.94 o                         
  -3   1   1        377.50        334.31        30.21 o                         
  -1   1   1       1080.72       1060.00        62.30 o                         
   1   1   1       1247.33       1194.85        67.55 o                         
   3   1   1      81163.09      85153.95      3379.86 o                         
   5   1   1      29346.91      28510.94      1385.37 o                         
   7   1   1       7188.92       8220.81       474.66 o                         
   9   1   1      29562.08      30525.77      1164.15 o                         
  11   1   1       7934.37       7542.95       307.27 o                         
  13   1   1       3603.28       3578.04       167.25 o                         
  15   1   1        426.33        385.61        39.67 o                         
  17   1   1       5498.52       4963.06       276.04 o                         
  19   1   1       6061.51       5162.16       290.34 o                         
  21   1   1       5231.39       4667.23       295.28 o                         
  23   1   1        923.54        821.45       117.72 o                         
  25   1   1        649.05        709.87       132.67 o                         
  27   1   1       4905.66       4931.65       330.26 o                         
  29   1   1       8107.49       7616.90       448.24 o                         
  31   1   1       1066.02        905.84       165.11 o                         
  33   1   1        393.71        159.08       110.90 o                         
  35   1   1       1087.46        815.89       174.52 o                         
  37   1   1       2437.65       2387.81       275.75 o                         
  39   1   1        517.24        798.19       195.77 o                         
  41   1   1        122.35         21.52       159.72 o                         
  43   1   1         79.06        -94.64       247.82 o                         
 -42   2   1        717.46        504.10       215.97 o                         
 -40   2   1       2405.78       2416.13       347.65 o                         
 -38   2   1       3749.32       3749.67       425.03 o                         
 -36   2   1        591.39        279.34       159.07 o                         
 -34   2   1        261.11       -117.91       180.51 o                         
 -32   2   1       2848.35       2920.30       246.76 o                         
 -30   2   1      16348.58      15715.62       844.98 o                         
 -28   2   1       2093.74       1745.75       182.00 o                         
 -26   2   1          0.26         -8.79        76.90 o                         
 -24   2   1       6113.08       6194.86       363.65 o                         
 -22   2   1      23137.62      21761.86      1014.20 o                         
 -20   2   1      27427.89      29010.82      1316.96 o                         
 -18   2   1       4373.32       4017.49       246.06 o                         
 -16   2   1       8598.75       7779.77       346.90 o                         
 -14   2   1      67769.13      66542.53      2657.10 o                         
 -12   2   1      60523.52      59151.02      2374.67 o                         
 -10   2   1      17363.64      16437.36       678.96 o                         
  -8   2   1        166.42        125.86        42.25 o                         
  -6   2   1      30270.87      29321.20      1186.94 o                         
  -4   2   1      22752.32      21714.84       890.06 o                         
  -2   2   1      70462.12      62979.30      2525.01 o                         
   0   2   1      14187.18      12520.92       522.68 o                         
   2   2   1      36189.76      32797.84      1135.94 o                         
   4   2   1      86358.30      86011.34      3142.32 o                         
   6   2   1     117596.51     117707.73      5153.97 o                         
   8   2   1      44864.15      44853.91      1998.53 o                         
  10   2   1       3663.04       3741.07       220.90 o                         
  12   2   1       6088.65       6088.65       328.39 o                         
  14   2   1      45421.51      45524.23      2007.27 o                         
  16   2   1      15110.82      13741.08       596.88 o                         
  18   2   1       2597.39       2547.30       140.06 o                         
  20   2   1       9226.00       8236.86       416.40 o                         
  22   2   1      21592.41      19601.12       899.40 o                         
  24   2   1      21945.55      19182.09       886.44 o                         
  26   2   1       8701.89       7528.59       434.85 o                         
  28   2   1       3486.60       3167.13       252.17 o                         
  30   2   1        537.42        349.93       114.56 o                         
  32   2   1       3563.12       3455.08       334.40 o                         
  34   2   1       2657.77       2200.48       306.50 o                         
  36   2   1       1028.74        981.88       222.82 o                         
  38   2   1        446.26        350.22       180.46 o                         
  40   2   1       2117.29       2339.30       511.11 o                         
  42   2   1       2972.06       3197.75       416.29 o                         
 -41   3   1        164.02        126.24       167.93 o                         
 -39   3   1       1008.00        784.26       477.19 o                         
 -37   3   1       4184.74       4140.71       459.03 o                         
 -35   3   1      10431.45      11159.53       849.97 o                         
 -33   3   1       9378.68       8575.20       580.51 o                         
 -31   3   1       1803.43       1666.45       218.70 o                         
 -29   3   1         13.35          2.39       104.56 o                         
 -27   3   1       4034.91       4275.12       353.66 o                         
 -25   3   1      19997.89      20592.64       978.32 o                         
 -23   3   1       3631.54       3763.96       262.36 o                         
 -21   3   1       3069.16       3004.33       188.67 o                         
 -19   3   1      24426.32      25487.97      1063.07 o                         
 -17   3   1      48268.81      46081.46      1876.46 o                         
 -15   3   1      43700.47      44779.60      1822.17 o                         
 -13   3   1       7166.92       6329.15       294.06 o                         
 -11   3   1        661.23        793.05       105.64 o                         
  -9   3   1       8579.45       7984.59       355.37 o                         
  -7   3   1      48794.30      46338.02      1882.12 o                         
  -5   3   1       4386.42       4233.48       217.74 o                         
  -3   3   1       7945.21       7925.83       356.41 o                         
  -1   3   1      27149.46      23135.78       877.63 o                         
   1   3   1      88550.14      77458.65      3110.26 o                         
   3   3   1      61873.29      54504.75      2196.73 o                         
   5   3   1      18214.89      16048.21       673.46 o                         
   7   3   1      12486.42      12334.93       479.50 o                         
   9   3   1      40906.71      42518.80      1912.97 o                         
  11   3   1      34301.15      35580.96      1606.20 o                         
  13   3   1      17613.79      18531.24       791.28 o                         
  15   3   1       1317.73       1219.38        83.47 o                         
  17   3   1      10166.71       9983.36       446.96 o                         
  19   3   1      16800.00      17212.41       740.69 o                         
  21   3   1      22449.14      21668.03      1002.14 o                         
  23   3   1       4382.30       4359.02       346.87 o                         
  25   3   1       3653.67       3745.31       317.04 o                         
  27   3   1       5229.98       4866.65       387.89 o                         
  29   3   1      10588.93       8821.28       558.49 o                         
  31   3   1       4734.87       4917.03       405.57 o                         
  33   3   1         55.01        -89.76        89.76 o                         
  35   3   1        303.70        236.03       300.36 o                         
  37   3   1       2276.70       2563.68       420.21 o                         
  39   3   1       1136.56       1047.83       249.53 o                         
  41   3   1          7.04         13.67       191.35 o                         
 -38   4   1       1860.27       2402.53       369.31 o                         
 -36   4   1        494.26        357.98       161.01 o                         
 -34   4   1        109.83         34.36       176.57 o                         
 -32   4   1       1536.44       1686.58       272.25 o                         
 -30   4   1       6707.07       7225.55       562.26 o                         
 -28   4   1       1851.43       2283.32       258.14 o                         
 -26   4   1        463.89        172.98       110.85 o                         
 -24   4   1       1459.09       1422.24       223.92 o                         
 -22   4   1       8756.45      10056.20       615.76 o                         
 -20   4   1       5935.26       6947.21       413.68 o                         
 -18   4   1       1567.17       1794.82       160.10 o                         
 -16   4   1        357.76        328.50        68.19 o                         
 -14   4   1      13665.41      13103.38       577.48 o                         
 -12   4   1      36271.11      37084.15      1501.39 o                         
 -10   4   1      23724.60      21788.02       917.91 o                         
  -8   4   1       2818.72       2674.06       178.19 o                         
  -6   4   1       2328.77       2187.61       155.48 o                         
  -4   4   1      19185.15      17243.30       736.43 o                         
  -2   4   1      19901.45      18943.81       801.05 o                         
   0   4   1       1296.95       1379.95       133.89 o                         
   2   4   1      10226.10       8711.88       401.99 o                         
   4   4   1      22703.11      19816.44       833.56 o                         
   6   4   1      47661.25      43103.33      1735.08 o                         
   8   4   1      40622.42      37569.02      1715.63 o                         
  10   4   1      10825.45      10386.47       532.76 o                         
  12   4   1         98.71         -9.99        69.31 o                         
  14   4   1       9329.38       9979.32       515.75 o                         
  16   4   1      15529.96      15928.04       773.64 o                         
  18   4   1        617.04        810.87       153.32 o                         
  20   4   1       4438.65       4259.90       305.83 o                         
  22   4   1      13595.20      13453.31       675.26 o                         
  24   4   1      19721.54      19316.36      1048.36 o                         
  26   4   1      14825.31      14248.50       816.87 o                         
  28   4   1       3140.26       3119.19       298.18 o                         
  30   4   1         19.33        -49.79       104.68 o                         
  32   4   1       1360.15       1045.30       192.95 o                         
  34   4   1       1749.46       1679.52       240.31 o                         
  36   4   1         61.84        -24.06       141.99 o                         
  38   4   1        300.83        332.18       174.06 o                         
 -35   5   1       2776.10       3207.57       307.19 o                         
 -33   5   1       1977.89       1474.32       227.08 o                         
 -31   5   1        497.29        463.11       136.31 o                         
 -29   5   1          2.67        -74.98        89.02 o                         
 -27   5   1         23.97         -1.35        95.82 o                         
 -25   5   1          9.38        -37.65        91.11 o                         
 -23   5   1          2.33         58.52        95.77 o                         
 -21   5   1       3228.36       3867.59       341.75 o                         
 -19   5   1      10659.34      11903.33       694.70 o                         
 -17   5   1      15006.79      16423.25       822.41 o                         
 -15   5   1      10758.42      11180.21       588.38 o                         
 -13   5   1       3370.62       3733.00       331.61 o                         
 -11   5   1         74.28          1.71        86.63 o                         
  -9   5   1       1025.87        837.64       106.40 o                         
  -7   5   1       2465.39       2255.68       174.97 o                         
  -5   5   1        794.18        829.21       111.73 o                         
  -3   5   1       2611.48       2543.76       191.66 o                         
  -1   5   1       9098.32       8700.35       425.55 o                         
   1   5   1      16402.68      15054.26       667.59 o                         
   3   5   1      14818.57      13860.59       614.22 o                         
   5   5   1       2287.33       1980.50       160.16 o                         
   7   5   1        636.07        518.08       117.64 o                         
   9   5   1        607.45        573.03       115.63 o                         
  11   5   1       2360.22       2586.45       224.91 o                         
  13   5   1        870.92        916.03       142.78 o                         
  15   5   1        126.04         56.73        95.72 o                         
  17   5   1        558.51        532.91       118.20 o                         
  19   5   1       3309.59       3474.71       392.59 o                         
  21   5   1       5979.46       5498.57       576.07 o                         
  23   5   1         74.50        122.83       107.47 o                         
  25   5   1       1013.15       1177.36       175.71 o                         
  27   5   1       1597.76       2116.49       249.35 o                         
  29   5   1       2774.09       2690.25       257.31 o                         
  31   5   1        776.27        650.31       232.25 o                         
  33   5   1        182.23        -35.95       149.84 o                         
 -28   6   1         48.70        133.20       136.11 o                         
 -26   6   1         72.94        110.21       164.73 o                         
 -24   6   1        165.16        174.46       123.69 o                         
 -22   6   1         38.78        -22.47        99.63 o                         
 -20   6   1          1.13        -39.87       124.29 o                         
 -18   6   1         49.76        -31.84        91.36 o                         
 -16   6   1         41.36        -77.68        77.68 o                         
 -14   6   1        329.89        113.48       101.33 o                         
 -12   6   1       2454.30       2609.54       243.23 o                         
 -10   6   1       1093.27       1075.26       226.44 o                         
  -8   6   1       1058.41       1114.18       155.84 o                         
  -6   6   1        185.02        165.17        99.58 o                         
  -4   6   1          5.11        -68.44        75.48 o                         
  -2   6   1        549.49        727.86       130.41 o                         
   0   6   1       1277.17       1500.97       192.97 o                         
   2   6   1        948.27       1180.42       194.58 o                         
   4   6   1       1514.23       1430.62       175.87 o                         
   6   6   1       2869.16       3836.14       295.94 o                         
   8   6   1       2048.87       2220.24       214.20 o                         
  10   6   1       3656.09       3722.82       293.61 o                         
  12   6   1       1562.62       1769.67       198.94 o                         
  14   6   1        482.60        273.74       109.99 o                         
  16   6   1        768.51        936.62       163.91 o                         
  18   6   1        784.72        640.46       142.48 o                         
  20   6   1       1087.15        834.27       246.60 o                         
  22   6   1        786.92        929.07       173.76 o                         
  24   6   1       1197.69       1652.64       219.43 o                         
  26   6   1       1328.85       1100.29       191.32 o                         
  28   6   1        971.17       1188.31       203.19 o                         
 -21   7   1        635.82        909.26       195.49 o                         
 -19   7   1        243.39        -67.97       201.23 o                         
 -17   7   1         86.43        -33.17       108.84 o                         
 -15   7   1         86.35          2.91       107.93 o                         
 -13   7   1        346.78        251.14       125.23 o                         
 -11   7   1       1103.98       1022.27       173.59 o                         
  -9   7   1       3133.67       3740.84       492.22 o                         
  -7   7   1       3325.42       3575.89       342.26 o                         
  -5   7   1       1566.30       1710.20       356.60 o                         
  -3   7   1        448.00        407.25       249.56 o                         
  -1   7   1         31.09        -41.42       121.81 o                         
   1   7   1         18.95        -20.58       123.30 o                         
   3   7   1        141.90          7.84       123.65 o                         
   5   7   1        225.73        153.61       122.95 o                         
   7   7   1        444.51        781.96       173.65 o                         
   9   7   1        789.80        850.53       159.96 o                         
  11   7   1        374.28        208.25       104.41 o                         
  13   7   1        128.41         24.48       113.73 o                         
  15   7   1          0.70        110.41       115.91 o                         
  17   7   1        185.44       -164.48       164.48 o                         
  19   7   1         94.48        -24.31       132.89 o                         
 -44   0   2         89.28       -132.58       190.42 o                         
 -42   0   2       1168.04       1235.19       502.31 o                         
 -40   0   2         49.18       -159.47       159.47 o                         
 -38   0   2       2810.44       3220.86       874.77 o                         
 -36   0   2       6639.34       6940.04       729.65 o                         
 -34   0   2      19243.30      18599.46      1427.83 o                         
 -32   0   2      22183.25      21106.44      1577.79 o                         
 -30   0   2       1390.16       1724.87       314.11 o                         
 -28   0   2        350.47        297.70        93.54 o                         
 -26   0   2       8093.11       7181.57       495.77 o                         
 -24   0   2      15361.09      12956.29       791.68 o                         
 -22   0   2      10502.85       8866.37       635.67 o                         
 -20   0   2         74.18         22.39        71.32 o                         
 -18   0   2      45653.77      43149.38      2491.61 o                         
 -16   0   2     107717.84      97472.39      5569.21 o                         
 -14   0   2      99638.28      95949.55      5460.15 o                         
 -12   0   2      24702.13      23928.05      1371.35 o                         
 -10   0   2     195306.59     177073.97     10398.88 o                         
  -8   0   2      16898.10      14833.07       861.78 o                         
  -6   0   2      18347.86      18095.81      1042.08 o                         
  -4   0   2      22052.97      24089.01      1372.96 o                         
  -2   0   2      23461.39      22051.86      1340.67 o                         
   0   0   2      33411.59      47531.89      3516.25 o                         
   6   0   2      17033.43      21620.19      1252.90 o                         
   8   0   2      78395.34      84324.46      5256.46 o                         
  10   0   2     117803.97     116091.33      6582.42 o                         
  12   0   2     153181.30     148344.53      8408.37 o                         
  14   0   2      70014.40      63728.52      3653.35 o                         
  16   0   2      49559.73      46635.01      2698.71 o                         
  18   0   2      16420.39      15016.46       924.61 o                         
  20   0   2      13321.45      12357.42       782.86 o                         
  22   0   2       4530.77       4418.93       542.20 o                         
  24   0   2       1227.20       1145.24       170.90 o                         
  26   0   2      14882.97      13438.32      1451.93 o                         
  28   0   2      38269.00      32719.04      2331.65 o                         
  30   0   2      35575.18      31876.29      2290.33 o                         
  32   0   2      24798.09      19618.98      1488.18 o                         
  34   0   2       6672.33       5657.84       630.29 o                         
  36   0   2       1204.05       1323.37       291.82 o                         
  38   0   2         10.22        323.16       198.68 o                         
  40   0   2        120.38        -67.62       338.29 o                         
  42   0   2         54.47       -130.72       176.85 o                         
 -43   1   2       2096.62       2256.46       287.19 o                         
 -41   1   2        394.25        294.87       161.07 o                         
 -39   1   2         54.87        -58.73       113.50 o                         
 -37   1   2         17.73        127.85       125.49 o                         
 -35   1   2       1901.81       1870.72       292.44 o                         
 -33   1   2      19204.90      18149.42       977.93 o                         
 -31   1   2      29232.73      27581.04      1420.39 o                         
 -29   1   2      61460.97      60816.46      2974.25 o                         
 -27   1   2      72893.59      69675.21      3383.41 o                         
 -25   1   2      41096.68      37140.89      1734.25 o                         
 -23   1   2       8937.82       7817.45       389.23 o                         
 -21   1   2        702.50        696.69        99.13 o                         
 -19   1   2       5216.17       4988.20       288.80 o                         
 -17   1   2       1279.60        921.27       103.33 o                         
 -15   1   2     103359.59     100772.16      3758.72 o                         
 -13   1   2     164993.12     155371.97      5807.88 o                         
 -11   1   2     284513.97     275044.19     10239.30 o                         
  -9   1   2     666638.06     612862.88     24222.36 o                         
  -7   1   2     306761.84     291250.09     12535.66 o                         
  -5   1   2        455.82        517.46        50.86 o                         
  -3   1   2      25540.10      22544.07       908.36 o                         
  -1   1   2       2312.95       2328.71       164.19 o                         
   1   1   2      19192.41      19592.85       862.32 o                         
   3   1   2     237198.73     276458.44     12141.85 o                         
   5   1   2     167591.11     196047.53      9057.83 o                         
   7   1   2     439777.75     419515.34     16676.67 o                         
   9   1   2     322541.62     335089.28     16189.70 o                         
  11   1   2     162503.98     156047.92      6817.81 o                         
  13   1   2      35185.87      32045.17      1305.04 o                         
  15   1   2        907.20        865.34        81.09 o                         
  17   1   2        685.65        725.94        78.64 o                         
  19   1   2       9882.78       8226.25       342.16 o                         
  21   1   2      22959.44      19710.57       774.90 o                         
  23   1   2      89097.36      76405.77      3074.01 o                         
  25   1   2      70553.78      61255.69      2714.41 o                         
  27   1   2      48854.81      43285.63      1959.75 o                         
  29   1   2      25388.59      22188.74      1059.34 o                         
  31   1   2       4938.98       5250.10       406.14 o                         
  33   1   2        489.39        524.84       139.24 o                         
  35   1   2        152.37        -16.84       163.75 o                         
  37   1   2         69.44        -66.19       125.06 o                         
  39   1   2       2992.31       2744.20       362.32 o                         
  41   1   2       5613.22       5774.16       567.17 o                         
  43   1   2       5771.26       5393.47       552.67 o                         
 -42   2   2          0.15         27.24       139.63 o                         
 -40   2   2          0.69       -113.55       131.80 o                         
 -38   2   2        329.73        388.78       179.86 o                         
 -36   2   2       2831.05       2866.35       297.08 o                         
 -34   2   2       6419.80       6583.76       477.95 o                         
 -32   2   2       4881.77       4678.17       325.27 o                         
 -30   2   2      10579.23      10216.12       520.98 o                         
 -28   2   2         76.62         -3.03        92.56 o                         
 -26   2   2        834.17        785.19       124.70 o                         
 -24   2   2        896.09       1105.30       138.65 o                         
 -22   2   2       3743.71       4159.81       269.71 o                         
 -20   2   2          1.87         61.26        63.95 o                         
 -18   2   2      13819.08      14935.64       635.41 o                         
 -16   2   2      27896.87      27834.79      1146.25 o                         
 -14   2   2      10900.55      11858.88       505.81 o                         
 -12   2   2       3871.01       3809.96       191.57 o                         
 -10   2   2      13926.51      13826.08       575.78 o                         
  -8   2   2      26369.40      25235.88      1029.69 o                         
  -6   2   2      19885.35      18247.35       755.68 o                         
  -4   2   2      19765.21      17923.22       816.62 o                         
  -2   2   2       5882.95       4876.63       246.19 o                         
   0   2   2       1694.64       1503.80        97.00 o                         
   2   2   2      42087.60      37823.96      1721.11 o                         
   4   2   2       9546.44       9556.47       346.75 o                         
   6   2   2       2458.76       2709.65       172.52 o                         
   8   2   2       1921.13       2001.15       181.66 o                         
  10   2   2      53477.61      52717.52      2304.36 o                         
  12   2   2      60624.57      63624.03      2527.92 o                         
  14   2   2      35926.98      36420.66      1495.18 o                         
  16   2   2      21526.84      21577.38       952.04 o                         
  18   2   2         46.96         22.14        51.65 o                         
  20   2   2        187.32        206.42        60.27 o                         
  22   2   2         36.90         22.64        73.49 o                         
  24   2   2        469.08        613.03       109.85 o                         
  26   2   2       6211.63       6085.54       373.83 o                         
  28   2   2      20659.37      18979.19       910.50 o                         
  30   2   2      16268.83      14097.94       707.90 o                         
  32   2   2       6876.64       6219.02       462.81 o                         
  34   2   2       4150.57       4336.10       451.91 o                         
  36   2   2         17.10       -145.40       145.40 o                         
  38   2   2        309.50        452.06       214.48 o                         
  40   2   2        328.43        365.21       178.59 o                         
  42   2   2        277.60       -156.71       156.71 o                         
 -41   3   2        967.73       1438.17       278.84 o                         
 -39   3   2       2494.89       3433.45       767.39 o                         
 -37   3   2       3393.17       4118.30       461.21 o                         
 -35   3   2       2646.73       2755.65       300.29 o                         
 -33   3   2       9201.40      10344.22       638.10 o                         
 -31   3   2      11546.11      12415.32       893.36 o                         
 -29   3   2      10150.13      12043.47       711.77 o                         
 -27   3   2      10866.38      11058.41       577.03 o                         
 -25   3   2      10932.97      12223.97       622.38 o                         
 -23   3   2      11774.82      12346.17       614.62 o                         
 -21   3   2      25068.07      25468.83      1055.88 o                         
 -19   3   2      27810.69      28160.86      1166.31 o                         
 -17   3   2      50657.02      51715.94      2101.12 o                         
 -15   3   2      34844.64      33052.13      1363.70 o                         
 -13   3   2      38745.72      38530.67      1581.89 o                         
 -11   3   2      58215.06      56585.93      2090.10 o                         
  -9   3   2      38642.63      37035.50      1513.11 o                         
  -7   3   2      59729.68      52912.33      2136.27 o                         
  -5   3   2      77092.27      68275.20      2745.16 o                         
  -3   3   2      47829.93      41398.46      1679.43 o                         
  -1   3   2      42262.27      34811.62      1418.37 o                         
   1   3   2      55259.76      49424.35      1988.34 o                         
   3   3   2      71362.21      68068.76      2520.02 o                         
   5   3   2      77892.95      74922.34      2775.20 o                         
   7   3   2      61748.86      56334.74      2510.11 o                         
   9   3   2      33937.89      33131.80      1492.66 o                         
  11   3   2      36500.02      36983.02      1656.87 o                         
  13   3   2      28563.98      29317.43      1215.77 o                         
  15   3   2      56534.92      55121.58      2475.87 o                         
  17   3   2      29661.12      30788.04      1417.57 o                         
  19   3   2       9431.29       8679.79       404.42 o                         
  21   3   2      20088.57      20900.57      1230.60 o                         
  23   3   2       9753.77       9642.51       632.41 o                         
  25   3   2      10784.30       8928.71       548.49 o                         
  27   3   2      14762.71      15236.85       980.73 o                         
  29   3   2      11768.35      11267.70       682.28 o                         
  31   3   2       5882.06       6084.90       515.65 o                         
  33   3   2       6874.13       6652.77       512.36 o                         
  35   3   2       1426.11       1737.16       357.91 o                         
  37   3   2        998.13       1014.51       335.77 o                         
  39   3   2       1136.82        787.79       216.88 o                         
 -38   4   2        448.05        581.13       214.18 o                         
 -36   4   2         35.82       -154.33       154.33 o                         
 -34   4   2         99.25         -6.25       116.40 o                         
 -32   4   2         32.64        -53.30       107.08 o                         
 -30   4   2        195.65        -33.55       118.19 o                         
 -28   4   2       1121.18       1103.49       193.82 o                         
 -26   4   2        984.60        800.76       164.08 o                         
 -24   4   2        594.91        600.64       146.65 o                         
 -22   4   2       2269.83       2614.26       268.28 o                         
 -20   4   2        329.25        396.33       115.13 o                         
 -18   4   2         53.67         11.64        55.98 o                         
 -16   4   2        682.51        620.99        91.84 o                         
 -14   4   2       3326.10       3025.91       201.56 o                         
 -12   4   2        304.33        225.46        67.19 o                         
 -10   4   2       4686.55       4422.67       249.54 o                         
  -8   4   2       3048.02       2637.26       178.93 o                         
  -6   4   2       2538.67       2447.13       166.75 o                         
  -4   4   2       2065.39       2399.01       163.27 o                         
  -2   4   2       1989.67       1851.97       128.52 o                         
   0   4   2       7848.68       7229.24       343.24 o                         
   2   4   2      15756.64      13715.33       591.33 o                         
   4   4   2      13967.70      12240.33       535.75 o                         
   6   4   2       1746.40       1661.30       120.21 o                         
   8   4   2        310.67        217.54        92.38 o                         
  10   4   2        598.41        483.69       101.94 o                         
  12   4   2         80.79        -24.18        69.05 o                         
  14   4   2        804.26        927.84       127.21 o                         
  16   4   2       1276.46       1234.97       149.63 o                         
  18   4   2       5572.24       6044.18       369.21 o                         
  20   4   2      12900.92      13425.36       678.30 o                         
  22   4   2       5636.14       5411.72       367.24 o                         
  24   4   2       1177.13       1280.91       224.90 o                         
  26   4   2       1709.87       1392.14       199.60 o                         
  28   4   2          7.40       -115.41       115.41 o                         
  30   4   2        162.24        126.67       132.18 o                         
  32   4   2        845.53        769.58       165.65 o                         
  34   4   2       1104.86       1186.26       210.35 o                         
  36   4   2       1655.85       1371.52       274.27 o                         
 -35   5   2       3144.64       3475.55       440.06 o                         
 -33   5   2       1869.51       2254.50       269.34 o                         
 -31   5   2        500.84        528.54       138.97 o                         
 -29   5   2         12.42         39.51       103.90 o                         
 -27   5   2        211.12        220.21       108.39 o                         
 -25   5   2       2906.49       3226.12       311.92 o                         
 -23   5   2      14225.35      17061.06       956.78 o                         
 -21   5   2      30302.43      33997.45      2000.32 o                         
 -19   5   2      29791.13      31507.89      1641.94 o                         
 -17   5   2      17547.87      19141.36       934.29 o                         
 -15   5   2       9301.63       9739.57       521.35 o                         
 -13   5   2        819.17        838.02       139.58 o                         
 -11   5   2        985.85        985.96       141.45 o                         
  -9   5   2       2425.44       2180.71       151.73 o                         
  -7   5   2       8493.73       8222.12       405.41 o                         
  -5   5   2      36361.35      34367.90      1429.85 o                         
  -3   5   2      51469.69      46522.08      1903.07 o                         
  -1   5   2      48221.56      43429.23      1791.83 o                         
   1   5   2      35158.29      30688.67      1278.70 o                         
   3   5   2      19467.98      16409.70       712.31 o                         
   5   5   2       4156.95       3843.06       280.77 o                         
   7   5   2        215.84        340.38        98.95 o                         
   9   5   2       1958.42       1889.30       188.75 o                         
  11   5   2       4650.66       5076.22       343.68 o                         
  13   5   2      17819.07      17137.96       848.50 o                         
  15   5   2      36275.25      35269.51      1801.57 o                         
  17   5   2      26282.68      26105.28      1242.88 o                         
  19   5   2      18219.26      17608.46      1121.56 o                         
  21   5   2       7875.48       7157.86       492.00 o                         
  23   5   2        646.56        316.81       201.51 o                         
  25   5   2         75.10        192.74       108.87 o                         
  27   5   2        607.02        734.73       245.64 o                         
  29   5   2       1406.22       1194.32       199.48 o                         
  31   5   2       4199.54       4072.04       403.10 o                         
  33   5   2       5018.01       4721.55       383.70 o                         
 -30   6   2         97.18       -307.53       307.53 o                         
 -28   6   2        717.33        952.80       185.89 o                         
 -26   6   2       2754.25       2786.03       323.55 o                         
 -24   6   2       4048.08       4994.85       420.12 o                         
 -22   6   2       2107.93       2986.76       322.56 o                         
 -20   6   2        150.55         78.89       110.44 o                         
 -18   6   2       1215.94       1284.23       193.19 o                         
 -16   6   2       5486.27       6308.51       426.92 o                         
 -14   6   2       7111.42       7404.65       460.49 o                         
 -12   6   2       1758.32       1674.55       199.57 o                         
 -10   6   2         25.03        -77.08        85.27 o                         
  -8   6   2       4609.62       4916.21       347.07 o                         
  -6   6   2       9589.36       9601.44       539.38 o                         
  -4   6   2       4471.09       4684.06       327.41 o                         
  -2   6   2        116.92        132.21        89.37 o                         
   0   6   2       5876.54       6573.61       405.56 o                         
   2   6   2      16127.86      16203.85       806.89 o                         
   4   6   2      10758.38      10522.36       571.57 o                         
   6   6   2       2709.58       2772.38       270.40 o                         
   8   6   2        479.44        527.63       124.27 o                         
  10   6   2       4094.92       3831.70       298.41 o                         
  12   6   2       3706.29       3868.18       296.13 o                         
  14   6   2       1374.06       1081.75       181.30 o                         
  16   6   2        762.90        760.33       193.34 o                         
  18   6   2       5137.38       5466.35       415.88 o                         
  20   6   2       6412.58       6579.28       722.06 o                         
  22   6   2       6647.87       6941.45       516.27 o                         
  24   6   2       3258.54       3420.37       325.61 o                         
  26   6   2         95.55        188.62       122.97 o                         
  28   6   2        247.64        150.72       127.71 o                         
 -21   7   2       7418.33       9063.05       944.00 o                         
 -19   7   2       7675.41       8599.60       692.47 o                         
 -17   7   2       4769.99       5415.33       480.39 o                         
 -15   7   2       1460.17       1479.74       228.87 o                         
 -13   7   2        111.57        318.73       148.74 o                         
 -11   7   2          7.84         66.63       152.89 o                         
  -9   7   2         30.46          1.71       104.50 o                         
  -7   7   2       1777.91       1578.00       353.93 o                         
  -5   7   2       5988.21       6954.23       526.11 o                         
  -3   7   2      12198.35      14605.95       878.78 o                         
  -1   7   2      15000.97      16727.03       969.61 o                         
   1   7   2       9224.19      10745.85       785.95 o                         
   3   7   2       2873.95       3265.46       329.05 o                         
   5   7   2        349.82        228.02       132.18 o                         
   7   7   2         94.82        153.99       106.63 o                         
   9   7   2          0.91          5.82        98.77 o                         
  11   7   2       1451.56       1338.73       185.80 o                         
  13   7   2       3868.44       4135.05       358.94 o                         
  15   7   2       7592.36       7903.22       549.41 o                         
  17   7   2       9084.40       9226.24       945.98 o                         
  19   7   2       5988.83       5797.71       465.89 o                         
 -45   1   3         45.45        -53.59       155.59 o                         
 -43   1   3        326.49         69.86       143.97 o                         
 -41   1   3        827.79       1185.52       221.62 o                         
 -39   1   3        926.83        773.69       186.78 o                         
 -37   1   3        240.89         13.07       121.53 o                         
 -35   1   3       3536.74       3509.90       330.39 o                         
 -33   1   3       3460.39       3681.73       333.85 o                         
 -31   1   3       3764.42       3796.79       286.73 o                         
 -29   1   3       2309.96       2045.68       196.58 o                         
 -27   1   3        498.87        295.32       116.33 o                         
 -25   1   3       4528.79       3914.86       260.23 o                         
 -23   1   3      23410.99      23810.88      1104.47 o                         
 -21   1   3       4196.84       4535.54       244.06 o                         
 -19   1   3        956.99        995.92        76.11 o                         
 -17   1   3         70.67         66.40        42.42 o                         
 -15   1   3      33343.41      31027.57      1282.79 o                         
 -13   1   3      10076.67       9803.14       391.14 o                         
 -11   1   3       1283.64       1243.29        89.78 o                         
  -9   1   3       9315.36       9344.57       401.06 o                         
  -7   1   3      48127.27      45339.61      1980.55 o                         
  -5   1   3     102844.16      94114.82      3730.68 o                         
  -3   1   3      11791.96      12414.60       511.94 o                         
  -1   1   3      10930.51      11369.62       581.39 o                         
   1   1   3       1677.63       1796.69       115.12 o                         
   3   1   3      64594.11      78746.79      3146.20 o                         
   5   1   3       8739.15      10628.86       453.18 o                         
   7   1   3       1976.01       2382.07       131.25 o                         
   9   1   3       5214.24       5731.34       357.22 o                         
  11   1   3      13023.05      12810.42       640.69 o                         
  13   1   3      39468.93      35760.13      1812.95 o                         
  15   1   3      21081.35      17918.79       832.32 o                         
  17   1   3        299.05        204.91        57.33 o                         
  19   1   3         19.82        -26.38        45.62 o                         
  21   1   3       4740.01       4254.66       241.96 o                         
  23   1   3       4994.17       4530.07       259.70 o                         
  25   1   3        307.72        145.37        90.49 o                         
  27   1   3        104.16         95.56        89.06 o                         
  29   1   3       2041.61       1707.92       185.21 o                         
  31   1   3       2413.14       2467.62       261.54 o                         
  33   1   3       1093.58        981.93       180.02 o                         
  35   1   3        253.70        215.77       137.92 o                         
  37   1   3        352.32        415.06       159.43 o                         
  39   1   3        110.57       -121.80       121.80 o                         
  41   1   3         41.50        326.05       182.49 o                         
 -44   2   3       1214.62       1502.02       363.67 o                         
 -42   2   3        949.94        668.93       285.31 o                         
 -40   2   3        236.52        300.88       204.62 o                         
 -38   2   3        495.66        347.82       153.06 o                         
 -36   2   3       1969.11       2024.23       251.96 o                         
 -34   2   3       1407.43       1205.12       196.34 o                         
 -32   2   3         17.79        100.84        95.00 o                         
 -30   2   3       9009.77       9294.32       514.87 o                         
 -28   2   3      19559.06      19100.88       906.09 o                         
 -26   2   3       8005.21       8038.27       460.07 o                         
 -24   2   3       2670.35       2685.09       215.11 o                         
 -22   2   3        917.35       1036.64       123.72 o                         
 -20   2   3       9683.48       9849.33       443.49 o                         
 -18   2   3      10013.26       9256.55       413.48 o                         
 -16   2   3        903.49        754.73        79.17 o                         
 -14   2   3       7778.82       8564.00       381.07 o                         
 -12   2   3      40748.75      39941.22      1614.46 o                         
 -10   2   3      56298.10      52552.46      2113.41 o                         
  -8   2   3      27973.15      24402.93      1002.60 o                         
  -6   2   3      22596.68      20648.93       850.62 o                         
  -4   2   3         64.11         72.45        32.54 o                         
  -2   2   3      32586.86      29338.03      1304.02 o                         
   0   2   3      61565.91      57425.79      2523.86 o                         
   2   2   3      15170.81      14177.84       586.36 o                         
   4   2   3       7745.08       7596.23       298.29 o                         
   6   2   3      17965.64      20631.75      1102.30 o                         
   8   2   3      36718.12      40186.85      1506.30 o                         
  10   2   3      20011.91      21429.75       988.71 o                         
  12   2   3       8592.21       9597.87       537.40 o                         
  14   2   3       1420.20       1451.71       109.76 o                         
  16   2   3      11197.25      11290.96       772.89 o                         
  18   2   3      34071.09      31523.52      1408.43 o                         
  20   2   3      19118.87      19432.85       844.13 o                         
  22   2   3        290.02        218.82        70.81 o                         
  24   2   3       6007.34       5541.99       356.14 o                         
  26   2   3      11644.29      10695.74       560.16 o                         
  28   2   3       8210.85       7399.17       446.49 o                         
  30   2   3       1223.95        791.45       162.03 o                         
  32   2   3       3269.05       3011.58       302.46 o                         
  34   2   3       2484.44       2061.58       305.28 o                         
  36   2   3       4681.55       4330.91       895.16 o                         
  38   2   3       2261.95       2033.75       322.18 o                         
  40   2   3        535.33        296.36       160.20 o                         
 -41   3   3       1521.55       1841.60       323.86 o                         
 -39   3   3       2213.91       2154.10       345.94 o                         
 -37   3   3         40.10       -151.89       151.89 o                         
 -35   3   3       3249.02       3497.59       342.58 o                         
 -33   3   3       5128.12       5873.56       453.69 o                         
 -31   3   3       5789.50       6573.94       482.82 o                         
 -29   3   3       1172.95       1077.45       152.93 o                         
 -27   3   3        484.55        507.72       113.74 o                         
 -25   3   3       9860.15      10710.12       563.52 o                         
 -23   3   3      23899.65      24887.06      1156.92 o                         
 -21   3   3      13186.47      13595.85       600.34 o                         
 -19   3   3       1341.10       1357.46       121.86 o                         
 -17   3   3       6785.98       6890.52       338.07 o                         
 -15   3   3      32452.62      32548.58      1339.53 o                         
 -13   3   3      32347.67      30568.77      1269.80 o                         
 -11   3   3      11842.74      11947.10       476.51 o                         
  -9   3   3        642.13        407.01        68.32 o                         
  -7   3   3      75944.48      72052.37      2903.39 o                         
  -5   3   3     103852.17      94152.78      3753.28 o                         
  -3   3   3      49263.52      40426.88      1634.28 o                         
  -1   3   3      25057.22      21746.50       900.10 o                         
   1   3   3       2143.65       2176.14       134.37 o                         
   3   3   3      16991.72      15541.82       657.14 o                         
   5   3   3      43372.61      40212.46      1395.11 o                         
   7   3   3      21892.01      21831.91      1003.32 o                         
   9   3   3       5271.56       5580.20       313.57 o                         
  11   3   3      32559.48      32715.23      1475.72 o                         
  13   3   3      63814.68      64363.39      2898.87 o                         
  15   3   3      38583.73      37209.83      1649.63 o                         
  17   3   3       7092.11       6382.79       501.54 o                         
  19   3   3        466.64        590.24       106.34 o                         
  21   3   3       5651.04       5649.10       401.47 o                         
  23   3   3      11184.46      10377.14       601.04 o                         
  25   3   3       2156.66       1955.74       229.54 o                         
  27   3   3       1781.39       1660.97       216.42 o                         
  29   3   3       5724.46       5237.76       422.75 o                         
  31   3   3      15481.58      13059.86       780.22 o                         
  33   3   3       7709.41       7374.40       555.50 o                         
  35   3   3       1930.85       2006.57       316.11 o                         
  37   3   3         59.14         56.82       226.02 o                         
  39   3   3       1271.96        781.76       232.59 o                         
 -38   4   3        374.35         80.67       192.07 o                         
 -36   4   3        367.36        642.38       174.82 o                         
 -34   4   3        421.23        300.43       221.94 o                         
 -32   4   3        340.25        322.48       147.21 o                         
 -30   4   3       5564.62       6884.59       511.35 o                         
 -28   4   3      14760.15      17919.81      1011.76 o                         
 -26   4   3      14478.71      16005.44       908.57 o                         
 -24   4   3       7066.85       8742.35       582.97 o                         
 -22   4   3        332.59        347.74       128.23 o                         
 -20   4   3       5633.35       5663.24       289.36 o                         
 -18   4   3       6985.06       7618.47       348.51 o                         
 -16   4   3       3743.13       4267.25       253.03 o                         
 -14   4   3       3150.07       2840.01       218.02 o                         
 -12   4   3      26026.03      26484.21      1103.19 o                         
 -10   4   3      37838.06      35425.10      1459.48 o                         
  -8   4   3      29156.58      26100.17      1087.79 o                         
  -6   4   3      18003.56      15892.16       685.57 o                         
  -4   4   3        834.70        867.73        97.64 o                         
  -2   4   3      16484.20      14722.80       637.36 o                         
   0   4   3      24243.42      22905.64       963.92 o                         
   2   4   3       5779.20       5793.16       297.34 o                         
   4   4   3        737.07        848.39        87.48 o                         
   6   4   3      17552.56      16304.35       785.49 o                         
   8   4   3      28922.45      27191.78      1252.28 o                         
  10   4   3      14398.00      13423.67       666.70 o                         
  12   4   3       6763.71       7252.89       486.09 o                         
  14   4   3        270.39        519.67       105.51 o                         
  16   4   3      18909.66      18987.51       909.82 o                         
  18   4   3      10524.54      10626.91       553.66 o                         
  20   4   3       4820.45       4516.38       316.90 o                         
  22   4   3        533.29        588.46       127.49 o                         
  24   4   3       2877.21       2950.82       253.53 o                         
  26   4   3       2856.70       2949.92       322.56 o                         
  28   4   3       2428.33       2050.89       284.09 o                         
  30   4   3        559.63        525.55       152.48 o                         
  32   4   3        608.08        364.69       227.86 o                         
  34   4   3       2307.97       2246.74       288.83 o                         
  36   4   3       2869.46       2774.35       501.03 o                         
 -35   5   3        592.72        384.25       172.23 o                         
 -33   5   3       1309.78       1708.14       227.28 o                         
 -31   5   3        843.01        783.74       162.00 o                         
 -29   5   3        349.00        193.24       118.56 o                         
 -27   5   3        304.27        187.53       107.60 o                         
 -25   5   3        621.91        711.34       158.95 o                         
 -23   5   3       2644.48       3376.15       338.34 o                         
 -21   5   3       4867.29       5027.47       394.41 o                         
 -19   5   3       1263.74       1592.18       228.85 o                         
 -17   5   3         30.69          5.97        87.61 o                         
 -15   5   3       1012.10       1048.09       149.63 o                         
 -13   5   3       2830.47       2659.82       233.24 o                         
 -11   5   3        215.07        224.51        75.56 o                         
  -9   5   3       3470.81       3401.12       240.94 o                         
  -7   5   3       5545.22       5425.44       302.01 o                         
  -5   5   3      11066.48      10523.16       450.60 o                         
  -3   5   3       7264.29       7300.42       341.99 o                         
  -1   5   3       6169.96       5342.40       302.70 o                         
   1   5   3       1576.36       1374.16       132.14 o                         
   3   5   3        878.65        690.78       120.25 o                         
   5   5   3       2283.78       2259.82       203.73 o                         
   7   5   3        297.69         17.89        75.03 o                         
   9   5   3       1172.21       1121.51       146.86 o                         
  11   5   3      15387.64      13616.37       689.55 o                         
  13   5   3      17508.54      17550.51       860.29 o                         
  15   5   3       7302.47       6951.86       426.37 o                         
  17   5   3       7067.64       6343.62       401.29 o                         
  19   5   3       1452.15       1317.09       187.75 o                         
  21   5   3        302.26        233.81       106.01 o                         
  23   5   3        146.68         77.61        87.77 o                         
  25   5   3          8.47        -57.72       106.64 o                         
  27   5   3         33.48         -8.56       102.73 o                         
  29   5   3       1911.83       1725.11       226.29 o                         
  31   5   3       2947.88       2671.40       453.75 o                         
  33   5   3       2056.84       1913.55       464.72 o                         
 -30   6   3        595.61        676.58       498.89 o                         
 -28   6   3       1381.35       1920.70       253.66 o                         
 -26   6   3       1545.18       2176.54       292.97 o                         
 -24   6   3       1323.14       1545.80       223.07 o                         
 -22   6   3        422.62        374.54       130.56 o                         
 -20   6   3        142.50        150.98       122.32 o                         
 -18   6   3        511.51        280.43       130.37 o                         
 -16   6   3        942.10       1136.88       273.12 o                         
 -14   6   3        767.22        834.36       155.88 o                         
 -12   6   3       1833.77       1912.71       207.07 o                         
 -10   6   3       1296.34       1452.59       172.11 o                         
  -8   6   3       2088.09       2100.66       205.51 o                         
  -6   6   3       4370.87       4677.12       335.30 o                         
  -4   6   3        793.58        902.11       137.50 o                         
  -2   6   3         79.47         16.35        83.60 o                         
   0   6   3         96.24        112.98        87.88 o                         
   2   6   3          0.96          7.82        92.85 o                         
   4   6   3         15.22        -43.10       105.19 o                         
   6   6   3        783.85        547.99       122.38 o                         
   8   6   3        304.88        382.19       112.41 o                         
  10   6   3        546.16        256.06       102.95 o                         
  12   6   3       2318.70       2173.23       213.28 o                         
  14   6   3         89.12        176.02       128.65 o                         
  16   6   3         90.33        136.74        92.55 o                         
  18   6   3        181.82        -24.28        91.12 o                         
  20   6   3        423.73        432.12       128.25 o                         
  22   6   3        564.77        810.02       171.02 o                         
  24   6   3        114.96        -60.45       181.81 o                         
  26   6   3          4.85         41.28       127.25 o                         
 -21   7   3         57.27        -20.90       153.94 o                         
 -19   7   3         64.44        -18.66       149.09 o                         
 -17   7   3        359.19        234.66       160.66 o                         
 -15   7   3        716.75        884.98       290.74 o                         
 -13   7   3        792.85        756.42       232.20 o                         
 -11   7   3        566.28        832.46       222.87 o                         
  -9   7   3        476.18        365.18       185.23 o                         
  -7   7   3         93.24        416.67       195.12 o                         
  -5   7   3         18.01         88.02       150.62 o                         
  -3   7   3        209.37        255.00       318.44 o                         
  -1   7   3        710.89       1050.72       256.98 o                         
   1   7   3       1713.39       2231.03       355.29 o                         
   3   7   3       3033.03       3908.60       476.71 o                         
   5   7   3       2621.87       2677.57       261.64 o                         
   7   7   3       1665.13       1741.50       210.33 o                         
   9   7   3        749.15        996.04       167.29 o                         
  11   7   3        108.25       -107.16       107.16 o                         
  13   7   3         46.99       -100.50       100.50 o                         
  15   7   3        141.04        130.54       108.81 o                         
  17   7   3        630.97        372.17       204.19 o                         
  19   7   3       1153.78       1068.42       235.75 o                         
 -44   0   4       1936.63       1977.51       560.40 o                         
 -42   0   4      10428.66      12575.38      1087.30 o                         
 -40   0   4      13406.23      16581.89      1333.75 o                         
 -38   0   4      17914.51      20674.05      1587.01 o                         
 -36   0   4      17144.53      19144.74      1473.51 o                         
 -34   0   4       8191.11       7849.54       754.32 o                         
 -32   0   4        104.76        -85.10       146.10 o                         
 -30   0   4         55.88         30.54       146.65 o                         
 -28   0   4        795.21        776.92       134.13 o                         
 -26   0   4      24001.73      23511.45      1700.69 o                         
 -24   0   4      76348.16      72292.57      4179.14 o                         
 -22   0   4     132021.59     121802.59      6947.59 o                         
 -20   0   4     119952.75     103958.32      5913.03 o                         
 -18   0   4     160520.14     146852.03      8184.96 o                         
 -16   0   4      65591.59      61193.17      3462.99 o                         
 -14   0   4        149.69         48.07        57.89 o                         
 -12   0   4       2182.74       2182.58       194.54 o                         
 -10   0   4       8376.19       7448.97       467.86 o                         
  -8   0   4      57702.23      54152.58      3081.92 o                         
  -6   0   4     449688.94     451916.97     25502.30 o                         
  -4   0   4     382199.62     379818.69     22277.93 o                         
  -2   0   4     474526.31     521589.34     35158.47 o                         
   0   0   4     505371.97     526860.62     43420.50 o                         
   2   0   4        381.44        485.52        81.65 o                         
   6   0   4      25911.02      44259.01      3020.09 o                         
   8   0   4       5112.35       6736.67       430.45 o                         
  10   0   4      89124.34     114193.27      7701.82 o                         
  12   0   4     182092.05     199137.33     11287.00 o                         
  14   0   4     206870.55     218205.80     12381.31 o                         
  16   0   4     186788.38     187319.11     10636.01 o                         
  18   0   4      55545.96      54487.97      3151.91 o                         
  20   0   4      15343.97      14939.23      1048.61 o                         
  22   0   4       3174.51       3429.92       344.90 o                         
  24   0   4        868.65       1067.28       181.41 o                         
  26   0   4        973.25       1235.10       195.53 o                         
  28   0   4       5802.97       5325.08       581.93 o                         
  30   0   4      28403.97      22893.20      1700.94 o                         
  32   0   4      41285.99      33658.26      2430.70 o                         
  34   0   4      17735.59      17198.24      2696.05 o                         
  36   0   4       7397.79       6522.03       772.25 o                         
  38   0   4        301.27        559.09       228.80 o                         
  40   0   4        485.47        130.37       225.53 o                         
  42   0   4        414.95        -82.75       259.70 o                         
 -45   1   4       2871.45       2772.45       326.40 o                         
 -43   1   4       2711.29       2849.95       324.48 o                         
 -41   1   4       1559.46       1354.98       217.21 o                         
 -39   1   4         77.59        103.99       132.46 o                         
 -37   1   4       1568.31       1963.44       244.14 o                         
 -35   1   4       4346.42       5031.83       404.92 o                         
 -33   1   4        804.10        742.48       166.03 o                         
 -31   1   4        238.80         89.60        94.18 o                         
 -29   1   4       2784.61       2612.43       216.78 o                         
 -27   1   4      30887.56      31469.76      1449.22 o                         
 -25   1   4      23746.46      23924.97      1130.68 o                         
 -23   1   4       7681.40       7713.21       348.68 o                         
 -21   1   4       3199.33       3103.73       180.91 o                         
 -19   1   4      44093.86      44162.89      1813.37 o                         
 -17   1   4      64364.35      62839.27      2551.58 o                         
 -15   1   4       2319.26       1812.45       123.94 o                         
 -13   1   4        846.16        737.23        67.16 o                         
 -11   1   4       4005.95       3625.35       183.74 o                         
  -9   1   4      48210.58      48808.21      1972.08 o                         
  -7   1   4      25423.44      24320.63       987.25 o                         
  -5   1   4       9500.94       9274.76       397.81 o                         
  -3   1   4      21732.70      22683.19      1033.29 o                         
  -1   1   4      51139.71      59815.79      2973.69 o                         
   1   1   4     297139.56     379726.41     25291.68 o                         
   3   1   4      90050.94     114073.90      5566.08 o                         
   5   1   4      28504.89      36899.01      1377.63 o                         
   7   1   4       1643.43       2261.10       134.76 o                         
   9   1   4      28112.77      27815.86      1414.30 o                         
  11   1   4      19390.80      20521.24       947.94 o                         
  13   1   4       2715.95       2811.10       191.36 o                         
  15   1   4       7175.47       6485.78       342.69 o                         
  17   1   4      58801.49      55717.95      2492.57 o                         
  19   1   4     103236.36      96431.79      4288.44 o                         
  21   1   4      57667.21      53495.85      2181.92 o                         
  23   1   4      25932.12      23005.18       979.68 o                         
  25   1   4       1478.49       1549.52       171.40 o                         
  27   1   4        370.21        387.28       149.67 o                         
  29   1   4         57.26        -19.24        85.23 o                         
  31   1   4        819.62        430.51       143.03 o                         
  33   1   4       3646.53       2972.75       296.16 o                         
  35   1   4      11400.94       9858.45       645.20 o                         
  37   1   4      14460.75      11204.32       807.84 o                         
  39   1   4       7876.63       6926.71       629.66 o                         
  41   1   4       3733.67       2592.59       385.57 o                         
 -44   2   4       1357.26       1700.21       319.03 o                         
 -42   2   4       4798.49       5236.51       558.58 o                         
 -40   2   4       9172.55      10759.81       859.51 o                         
 -38   2   4       6095.44       8884.72       617.63 o                         
 -36   2   4       7138.21       7953.31       564.02 o                         
 -34   2   4       2288.24       2562.48       274.13 o                         
 -32   2   4       1563.31       1532.12       176.58 o                         
 -30   2   4       2096.98       2172.61       213.29 o                         
 -28   2   4      10720.30      11534.00       600.28 o                         
 -26   2   4      30267.92      31566.56      1447.23 o                         
 -24   2   4      40123.64      43029.72      1775.20 o                         
 -22   2   4      80267.03      82483.95      3353.31 o                         
 -20   2   4      60547.27      58581.40      2192.52 o                         
 -18   2   4      64097.94      61692.12      2488.19 o                         
 -16   2   4      43644.70      42622.07      1733.18 o                         
 -14   2   4      12599.74      12958.18       559.10 o                         
 -12   2   4       3365.10       2704.28       160.79 o                         
 -10   2   4      19921.18      17688.86       743.51 o                         
  -8   2   4      65461.04      61026.09      2659.68 o                         
  -6   2   4     103546.23      94129.37      3738.28 o                         
  -4   2   4     224924.03     205415.88      8137.65 o                         
  -2   2   4     169306.52     147123.78      8286.61 o                         
   0   2   4      94929.75      91910.08      4030.80 o                         
   2   2   4      48761.70      46181.77      2059.54 o                         
   4   2   4      31861.92      30900.69      1395.62 o                         
   6   2   4      32268.82      37283.96      1393.72 o                         
   8   2   4      41469.25      42749.37      1694.97 o                         
  10   2   4      49703.27      56294.93      2110.44 o                         
  12   2   4      61175.03      68466.83      2762.84 o                         
  14   2   4     116340.15     126928.32      5627.83 o                         
  16   2   4      67310.33      73819.06      3707.73 o                         
  18   2   4      37676.94      38109.42      1753.94 o                         
  20   2   4      18226.70      17943.27       782.71 o                         
  22   2   4       5478.71       5484.81       304.43 o                         
  24   2   4       3501.18       3725.59       270.81 o                         
  26   2   4       1865.55       1640.67       180.64 o                         
  28   2   4       2922.73       2647.31       273.51 o                         
  30   2   4      10792.12       9950.16       631.56 o                         
  32   2   4      10187.94       9985.01       758.10 o                         
  34   2   4      14258.65      12551.35      1025.16 o                         
  36   2   4       5937.88       6450.83       784.60 o                         
  38   2   4       1711.24       1984.39       333.79 o                         
  40   2   4        673.08       1132.26       264.44 o                         
 -41   3   4        126.59        149.76       193.55 o                         
 -39   3   4        556.21        703.43       244.96 o                         
 -37   3   4        280.16        -12.05       134.86 o                         
 -35   3   4          1.25       -114.50       114.50 o                         
 -33   3   4        123.45        -78.10       101.02 o                         
 -31   3   4          1.64        -31.07        84.75 o                         
 -29   3   4         16.27         43.94        86.24 o                         
 -27   3   4        473.87        625.07       123.03 o                         
 -25   3   4        739.26        984.41       205.74 o                         
 -23   3   4        399.58        387.02       102.54 o                         
 -21   3   4        945.13       1070.03       115.43 o                         
 -19   3   4         14.20        -44.77        55.30 o                         
 -17   3   4       1746.80       1713.88       138.51 o                         
 -15   3   4       2140.59       2423.20       167.70 o                         
 -13   3   4       2243.89       2071.27       146.25 o                         
 -11   3   4        565.33        588.81        85.93 o                         
  -9   3   4        147.07         98.61        49.26 o                         
  -7   3   4         78.04          9.44        52.59 o                         
  -5   3   4       4864.13       4142.84       220.26 o                         
  -3   3   4        731.08        547.46        92.71 o                         
  -1   3   4        747.16        549.54        77.34 o                         
   1   3   4       8054.05       8067.57       404.23 o                         
   3   3   4      13196.69      12587.07       529.20 o                         
   5   3   4      21551.73      21100.97       871.75 o                         
   7   3   4      16018.40      16303.94       690.79 o                         
   9   3   4       1471.81       1019.92       116.05 o                         
  11   3   4       1598.82       1692.03       153.94 o                         
  13   3   4       4729.28       4643.82       351.98 o                         
  15   3   4       3978.30       4681.06       428.39 o                         
  17   3   4       6626.71       6797.96       401.36 o                         
  19   3   4      21457.82      24363.50      1152.64 o                         
  21   3   4       7121.20       7848.37       848.32 o                         
  23   3   4       8254.09       6907.82       635.25 o                         
  25   3   4       3164.59       3695.59       327.01 o                         
  27   3   4       1744.35       1653.36       222.90 o                         
  29   3   4       2702.06       2712.77       293.70 o                         
  31   3   4       5516.29       5021.89       427.92 o                         
  33   3   4       2652.56       2565.64       301.27 o                         
  35   3   4       1375.05       1586.26       280.89 o                         
  37   3   4       2536.62       2127.67       326.36 o                         
 -38   4   4        879.17       1169.31       396.42 o                         
 -36   4   4       1322.76       1232.33       223.15 o                         
 -34   4   4       3340.75       4421.16       427.12 o                         
 -32   4   4       7304.60       7914.91       567.37 o                         
 -30   4   4      15430.22      18609.84      1050.60 o                         
 -28   4   4      11606.75      13221.66       775.39 o                         
 -26   4   4       6153.54       7576.39       526.70 o                         
 -24   4   4       5207.35       6049.72       438.18 o                         
 -22   4   4       1552.20       1660.01       171.93 o                         
 -20   4   4       5553.76       6186.33       307.37 o                         
 -18   4   4      15145.89      16529.30       661.49 o                         
 -16   4   4      19469.12      19909.73       861.90 o                         
 -14   4   4      43663.41      45109.49      1864.87 o                         
 -12   4   4      51517.84      49141.46      2009.40 o                         
 -10   4   4      31272.27      27461.84      1149.46 o                         
  -8   4   4      28509.97      26301.93      1102.75 o                         
  -6   4   4      23826.16      21351.85       900.86 o                         
  -4   4   4      13952.32      12394.40       544.88 o                         
  -2   4   4      16058.47      14816.48       637.77 o                         
   0   4   4      20135.73      17176.21       812.61 o                         
   2   4   4      28821.03      26938.06      1125.24 o                         
   4   4   4      47131.03      41493.49      1679.56 o                         
   6   4   4      53573.69      47676.66      2149.98 o                         
   8   4   4      34563.73      30515.20      1406.42 o                         
  10   4   4      12347.58      11811.00       588.78 o                         
  12   4   4       7293.01       7082.34       404.16 o                         
  14   4   4       6322.93       6590.06       433.08 o                         
  16   4   4       5542.55       5666.51       416.15 o                         
  18   4   4      14531.01      14859.65       957.00 o                         
  20   4   4      14721.19      15262.38      1259.19 o                         
  22   4   4      20244.48      19770.07      1088.37 o                         
  24   4   4      15518.30      15768.99       794.39 o                         
  26   4   4       9478.30       8886.59       523.72 o                         
  28   4   4       2730.55       2333.84       274.53 o                         
  30   4   4        451.29        399.62       143.00 o                         
  32   4   4        651.02        733.15       177.37 o                         
  34   4   4       1130.51       1279.32       223.74 o                         
  36   4   4       1436.44       1283.92       452.43 o                         
 -35   5   4       1663.88       2120.48       291.60 o                         
 -33   5   4        475.53        526.51       185.86 o                         
 -31   5   4         52.72         89.74       111.91 o                         
 -29   5   4        421.18        496.63       127.85 o                         
 -27   5   4       1975.24       2118.92       219.01 o                         
 -25   5   4       2532.28       2904.68       292.97 o                         
 -23   5   4       1089.43       1114.23       184.95 o                         
 -21   5   4         12.20        -89.42        89.42 o                         
 -19   5   4       3818.84       4345.94       319.46 o                         
 -17   5   4       4807.34       4736.42       336.47 o                         
 -15   5   4       3639.76       4075.99       295.32 o                         
 -13   5   4         91.98        -62.08        62.08 o                         
 -11   5   4       4773.15       4111.01       256.75 o                         
  -9   5   4      12680.26      12383.41       566.76 o                         
  -7   5   4      25273.25      23525.74       996.50 o                         
  -5   5   4       8179.93       8005.75       517.03 o                         
  -3   5   4         58.31         45.77        69.14 o                         
  -1   5   4       3600.90       3231.30       222.41 o                         
   1   5   4       7325.32       7424.84       381.76 o                         
   3   5   4       2679.50       2436.93       240.28 o                         
   5   5   4       1595.94       1328.61       154.59 o                         
   7   5   4      11655.13      10469.80       545.81 o                         
   9   5   4      20053.63      18252.95       885.91 o                         
  11   5   4      21286.94      18686.55       901.21 o                         
  13   5   4       7512.32       6993.63       428.26 o                         
  15   5   4        521.61        376.31       108.71 o                         
  17   5   4        247.82         12.10       111.47 o                         
  19   5   4       1242.81       1266.04       177.98 o                         
  21   5   4        160.48         25.20        90.72 o                         
  23   5   4        789.55        744.54       154.41 o                         
  25   5   4       5552.36       5280.27       425.04 o                         
  27   5   4       7672.29       8474.25       964.72 o                         
  29   5   4       6252.29       6472.14       501.78 o                         
  31   5   4       3713.93       3395.90       338.20 o                         
 -28   6   4       5285.37       6964.66       692.48 o                         
 -26   6   4       2215.38       2869.71       382.71 o                         
 -24   6   4        160.09        -85.72       154.94 o                         
 -22   6   4          0.23        118.56       117.45 o                         
 -20   6   4         56.27        -13.70       156.85 o                         
 -18   6   4       2040.11       2278.98       252.70 o                         
 -16   6   4      10067.43      10799.47       593.08 o                         
 -14   6   4      20974.70      22929.77      1096.24 o                         
 -12   6   4      23406.70      24221.54      1163.53 o                         
 -10   6   4      14114.48      14638.66      1084.57 o                         
  -8   6   4       4283.45       4133.18       307.66 o                         
  -6   6   4        232.26         79.21        90.14 o                         
  -4   6   4          8.22         -1.49       132.73 o                         
  -2   6   4         31.41          1.94        77.58 o                         
   0   6   4       3429.37       3354.94       269.07 o                         
   2   6   4      13598.62      14202.62       728.50 o                         
   4   6   4      20482.47      20550.09      1001.91 o                         
   6   6   4      26276.44      25764.58      1217.18 o                         
   8   6   4      19603.77      18770.91       912.63 o                         
  10   6   4       7144.49       6298.88       403.52 o                         
  12   6   4       1524.95       1184.24       158.65 o                         
  14   6   4        234.29        364.09       103.72 o                         
  16   6   4        100.90        252.66       102.62 o                         
  18   6   4       1376.09       1023.85       173.40 o                         
  20   6   4       5263.88       5339.93       429.09 o                         
  22   6   4       9265.88       8901.99       645.94 o                         
  24   6   4       7824.58       7984.06       708.25 o                         
  26   6   4       3662.54       3045.87       313.26 o                         
 -21   7   4          0.51        177.97       179.25 o                         
 -19   7   4        619.93        630.49       203.19 o                         
 -17   7   4       1716.89       2459.28       334.01 o                         
 -15   7   4       1323.45       1026.26       288.22 o                         
 -13   7   4         37.89         61.92       206.28 o                         
 -11   7   4       1393.40       1336.98       279.07 o                         
  -9   7   4       4940.60       5620.49       778.70 o                         
  -7   7   4       5268.58       5933.96       592.01 o                         
  -5   7   4       1989.77       2330.49       401.11 o                         
  -3   7   4         14.42        -77.70       161.49 o                         
  -1   7   4        966.72       1103.73       265.38 o                         
   1   7   4       2086.64       2997.42       404.89 o                         
   3   7   4        949.97       1143.49       209.62 o                         
   5   7   4          2.62         54.61       126.50 o                         
   7   7   4       1896.28       2292.05       293.81 o                         
   9   7   4       6034.56       6280.14       515.11 o                         
  11   7   4       3892.28       3821.69       431.48 o                         
  13   7   4       2085.95       2154.53       317.81 o                         
  15   7   4        499.58        718.01       206.59 o                         
  17   7   4         91.57         25.62       152.79 o                         
 -45   1   5          1.95        -39.18       144.38 o                         
 -43   1   5          4.26         -1.88       194.32 o                         
 -41   1   5        268.81        174.97       130.58 o                         
 -39   1   5       1047.99       1089.47       193.76 o                         
 -37   1   5       1778.08       2047.23       243.65 o                         
 -35   1   5        108.28        -40.74       148.95 o                         
 -33   1   5        549.56        618.16       153.65 o                         
 -31   1   5        668.55        559.55       119.92 o                         
 -29   1   5       2715.42       2991.81       233.80 o                         
 -27   1   5        203.36        198.87        85.73 o                         
 -25   1   5       1746.75       1533.57       126.99 o                         
 -23   1   5        502.84        406.78        74.17 o                         
 -21   1   5       8253.51       8270.03       388.79 o                         
 -19   1   5      17947.16      17427.17       742.61 o                         
 -17   1   5       1019.38       1081.69        98.37 o                         
 -15   1   5       2997.01       3069.77       176.83 o                         
 -13   1   5       3463.90       3197.28       195.76 o                         
 -11   1   5      15969.06      14688.44       617.55 o                         
  -9   1   5       2262.52       2356.31       138.00 o                         
  -7   1   5         40.27        -28.35        28.35 o                         
  -5   1   5       6512.62       5848.44       261.67 o                         
  -3   1   5      48173.14      51573.89      2602.76 o                         
  -1   1   5       4066.93       4227.47       371.88 o                         
   1   1   5      31319.77      41325.50      1807.80 o                         
   3   1   5         61.66         17.53        39.78 o                         
   5   1   5      10241.58      16256.11       995.37 o                         
   7   1   5       3523.81       4809.16       337.93 o                         
   9   1   5      17585.38      24053.69      1405.04 o                         
  11   1   5       2868.44       4287.16       399.17 o                         
  13   1   5       1928.89       1940.71       131.81 o                         
  15   1   5      12873.67      12203.73       674.26 o                         
  17   1   5       4715.30       5029.60       267.43 o                         
  19   1   5       3621.50       3685.89       257.50 o                         
  21   1   5       1734.66       1784.62       153.94 o                         
  23   1   5       5025.43       4480.04       273.93 o                         
  25   1   5       4534.51       4077.56       295.56 o                         
  27   1   5       3132.68       3146.21       260.87 o                         
  29   1   5        156.95        -95.93       105.32 o                         
  31   1   5         27.48        -80.55       107.52 o                         
  33   1   5        726.12        620.43       153.69 o                         
  35   1   5       4882.22       4822.84       514.98 o                         
  37   1   5        264.64        278.30       286.28 o                         
  39   1   5         79.71         89.22       167.19 o                         
 -42   2   5       2434.47       2322.05       413.61 o                         
 -40   2   5        526.52        559.86       175.10 o                         
 -38   2   5         95.26        158.19       141.96 o                         
 -36   2   5       1308.63       1243.71       205.18 o                         
 -34   2   5       4611.70       4505.18       378.31 o                         
 -32   2   5       8735.13       9518.72       538.34 o                         
 -30   2   5       1040.84       1553.98       261.40 o                         
 -28   2   5       3226.07       3355.51       261.68 o                         
 -26   2   5       4734.98       5458.44       346.09 o                         
 -24   2   5      27647.82      29251.66      1240.45 o                         
 -22   2   5       8985.63       9326.64       434.41 o                         
 -20   2   5       2151.06       1983.15       131.98 o                         
 -18   2   5      11383.49      11086.56       495.83 o                         
 -16   2   5      45054.98      44062.02      1800.02 o                         
 -14   2   5      88818.22      86450.61      3483.35 o                         
 -12   2   5       1168.41       1025.24        91.99 o                         
 -10   2   5       9929.19      10110.53       444.19 o                         
  -8   2   5      20964.61      19056.19       792.92 o                         
  -6   2   5      27361.29      25046.20      1026.46 o                         
  -4   2   5       9596.37       9534.29       563.89 o                         
  -2   2   5          5.60        -22.65        22.65 o                         
   0   2   5      30241.92      30188.64      1354.85 o                         
   2   2   5      73051.39      73223.38      2947.81 o                         
   4   2   5      59605.05      64568.96      2576.40 o                         
   6   2   5      30829.00      35934.57      1468.57 o                         
   8   2   5       3545.42       4176.36       213.92 o                         
  10   2   5      32562.01      36968.83      1853.95 o                         
  12   2   5      15630.61      17548.65       718.95 o                         
  14   2   5       3677.54       4518.50       239.80 o                         
  16   2   5       2124.46       2346.25       158.93 o                         
  18   2   5      17450.76      19723.50       843.38 o                         
  20   2   5      20985.24      20887.63       996.38 o                         
  22   2   5       9519.12       9684.47       463.28 o                         
  24   2   5       4786.12       4497.62       313.13 o                         
  26   2   5        224.30        313.91       123.67 o                         
  28   2   5       1927.15       1912.17       226.59 o                         
  30   2   5       6555.53       5596.37       447.89 o                         
  32   2   5         53.30       -126.14       126.14 o                         
  34   2   5        878.27        331.51       169.09 o                         
  36   2   5        580.41        293.37       176.87 o                         
  38   2   5       2524.80       1912.29       466.84 o                         
 -41   3   5       1291.72        966.97       261.46 o                         
 -39   3   5       4617.35       5523.73       560.34 o                         
 -37   3   5       5191.70       5460.70       552.43 o                         
 -35   3   5       2349.18       2313.01       285.07 o                         
 -33   3   5        125.98         60.55       153.18 o                         
 -31   3   5       2295.05       2713.16       242.24 o                         
 -29   3   5       5232.37       6003.24       388.86 o                         
 -27   3   5       4651.84       5358.18       357.19 o                         
 -25   3   5        396.30        486.83       138.89 o                         
 -23   3   5      11680.92      12580.27       573.03 o                         
 -21   3   5      31903.07      34013.84      1413.16 o                         
 -19   3   5      41711.17      42257.05      1738.88 o                         
 -17   3   5       7666.28       7404.55       354.31 o                         
 -15   3   5         13.79         58.18        52.66 o                         
 -13   3   5       9146.02       8433.18       389.40 o                         
 -11   3   5      20862.21      19835.74       837.83 o                         
  -9   3   5      14425.45      13474.44       581.23 o                         
  -7   3   5         60.28         90.17        47.04 o                         
  -5   3   5      42555.45      39439.74      1591.68 o                         
  -3   3   5      57977.77      52636.02      2330.39 o                         
  -1   3   5      40487.35      37652.16      1683.22 o                         
   1   3   5       9716.95       8509.19       382.25 o                         
   3   3   5       5010.64       5529.82       266.73 o                         
   5   3   5      22811.29      23789.08      1241.30 o                         
   7   3   5      45580.40      48954.97      1972.13 o                         
   9   3   5      18690.33      19071.73       819.84 o                         
  11   3   5       1065.10       1054.83       127.87 o                         
  13   3   5       9759.38      10420.78       689.00 o                         
  15   3   5      36932.35      40524.73      2235.18 o                         
  17   3   5      21988.34      24297.97      1432.39 o                         
  19   3   5       4821.56       5533.43       345.28 o                         
  21   3   5        389.73        254.58       122.56 o                         
  23   3   5      13841.12      13837.71       796.43 o                         
  25   3   5      16945.38      16276.17       895.76 o                         
  27   3   5       3404.77       3078.70       312.39 o                         
  29   3   5       2863.15       2157.07       403.71 o                         
  31   3   5         70.18        152.95       122.51 o                         
  33   3   5       2267.39       2263.47       286.02 o                         
  35   3   5       2065.12       2187.72       332.04 o                         
  37   3   5        632.71        604.27       217.91 o                         
 -38   4   5        103.95        221.92       171.23 o                         
 -36   4   5       1146.00       1205.48       267.32 o                         
 -34   4   5       3198.30       4319.29       399.48 o                         
 -32   4   5       2076.39       2523.52       288.45 o                         
 -30   4   5        440.60        479.42       154.88 o                         
 -28   4   5        865.85       1032.24       225.81 o                         
 -26   4   5       4105.16       4612.07       376.94 o                         
 -24   4   5       5108.59       5626.21       361.52 o                         
 -22   4   5       2215.87       2091.80       194.20 o                         
 -20   4   5        289.79        331.15        78.57 o                         
 -18   4   5       6934.67       7179.80       339.30 o                         
 -16   4   5      25633.04      27465.26      1163.05 o                         
 -14   4   5      17714.76      18237.38       797.07 o                         
 -12   4   5       5580.03       5499.35       299.20 o                         
 -10   4   5        176.43         89.31        65.17 o                         
  -8   4   5       3179.93       3235.50       202.67 o                         
  -6   4   5      10448.12       9499.58       429.39 o                         
  -4   4   5       6308.14       6033.03       303.46 o                         
  -2   4   5        407.59        443.28        75.04 o                         
   0   4   5      14606.38      12687.53       612.68 o                         
   2   4   5      49547.62      43063.18      1803.73 o                         
   4   4   5      40460.84      36844.22      1504.00 o                         
   6   4   5      10279.76       9613.20       574.94 o                         
   8   4   5        175.35        326.06        97.08 o                         
  10   4   5       1105.68       1155.74       157.95 o                         
  12   4   5       6276.98       6373.05       386.24 o                         
  14   4   5       3846.53       3591.48       264.46 o                         
  16   4   5        842.04        895.94       138.80 o                         
  18   4   5       7193.38       8129.92       458.72 o                         
  20   4   5      15577.32      15132.37      1391.33 o                         
  22   4   5      19966.34      19580.67       961.65 o                         
  24   4   5       6437.05       6231.64       415.37 o                         
  26   4   5        242.66        348.50       142.15 o                         
  28   4   5        909.80        974.60       160.16 o                         
  30   4   5       2407.55       2363.58       242.12 o                         
  32   4   5        657.76        500.57       226.88 o                         
  34   4   5        355.43        150.05       143.17 o                         
 -35   5   5       1690.25       1908.05       451.34 o                         
 -33   5   5        516.13        583.98       239.57 o                         
 -31   5   5         29.64       -102.52       114.75 o                         
 -29   5   5        635.76        417.29       129.48 o                         
 -27   5   5         31.71         92.32       120.33 o                         
 -25   5   5       1012.73       1139.08       199.26 o                         
 -23   5   5       3438.63       4372.84       362.59 o                         
 -21   5   5      10014.21      11634.25       683.51 o                         
 -19   5   5       4871.77       5709.60       378.72 o                         
 -17   5   5       3042.12       3300.81       316.41 o                         
 -15   5   5       2098.58       2148.43       173.96 o                         
 -13   5   5        167.72         82.65        70.86 o                         
 -11   5   5       5788.33       5659.46       313.56 o                         
  -9   5   5       1409.30       1284.52       132.30 o                         
  -7   5   5          0.97          1.73        91.43 o                         
  -5   5   5       5163.34       5225.00       337.55 o                         
  -3   5   5      16605.27      15100.61       739.85 o                         
  -1   5   5      11745.45      11326.07       591.89 o                         
   1   5   5       3537.52       3354.37       299.01 o                         
   3   5   5        236.67          8.25        91.69 o                         
   5   5   5        322.92        192.95       114.29 o                         
   7   5   5       5644.00       5416.86       350.88 o                         
   9   5   5       3567.26       3620.12       275.82 o                         
  11   5   5         85.41        171.09        82.84 o                         
  13   5   5        124.57        121.29       124.89 o                         
  15   5   5       1137.70        698.46       141.33 o                         
  17   5   5       2802.80       2834.12       271.95 o                         
  19   5   5        744.57        801.83       147.00 o                         
  21   5   5        139.57        156.29       100.95 o                         
  23   5   5       1478.28       1487.11       193.14 o                         
  25   5   5       2484.35       2247.50       251.13 o                         
  27   5   5       2859.76       2367.83       311.71 o                         
  29   5   5        526.16        628.28       186.43 o                         
  31   5   5          3.66         57.49       125.71 o                         
 -28   6   5         23.48        243.39       259.96 o                         
 -26   6   5          2.34        254.04       158.02 o                         
 -24   6   5          0.99        151.66       202.65 o                         
 -22   6   5          0.26         58.63       140.55 o                         
 -20   6   5         57.85        -98.22       126.36 o                         
 -18   6   5        679.46        538.44       193.64 o                         
 -16   6   5       1585.29       1554.27       234.48 o                         
 -14   6   5       1286.24       1622.51       241.39 o                         
 -12   6   5        660.00        662.45       169.84 o                         
 -10   6   5        629.97        200.36       127.25 o                         
  -8   6   5        818.07        600.46       295.00 o                         
  -6   6   5         11.33          7.42        85.80 o                         
  -4   6   5        311.38        367.89       120.40 o                         
  -2   6   5       1194.29       1306.38       206.67 o                         
   0   6   5       1232.91       1421.70       216.09 o                         
   2   6   5       4135.56       3984.67       367.70 o                         
   4   6   5       5096.98       5565.11       456.18 o                         
   6   6   5       1262.40       1478.58       223.49 o                         
   8   6   5       1765.15       1834.16       240.86 o                         
  10   6   5       2349.98       2604.66       292.99 o                         
  12   6   5         17.97         -6.57       120.43 o                         
  14   6   5        453.88        516.38       218.98 o                         
  16   6   5        925.91        948.45       220.22 o                         
  18   6   5        466.59        462.25       408.56 o                         
  20   6   5       1687.68       1056.76       227.12 o                         
  22   6   5       2433.06       1906.35       536.31 o                         
  24   6   5       1271.15        954.53       225.54 o                         
 -19   7   5         97.81        103.59       161.48 o                         
 -17   7   5        532.69        667.08       269.17 o                         
 -15   7   5       1557.09       1981.67       393.29 o                         
 -13   7   5       2403.57       2832.63       396.12 o                         
 -11   7   5       1556.63       2046.07       341.45 o                         
  -9   7   5       1122.43        983.58       270.91 o                         
  -7   7   5        210.24        372.27       205.87 o                         
  -5   7   5        101.15        -70.63       240.55 o                         
  -3   7   5         83.87       -107.00       233.01 o                         
  -1   7   5         24.95        315.88       234.22 o                         
   1   7   5         47.68        -99.62       123.68 o                         
   3   7   5       1179.26       1355.45       254.50 o                         
   5   7   5       1369.97       1231.20       221.12 o                         
   7   7   5        480.91        609.56       164.79 o                         
   9   7   5        157.27        144.02       139.68 o                         
  11   7   5        171.50        366.32       300.86 o                         
  13   7   5        622.54        553.56       192.33 o                         
  15   7   5        347.05        145.73       156.54 o                         
 -44   0   6       1605.43       2469.36       418.34 o                         
 -42   0   6         93.71        194.90       239.19 o                         
 -40   0   6       2941.78       2829.70       427.49 o                         
 -38   0   6       6221.78       7001.65       720.03 o                         
 -36   0   6       4484.35       4632.23       546.07 o                         
 -34   0   6       6590.05       7768.09       753.44 o                         
 -32   0   6        797.81        763.80       269.95 o                         
 -30   0   6      13054.41      11627.49       932.62 o                         
 -28   0   6      22381.40      22755.91      1385.95 o                         
 -26   0   6      21656.59      21542.66      1294.14 o                         
 -24   0   6         18.58         85.25       124.88 o                         
 -22   0   6      11505.26      11241.30       713.38 o                         
 -20   0   6      33717.29      31693.61      1862.15 o                         
 -18   0   6      33927.61      32684.84      1911.81 o                         
 -16   0   6      11915.01      11179.18       691.61 o                         
 -14   0   6       7807.70       7231.99       471.34 o                         
 -12   0   6      72100.98      67392.25      3853.49 o                         
 -10   0   6     176432.75     158715.39      8933.65 o                         
  -8   0   6     127313.29     119561.84      6783.13 o                         
  -6   0   6      52541.21      47395.59      3395.62 o                         
  -4   0   6       3821.12       3900.68       296.09 o                         
  -2   0   6       1120.91       1288.30       114.29 o                         
   0   0   6      48585.92      62604.16      3636.33 o                         
   2   0   6       5059.82       8232.14       828.66 o                         
   6   0   6      33988.14      53422.12      3628.82 o                         
  10   0   6     149638.11     224697.12     14903.60 o                         
  12   0   6      60339.25      96820.29      7140.39 o                         
  14   0   6      10150.71      14889.61       785.19 o                         
  16   0   6       2594.59       2412.52       246.61 o                         
  18   0   6      11017.76      12229.12       773.56 o                         
  20   0   6       5115.27       5370.94       438.42 o                         
  22   0   6      10375.30      10906.84      1119.61 o                         
  24   0   6      44980.21      49152.57      2878.16 o                         
  26   0   6      49474.48      47444.39      2795.79 o                         
  28   0   6      32990.48      25880.61      2685.80 o                         
  30   0   6      21619.10      18671.01      1420.71 o                         
  32   0   6       1717.34       1466.84       304.12 o                         
  34   0   6       1477.52       1325.39       284.62 o                         
  36   0   6        900.32        152.26       208.44 o                         
  38   0   6          2.98         52.34       205.02 o                         
  40   0   6       1619.57        451.05       307.53 o                         
 -43   1   6        253.24         40.22       131.21 o                         
 -41   1   6          6.30       -117.56       117.56 o                         
 -39   1   6        181.96        150.84       131.75 o                         
 -37   1   6       4994.14       5561.83       438.19 o                         
 -35   1   6      20202.74      21737.43      1157.30 o                         
 -33   1   6      32900.02      34558.52      1751.87 o                         
 -31   1   6      25308.40      26668.68      1372.39 o                         
 -29   1   6      26728.78      27619.87      1289.77 o                         
 -27   1   6      11146.26      12211.79       550.18 o                         
 -25   1   6       6645.31       7591.15       374.44 o                         
 -23   1   6       1557.70       1649.43       137.26 o                         
 -21   1   6       1534.51       1593.18       131.21 o                         
 -19   1   6      23989.00      21206.76       889.47 o                         
 -17   1   6      86375.16      81417.95      3264.25 o                         
 -15   1   6     203456.48     179887.20      7158.29 o                         
 -13   1   6     179063.23     158899.45      5950.66 o                         
 -11   1   6     176250.53     161490.42      6455.92 o                         
  -9   1   6      31670.11      27569.51      1128.77 o                         
  -7   1   6       3363.67       2976.73       162.42 o                         
  -5   1   6        116.39         64.23        36.99 o                         
  -3   1   6      21391.74      23179.12       957.36 o                         
  -1   1   6      52922.23      63027.71      3505.78 o                         
   1   1   6     211947.48     307980.91     13427.92 o                         
   3   1   6     247032.45     324395.19     23472.94 o                         
   5   1   6     228207.88     345983.62     15129.00 o                         
   7   1   6     147469.56     186164.81     10614.43 o                         
   9   1   6       9922.27      11831.46       747.49 o                         
  11   1   6       2653.59       3667.44       247.56 o                         
  13   1   6        607.59        705.07       103.00 o                         
  15   1   6       2807.99       3059.95       256.78 o                         
  17   1   6      16649.48      19078.12      1163.03 o                         
  19   1   6      47698.48      49808.80      2020.28 o                         
  21   1   6      65015.08      66586.44      3488.65 o                         
  23   1   6      64453.79      63532.23      2850.57 o                         
  25   1   6      29200.93      28778.78      1324.22 o                         
  27   1   6       3918.03       4118.67       309.36 o                         
  29   1   6          3.28        -86.82        86.82 o                         
  31   1   6         92.84         75.97       115.91 o                         
  33   1   6        346.54        269.94       155.22 o                         
  35   1   6        781.15        636.55       204.34 o                         
  37   1   6       6676.28       7125.11       634.94 o                         
  39   1   6       6191.84       5774.67       682.95 o                         
 -42   2   6        157.08         41.53       145.49 o                         
 -40   2   6        535.77        289.75       146.62 o                         
 -38   2   6        636.41       1139.35       201.48 o                         
 -36   2   6       3524.76       3962.43       436.98 o                         
 -34   2   6       1893.94       1853.38       208.22 o                         
 -32   2   6         10.41        -35.80       103.72 o                         
 -30   2   6        106.48         17.48        93.77 o                         
 -28   2   6       8308.23       9358.84       516.74 o                         
 -26   2   6       7094.99       7880.55       437.28 o                         
 -24   2   6       1076.92       1171.60       119.63 o                         
 -22   2   6        449.62        626.99        92.53 o                         
 -20   2   6       1463.93       1373.44       110.14 o                         
 -18   2   6       3733.36       4114.27       234.40 o                         
 -16   2   6        508.87        614.05        78.55 o                         
 -14   2   6       6589.48       5734.42       278.04 o                         
 -12   2   6      13434.55      13116.37       566.81 o                         
 -10   2   6      26946.06      23626.00       975.99 o                         
  -8   2   6      27850.93      25461.50      1050.06 o                         
  -6   2   6      30469.64      28639.73      1297.84 o                         
  -4   2   6        912.58       1010.52       102.22 o                         
  -2   2   6          2.13        -27.30        46.48 o                         
   0   2   6       4560.70       5519.39       368.28 o                         
   2   2   6      10344.39      13184.24       557.82 o                         
   4   2   6      38880.64      39447.16      1719.81 o                         
   6   2   6      27551.28      30270.37      1236.25 o                         
   8   2   6      61173.46      70024.17      2963.09 o                         
  10   2   6     101734.46     124639.27      4594.25 o                         
  12   2   6      39243.35      44187.44      1458.80 o                         
  14   2   6      10646.18      12380.88       512.36 o                         
  16   2   6       3096.57       4209.57       244.47 o                         
  18   2   6        271.31        431.46       126.19 o                         
  20   2   6       1611.31       1780.83       152.79 o                         
  22   2   6      14775.13      15992.71      1179.66 o                         
  24   2   6      15322.26      15732.95      1393.06 o                         
  26   2   6      21117.89      19950.16      1273.61 o                         
  28   2   6      19507.59      18621.18      1160.51 o                         
  30   2   6       6619.52       6423.12       638.10 o                         
  32   2   6       3351.38       2915.62       356.58 o                         
  34   2   6       1992.74       1276.01       250.28 o                         
  36   2   6        345.92        -91.33       201.94 o                         
  38   2   6       1036.47        659.40       273.05 o                         
 -41   3   6       1219.57       1817.20       333.96 o                         
 -39   3   6       2166.82       2665.98       380.32 o                         
 -37   3   6       4528.11       5252.16       539.29 o                         
 -35   3   6       4233.18       5535.39       460.95 o                         
 -33   3   6       6604.09       8651.11       542.37 o                         
 -31   3   6       9718.51      11827.36       700.53 o                         
 -29   3   6       8604.32      10222.02       556.85 o                         
 -27   3   6       8893.80      10460.93       584.53 o                         
 -25   3   6      11114.79      12395.84       628.71 o                         
 -23   3   6      11961.03      13246.92       592.39 o                         
 -21   3   6      14281.08      14884.46       661.66 o                         
 -19   3   6      22714.96      22469.75       962.93 o                         
 -17   3   6      29574.11      30067.09      1254.22 o                         
 -15   3   6      27812.80      26572.47      1115.15 o                         
 -13   3   6      44280.42      42012.04      1723.79 o                         
 -11   3   6      45480.86      40335.47      1653.84 o                         
  -9   3   6      32132.62      29177.42      1194.95 o                         
  -7   3   6      26641.48      24527.54      1009.29 o                         
  -5   3   6      41058.69      37495.67      1654.65 o                         
  -3   3   6      29060.58      26539.55      1168.02 o                         
  -1   3   6      36368.40      36151.04      1862.08 o                         
   1   3   6      42167.25      41407.96      1690.83 o                         
   3   3   6      32898.28      29528.55      1340.48 o                         
   5   3   6      38525.69      37604.20      1617.80 o                         
   7   3   6      43322.47      42766.68      1736.51 o                         
   9   3   6      21008.65      20475.18      1094.67 o                         
  11   3   6      23078.69      24940.79      1061.56 o                         
  13   3   6      20780.80      22888.88      1253.23 o                         
  15   3   6      24870.26      27319.59      1592.03 o                         
  17   3   6       9876.93      10858.20       780.89 o                         
  19   3   6       6756.03       6707.53       537.91 o                         
  21   3   6       5039.85       5450.37       402.05 o                         
  23   3   6       7215.34       8011.98       654.39 o                         
  25   3   6      14312.65      15246.02       868.08 o                         
  27   3   6      10333.86      10200.71       760.30 o                         
  29   3   6       5101.69       4715.93       420.42 o                         
  31   3   6       1375.52        940.80       188.33 o                         
  33   3   6       1325.80        813.24       224.63 o                         
  35   3   6        435.27        114.36       221.11 o                         
 -38   4   6        432.96        382.07       214.39 o                         
 -36   4   6        415.16        537.49       189.70 o                         
 -34   4   6         31.82        343.89       215.40 o                         
 -32   4   6          0.34        -65.89       131.66 o                         
 -30   4   6        596.71        764.36       173.51 o                         
 -28   4   6       1092.06       1013.48       186.34 o                         
 -26   4   6         28.01         58.29        92.05 o                         
 -24   4   6          8.43        -61.50        81.33 o                         
 -22   4   6        639.17        733.73       124.36 o                         
 -20   4   6       3436.34       3748.25       223.33 o                         
 -18   4   6       2818.44       3026.70       256.22 o                         
 -16   4   6       4166.14       4445.23       267.80 o                         
 -14   4   6       2220.37       1924.59       156.90 o                         
 -12   4   6       1111.74       1129.69       116.26 o                         
 -10   4   6       1967.02       1858.91       147.62 o                         
  -8   4   6         45.97         48.11        56.19 o                         
  -6   4   6       2415.06       1994.66       150.42 o                         
  -4   4   6      18412.71      14975.04       715.20 o                         
  -2   4   6      23599.85      21112.52      1053.62 o                         
   0   4   6      15602.87      13243.65       646.04 o                         
   2   4   6       9802.21       9598.01       432.70 o                         
   4   4   6       2742.57       2428.22       162.71 o                         
   6   4   6        685.13        548.52       103.01 o                         
   8   4   6        289.90        185.35        80.97 o                         
  10   4   6        332.72        431.08        92.79 o                         
  12   4   6       5845.77       6371.14       408.50 o                         
  14   4   6       9090.91       9760.72       594.73 o                         
  16   4   6      12939.43      12145.79       683.64 o                         
  18   4   6      11605.18      12096.65       818.81 o                         
  20   4   6       7331.53       6707.92       464.12 o                         
  22   4   6       4112.14       4151.31       518.86 o                         
  24   4   6       2599.12       2173.92       218.65 o                         
  26   4   6       1252.75       1463.02       179.92 o                         
  28   4   6        805.61        673.23       208.09 o                         
  30   4   6       3167.81       3163.42       295.32 o                         
  32   4   6       3996.21       3335.24       304.28 o                         
  34   4   6       4674.68       4271.32       703.91 o                         
 -33   5   6         82.02        355.20       196.38 o                         
 -31   5   6        117.21        174.13       172.69 o                         
 -29   5   6       1435.90       1177.53       250.00 o                         
 -27   5   6       6567.57       7263.88       635.54 o                         
 -25   5   6      13456.23      16493.05      1095.57 o                         
 -23   5   6      17983.35      22778.27      1463.89 o                         
 -21   5   6      15418.77      18205.46      1190.06 o                         
 -19   5   6       4855.13       5082.22       416.47 o                         
 -17   5   6        543.62        673.31       122.59 o                         
 -15   5   6        444.87        474.18       107.70 o                         
 -13   5   6       1111.19       1067.68       205.55 o                         
 -11   5   6       9653.21       9659.16       526.93 o                         
  -9   5   6      19080.27      18487.87       906.60 o                         
  -7   5   6      33823.52      33502.91      1761.56 o                         
  -5   5   6      36671.88      36321.69      1896.41 o                         
  -3   5   6      22396.16      21019.00      1150.26 o                         
  -1   5   6      11032.24      10908.20       676.66 o                         
   1   5   6       2590.62       2313.39       207.18 o                         
   3   5   6        378.16        191.75        75.93 o                         
   5   5   6        421.73        327.15        92.98 o                         
   7   5   6       5377.50       4925.35       329.01 o                         
   9   5   6      16755.30      15866.17       783.35 o                         
  11   5   6      26323.01      25221.58      1208.09 o                         
  13   5   6      27555.96      26021.24      1238.13 o                         
  15   5   6      14399.28      14624.23       740.37 o                         
  17   5   6       4031.60       3646.18       320.59 o                         
  19   5   6        604.20        680.06       137.08 o                         
  21   5   6          1.25        -74.27       130.21 o                         
  23   5   6          2.22        131.53        99.21 o                         
  25   5   6       1982.49       1744.47       229.66 o                         
  27   5   6       4127.31       4111.26       373.28 o                         
  29   5   6       4483.12       4304.60       694.18 o                         
 -28   6   6       1411.56       1723.38       327.34 o                         
 -26   6   6       1109.20       1196.79       257.64 o                         
 -24   6   6         12.60         77.75       145.72 o                         
 -22   6   6       1337.42       1438.39       275.49 o                         
 -20   6   6       5100.64       5756.22       556.89 o                         
 -18   6   6       7700.76       8003.36       663.03 o                         
 -16   6   6       4395.78       4592.65       412.78 o                         
 -14   6   6        531.10        526.02       161.70 o                         
 -12   6   6       1484.63       1462.20       294.94 o                         
 -10   6   6       3165.01       3026.67       311.77 o                         
  -8   6   6       2576.39       2361.98       271.91 o                         
  -6   6   6        238.24        268.80       134.53 o                         
  -4   6   6       3132.99       3428.83       292.39 o                         
  -2   6   6      13504.40      14135.74       749.16 o                         
   0   6   6      16822.88      17094.48       873.81 o                         
   2   6   6       8980.95       9962.25      1010.09 o                         
   4   6   6        804.09        780.21       196.30 o                         
   6   6   6        696.46        620.24       165.17 o                         
   8   6   6       1899.88       1976.14       261.18 o                         
  10   6   6        313.28        168.62       120.15 o                         
  12   6   6        313.23        246.82       138.86 o                         
  14   6   6       3353.99       3110.98       446.28 o                         
  16   6   6      10653.48      11316.61       841.18 o                         
  18   6   6       9739.43       9537.72      1036.73 o                         
  20   6   6       4445.45       4440.86       467.31 o                         
  22   6   6       1531.04       1645.96       284.00 o                         
 -19   7   6       1494.51       1805.63       383.69 o                         
 -17   7   6        110.11        199.82       219.78 o                         
 -15   7   6          1.64         43.62       211.76 o                         
 -13   7   6          1.28        348.38       201.31 o                         
 -11   7   6        309.46        340.24       201.18 o                         
  -9   7   6       3325.28       4729.80       534.08 o                         
  -7   7   6       7934.10       9788.75       861.06 o                         
  -5   7   6       9371.59      10491.94       915.89 o                         
  -3   7   6       8460.48      11383.41       971.55 o                         
  -1   7   6       4141.06       4926.80       671.85 o                         
   1   7   6        622.31        596.01       171.22 o                         
   3   7   6          0.55         49.44       123.44 o                         
   5   7   6        172.21        456.30       170.04 o                         
   7   7   6          1.57       -171.07       184.52 o                         
   9   7   6       2906.84       3117.28       341.71 o                         
  11   7   6       7449.99       8373.51       651.30 o                         
  13   7   6       7446.87       7188.44       654.42 o                         
 -43   1   7        107.99        100.24       140.68 o                         
 -41   1   7        437.40        512.44       158.07 o                         
 -39   1   7         60.60         92.88       124.25 o                         
 -37   1   7       1309.60       1450.43       213.18 o                         
 -35   1   7       2583.25       2960.95       288.58 o                         
 -33   1   7        745.09        545.91       139.25 o                         
 -31   1   7        575.80        515.56       116.81 o                         
 -29   1   7       5573.82       5841.70       367.86 o                         
 -27   1   7       4530.86       4734.79       276.68 o                         
 -25   1   7       4258.95       4007.75       244.45 o                         
 -23   1   7       8579.70       9211.89       433.84 o                         
 -21   1   7       1113.45       1120.21       110.84 o                         
 -19   1   7       5687.66       5430.22       276.99 o                         
 -17   1   7       6362.44       6255.89       302.17 o                         
 -15   1   7       7508.58       6851.54       319.77 o                         
 -13   1   7        131.34        198.28        50.46 o                         
 -11   1   7       5164.13       4561.66       226.00 o                         
  -9   1   7       7663.76       7080.51       320.76 o                         
  -7   1   7      19789.27      19440.38       806.34 o                         
  -5   1   7       7624.23       7942.60       354.75 o                         
  -3   1   7       5008.53       5852.02       269.13 o                         
  -1   1   7       3267.05       3693.77       240.24 o                         
   1   1   7      20435.34      26781.52      1578.38 o                         
   3   1   7       9920.38      16307.20       910.78 o                         
   7   1   7      10340.57      16225.22       772.33 o                         
   9   1   7      26369.68      28703.34      1690.11 o                         
  11   1   7       7517.38      10770.29       547.04 o                         
  13   1   7       1051.77       1044.14       110.51 o                         
  15   1   7        784.84        942.60       110.01 o                         
  17   1   7       1379.17       1762.04       176.58 o                         
  19   1   7       5606.97       7687.23       544.87 o                         
  21   1   7       3648.37       3520.01       242.55 o                         
  23   1   7        217.92        100.71        87.81 o                         
  25   1   7       4378.51       3688.29       288.53 o                         
  27   1   7       3617.43       3521.77       283.00 o                         
  29   1   7        733.77        576.26       148.96 o                         
  31   1   7        418.26        487.60       187.90 o                         
  33   1   7        120.97        452.55       165.42 o                         
  35   1   7        524.80        941.89       273.03 o                         
  37   1   7         17.48        -84.24       150.82 o                         
 -42   2   7        787.15       1055.15       212.73 o                         
 -40   2   7        874.25       1025.38       204.99 o                         
 -38   2   7        145.07        359.33       150.03 o                         
 -36   2   7         71.00         36.03       122.52 o                         
 -34   2   7       4259.09       4893.25       354.68 o                         
 -32   2   7       8552.54      10968.95       850.87 o                         
 -30   2   7       8344.81       9401.29       516.94 o                         
 -28   2   7       5281.16       6256.25       414.45 o                         
 -26   2   7        596.91        640.86       104.91 o                         
 -24   2   7       9891.49       9953.52       470.01 o                         
 -22   2   7       5060.23       4940.37       280.66 o                         
 -20   2   7       4041.64       3814.34       209.35 o                         
 -18   2   7        524.49        502.11        81.98 o                         
 -16   2   7       5189.34       4968.71       261.52 o                         
 -14   2   7      28146.32      26145.57      1090.85 o                         
 -12   2   7      50606.53      45785.30      1865.59 o                         
 -10   2   7       6529.99       5823.87       278.96 o                         
  -8   2   7        831.54        715.66        97.62 o                         
  -6   2   7      15921.41      14547.70       684.87 o                         
  -4   2   7      54461.73      54661.66      2764.19 o                         
  -2   2   7      19613.47      19310.20      1107.75 o                         
   0   2   7         72.13         76.12        53.57 o                         
   2   2   7       3320.91       3255.60       183.32 o                         
   4   2   7      33181.86      35128.76      1424.57 o                         
   6   2   7      31783.47      34477.39      1410.01 o                         
   8   2   7      14246.20      16145.10       714.16 o                         
  10   2   7          4.41         35.92        61.64 o                         
  12   2   7       8931.66      10264.60       430.61 o                         
  14   2   7      31652.59      37565.60      1867.23 o                         
  16   2   7      16822.32      18835.26      1102.38 o                         
  18   2   7       2537.93       2496.36       198.66 o                         
  20   2   7       1668.74       1808.17       157.59 o                         
  22   2   7       3106.63       2762.46       233.40 o                         
  24   2   7       6561.42       7386.56       610.59 o                         
  26   2   7       5624.81       4846.16       395.69 o                         
  28   2   7         88.20        208.07       116.02 o                         
  30   2   7       5377.84       4668.75       407.15 o                         
  32   2   7       6269.88       5420.21       520.16 o                         
  34   2   7       3159.03       2619.61       428.98 o                         
  36   2   7       1281.45       1042.95       358.58 o                         
 -41   3   7        783.15        676.98       294.87 o                         
 -39   3   7        244.07        193.68       250.22 o                         
 -37   3   7       2853.83       3353.21       414.33 o                         
 -35   3   7       2889.86       3904.36       355.19 o                         
 -33   3   7       2094.28       2205.87       250.83 o                         
 -31   3   7          2.28        -36.03        92.22 o                         
 -29   3   7       3738.69       4467.58       419.42 o                         
 -27   3   7       8256.12       9852.72       540.98 o                         
 -25   3   7       9861.47      11019.67       563.00 o                         
 -23   3   7       4163.41       4482.88       272.16 o                         
 -21   3   7        434.56        374.96        87.50 o                         
 -19   3   7      12900.09      13767.08       607.60 o                         
 -17   3   7      15138.97      15836.39       693.72 o                         
 -15   3   7       3021.53       2802.50       186.02 o                         
 -13   3   7        446.15        448.93        64.33 o                         
 -11   3   7      15411.95      14329.81       623.34 o                         
  -9   3   7      51621.73      48735.47      1955.67 o                         
  -7   3   7      47747.66      42305.57      1864.38 o                         
  -5   3   7      16099.47      14700.13       799.98 o                         
  -3   3   7        378.05        414.05        89.25 o                         
  -1   3   7      15149.04      14269.75       737.41 o                         
   1   3   7      25709.08      23403.35      1028.37 o                         
   3   3   7       5169.18       4639.53       243.01 o                         
   5   3   7         24.48         61.97        49.69 o                         
   7   3   7      20271.28      19471.38       824.65 o                         
   9   3   7      39756.83      39474.76      2164.27 o                         
  11   3   7      24200.09      25866.52      1099.87 o                         
  13   3   7      11505.83      13191.07       755.93 o                         
  15   3   7        245.75        167.16        90.76 o                         
  17   3   7       2931.89       3184.60       255.70 o                         
  19   3   7       6597.68       7541.66       654.05 o                         
  21   3   7       3907.73       3873.41       342.92 o                         
  23   3   7        120.10         57.70       110.48 o                         
  25   3   7      13786.33      13727.33       957.91 o                         
  27   3   7       8816.09       9302.10       617.02 o                         
  29   3   7       5376.00       5814.33       495.18 o                         
  31   3   7       3413.80       3876.49       377.19 o                         
  33   3   7        228.39        191.21       169.00 o                         
  35   3   7        405.47        239.52       181.95 o                         
 -38   4   7        174.85        531.47       275.61 o                         
 -36   4   7          8.18        298.10       197.77 o                         
 -34   4   7       2186.85       2956.11       381.84 o                         
 -32   4   7       6440.31       7728.16       658.08 o                         
 -30   4   7       8000.70       9374.12       720.08 o                         
 -28   4   7       4835.98       5946.63       458.47 o                         
 -26   4   7         70.61        109.89       106.56 o                         
 -24   4   7        820.94        843.67       141.77 o                         
 -22   4   7       4607.62       5118.30       309.11 o                         
 -20   4   7       3284.30       3444.62       213.60 o                         
 -18   4   7        202.49        350.81        88.60 o                         
 -16   4   7       6963.43       7038.22       368.27 o                         
 -14   4   7      28780.82      27680.92      1167.05 o                         
 -12   4   7      32527.38      31067.79      1276.18 o                         
 -10   4   7      11150.14      10047.32       455.95 o                         
  -8   4   7         12.66        -47.87        47.87 o                         
  -6   4   7       7114.64       7348.29       439.60 o                         
  -4   4   7      17765.04      16168.33      1115.21 o                         
  -2   4   7       7171.68       6972.27       408.14 o                         
   0   4   7       2992.24       2951.25       187.12 o                         
   2   4   7       6496.93       6495.03       341.29 o                         
   4   4   7      21935.21      22696.79      1228.65 o                         
   6   4   7      18847.21      16887.09       942.01 o                         
   8   4   7      11273.85      11121.72       666.47 o                         
  10   4   7         23.91         31.05        74.79 o                         
  12   4   7       9166.20       9183.89       495.64 o                         
  14   4   7      18967.09      17849.31      1255.15 o                         
  16   4   7      11349.20      12146.62       714.61 o                         
  18   4   7        810.98        963.93       145.23 o                         
  20   4   7        298.00        320.44       121.56 o                         
  22   4   7       3071.89       3086.67       388.76 o                         
  24   4   7       2385.54       2588.78       295.33 o                         
  26   4   7        661.97        424.31       130.32 o                         
  28   4   7         22.22         41.69       103.14 o                         
  30   4   7       2112.69       1704.75       223.78 o                         
  32   4   7       4790.98       4030.05       348.85 o                         
 -33   5   7        129.68        290.82       194.53 o                         
 -31   5   7         37.47         11.00       229.36 o                         
 -29   5   7        557.08        670.68       216.87 o                         
 -27   5   7       2083.93       2135.94       321.43 o                         
 -25   5   7       3741.04       4222.71       675.11 o                         
 -23   5   7       3044.92       2305.82       310.57 o                         
 -21   5   7         27.02        -56.67       116.93 o                         
 -19   5   7        591.63        601.81       131.40 o                         
 -17   5   7        596.60        579.73       125.03 o                         
 -15   5   7        558.60        574.78       124.99 o                         
 -13   5   7         77.28         15.17        88.35 o                         
 -11   5   7       4387.87       4761.56       332.03 o                         
  -9   5   7       6316.38       7141.10       470.13 o                         
  -7   5   7       8706.00       9434.22       629.11 o                         
  -5   5   7      11031.41      11551.15       735.32 o                         
  -3   5   7        184.70        223.81       126.59 o                         
  -1   5   7          0.72          3.62       109.65 o                         
   1   5   7          5.34        -33.90       107.52 o                         
   3   5   7        701.96        550.96       154.85 o                         
   5   5   7         74.76        -64.28        83.65 o                         
   7   5   7       6572.32       7050.21       467.50 o                         
   9   5   7       9799.17       9697.43       643.22 o                         
  11   5   7      12348.26      10287.54       645.39 o                         
  13   5   7       9105.13       8524.24       604.39 o                         
  15   5   7       1469.63       1749.72       239.24 o                         
  17   5   7          5.95         -9.51       100.61 o                         
  19   5   7        388.92        316.92       223.30 o                         
  21   5   7        383.04         24.64       121.45 o                         
  23   5   7          7.83         31.20       119.83 o                         
  25   5   7        810.19        650.96       199.05 o                         
  27   5   7       2283.20       2285.38       615.99 o                         
 -28   6   7        819.98        970.44       485.22 o                         
 -26   6   7        401.98        478.61       207.97 o                         
 -24   6   7        890.86       1115.01       251.04 o                         
 -22   6   7        533.72        782.32       212.85 o                         
 -20   6   7         31.59         -6.77       141.80 o                         
 -18   6   7        113.73         90.11       223.60 o                         
 -16   6   7        494.88        604.33       176.29 o                         
 -14   6   7        798.68        967.10       197.10 o                         
 -12   6   7       1427.92       1970.01       353.14 o                         
 -10   6   7       1294.05       1363.18       232.86 o                         
  -8   6   7        865.90       1082.29       188.35 o                         
  -6   6   7        639.01        470.64       149.58 o                         
  -4   6   7        371.36        452.51       159.06 o                         
  -2   6   7          0.36         44.85       116.91 o                         
   0   6   7        309.59        503.22       138.67 o                         
   2   6   7         12.99       -101.71       101.71 o                         
   4   6   7         63.47        128.46       131.94 o                         
   6   6   7        199.38        130.89       129.11 o                         
   8   6   7        410.75        459.79       137.99 o                         
  10   6   7        655.22        542.01       166.87 o                         
  12   6   7          7.30        167.63       127.59 o                         
  14   6   7        284.35         99.23       125.48 o                         
  16   6   7        240.47        131.89       155.12 o                         
  18   6   7        934.85        553.95       179.89 o                         
  20   6   7        467.39        395.81       172.93 o                         
  22   6   7         49.55        -46.20       156.64 o                         
 -17   7   7        815.87        766.09       284.42 o                         
 -15   7   7        478.72        749.08       310.43 o                         
 -13   7   7        197.47        -97.41       206.71 o                         
 -11   7   7        150.22         31.67       174.93 o                         
  -9   7   7        139.53        130.17       199.17 o                         
  -7   7   7        386.78        186.48       214.33 o                         
  -5   7   7       1604.24       1814.84       354.56 o                         
  -3   7   7       1671.58       1834.56       422.74 o                         
  -1   7   7       1436.48       1961.17       281.74 o                         
   1   7   7       1644.22       1791.25       268.25 o                         
   3   7   7        671.01        579.49       190.02 o                         
   5   7   7        198.45         32.95       126.95 o                         
   7   7   7        300.45        252.02       271.27 o                         
   9   7   7         94.11        330.93       156.38 o                         
  11   7   7        180.23        136.01       168.38 o                         
 -44   0   8       9065.26      11916.93      1216.47 o                         
 -42   0   8       9473.60      10834.20      1033.60 o                         
 -40   0   8       3012.84       3451.42       484.20 o                         
 -38   0   8       1915.82       2332.66       380.30 o                         
 -36   0   8       1132.89       1316.58       277.58 o                         
 -34   0   8          0.30         79.91       146.10 o                         
 -32   0   8       1190.88       1234.68       250.92 o                         
 -30   0   8       8785.86      10096.69       687.53 o                         
 -28   0   8      12536.56      13072.37       848.31 o                         
 -26   0   8      82806.52      81817.06      4720.42 o                         
 -24   0   8      77927.13      79863.88      4602.08 o                         
 -22   0   8      57123.86      55915.25      3230.07 o                         
 -20   0   8      29315.71      28723.43      1696.25 o                         
 -18   0   8       3172.91       3249.98       283.65 o                         
 -16   0   8        241.44        297.55        87.88 o                         
 -14   0   8       8476.11       7780.88       503.31 o                         
 -12   0   8      28585.75      25092.56      1473.99 o                         
 -10   0   8     118529.66     111834.17      6352.36 o                         
  -8   0   8     235086.44     219965.06     15599.09 o                         
  -6   0   8     189562.44     177135.62     12558.03 o                         
  -4   0   8     180271.98     175232.72     10327.21 o                         
  -2   0   8      64715.30      69566.00      3486.00 o                         
   0   0   8       8132.70      12217.33       763.49 o                         
   2   0   8      12384.80      18718.79      1406.28 o                         
   4   0   8       1108.19       1530.09       235.00 o                         
   6   0   8      12354.89      18009.03      1092.42 o                         
   8   0   8     109558.85     143073.56     10196.57 o                         
  10   0   8     148690.50     246459.47     16535.59 o                         
  12   0   8     158126.44     230048.69     12941.16 o                         
  14   0   8      67373.51     105003.88      7115.33 o                         
  16   0   8      30150.77      40999.86      2652.48 o                         
  18   0   8          0.45         33.83       125.35 o                         
  20   0   8       2556.65       2650.39       296.52 o                         
  22   0   8         64.78        166.61       137.77 o                         
  24   0   8        344.93        536.31       175.54 o                         
  26   0   8       6028.32       5870.68       517.20 o                         
  28   0   8      32555.15      28792.09      2979.67 o                         
  30   0   8      28902.06      31083.89      5388.69 o                         
  32   0   8       6488.89       6008.86       666.67 o                         
  34   0   8       1050.98        967.47       276.32 o                         
  36   0   8        384.80        127.30       200.15 o                         
 -43   1   8         23.79         39.96       175.58 o                         
 -41   1   8        374.88        474.43       149.94 o                         
 -39   1   8       3121.03       4010.83       365.54 o                         
 -37   1   8       3808.97       4456.47       383.74 o                         
 -35   1   8       1574.60       1688.59       216.83 o                         
 -33   1   8        468.35        288.49       113.98 o                         
 -31   1   8       7169.79       7737.24       546.15 o                         
 -29   1   8       8911.91       9848.51       519.00 o                         
 -27   1   8       3781.40       3909.88       252.49 o                         
 -25   1   8       1616.09       1749.91       151.47 o                         
 -23   1   8      14701.94      14747.20       653.27 o                         
 -21   1   8      42782.43      39166.43      1615.86 o                         
 -19   1   8      30728.37      28117.66      1177.39 o                         
 -17   1   8      15146.21      13802.31       604.02 o                         
 -15   1   8         82.03        166.38        52.61 o                         
 -13   1   8       3430.53       3334.30       180.36 o                         
 -11   1   8       8873.57       8194.38       370.76 o                         
  -9   1   8       1300.36       1468.70       109.72 o                         
  -7   1   8       6503.24       6019.54       282.65 o                         
  -5   1   8      78352.45      84107.39      3724.76 o                         
  -3   1   8      86238.20      93258.05      3719.01 o                         
  -1   1   8      59827.24      72566.89      4021.64 o                         
   1   1   8     113434.40     160815.06      7529.99 o                         
   3   1   8       8180.85      13054.58       776.52 o                         
   5   1   8       1221.44       1680.03       152.48 o                         
   7   1   8       1300.08       1373.07       122.11 o                         
   9   1   8        410.83        539.91        77.21 o                         
  11   1   8      23194.04      29570.55      1536.21 o                         
  13   1   8      64349.64      82585.83      3662.43 o                         
  15   1   8      80220.77      98624.12      7766.39 o                         
  17   1   8      69804.18      86977.92      5243.09 o                         
  19   1   8      28526.17      33290.67      1851.36 o                         
  21   1   8      12494.45      13425.35       964.74 o                         
  23   1   8        679.58        558.08       116.77 o                         
  25   1   8         83.19        196.95       103.83 o                         
  27   1   8       6482.90       6322.57       413.92 o                         
  29   1   8       5135.38       5115.51       404.88 o                         
  31   1   8       8947.94       8231.52       857.26 o                         
  33   1   8      17803.79      13750.34      1163.87 o                         
  35   1   8      11399.43       9011.50       932.37 o                         
  37   1   8       8209.15       7420.00       845.64 o                         
 -42   2   8       3963.22       5099.68       443.92 o                         
 -40   2   8       3943.82       5801.86       475.00 o                         
 -38   2   8       2215.24       2883.30       323.35 o                         
 -36   2   8        840.41       1005.58       186.58 o                         
 -34   2   8       1570.11       1982.71       214.46 o                         
 -32   2   8       4529.22       5670.03       373.18 o                         
 -30   2   8       5809.64       7306.70       445.72 o                         
 -28   2   8      22680.96      23174.10      1200.90 o                         
 -26   2   8      31354.65      32354.58      1360.16 o                         
 -24   2   8      33687.79      33873.55      1421.70 o                         
 -22   2   8      37353.08      37822.60      1563.89 o                         
 -20   2   8      17575.19      16899.16       676.29 o                         
 -18   2   8       7122.19       6486.66       319.11 o                         
 -16   2   8       1240.97       1177.62       112.29 o                         
 -14   2   8       8196.53       7439.91       349.92 o                         
 -12   2   8      23404.68      20770.41       876.12 o                         
 -10   2   8      62802.81      56464.91      2290.86 o                         
  -8   2   8     103888.71      97029.20      4303.28 o                         
  -6   2   8      94538.43      91639.71      4050.00 o                         
  -4   2   8      82394.77      82040.45      4123.37 o                         
  -2   2   8      36954.64      38709.52      1985.31 o                         
   0   2   8      14455.56      15642.44       921.84 o                         
   2   2   8       1582.78       1772.18       125.30 o                         
   4   2   8      22465.01      27211.10      1320.32 o                         
   6   2   8      29308.54      33344.03      1498.10 o                         
   8   2   8      41840.34      48792.14      2472.55 o                         
  10   2   8      58404.80      65780.52      3358.37 o                         
  12   2   8      35672.67      41322.11      1546.00 o                         
  14   2   8      32105.11      35662.16      1371.52 o                         
  16   2   8      16852.71      18406.70      1012.52 o                         
  18   2   8       5042.27       6454.24       350.69 o                         
  20   2   8        199.41         97.23        89.45 o                         
  22   2   8       1582.66       1144.08       180.45 o                         
  24   2   8        694.41        628.38       232.79 o                         
  26   2   8       4895.71       4684.81       401.82 o                         
  28   2   8      14833.54      14099.54       980.38 o                         
  30   2   8       7857.39       8204.57       720.31 o                         
  32   2   8       4697.24       4145.09       589.48 o                         
  34   2   8       2633.40       3076.20       385.44 o                         
  36   2   8         88.52         64.30       163.22 o                         
 -39   3   8          0.40       -136.11       159.32 o                         
 -37   3   8          3.28       -103.87       103.87 o                         
 -35   3   8        460.41        383.45       130.57 o                         
 -33   3   8         16.95        -25.97        97.18 o                         
 -31   3   8          0.28         63.75        96.03 o                         
 -29   3   8        389.65        300.42       106.75 o                         
 -27   3   8         36.69         43.39        87.99 o                         
 -25   3   8        184.68        177.35       113.48 o                         
 -23   3   8       1452.37       1623.01       149.71 o                         
 -21   3   8       1368.99       1395.17       157.91 o                         
 -19   3   8       1582.28       1621.59       161.47 o                         
 -17   3   8       3320.51       3330.42       213.32 o                         
 -15   3   8       9363.13       8943.80       417.16 o                         
 -13   3   8       3816.87       3576.05       211.82 o                         
 -11   3   8       2070.34       1867.87       133.73 o                         
  -9   3   8       1975.12       1916.00       169.32 o                         
  -7   3   8       2422.57       2161.91       213.23 o                         
  -5   3   8       6404.20       5751.20       393.32 o                         
  -3   3   8      19509.14      19096.47       956.69 o                         
  -1   3   8      15362.21      14517.28       809.31 o                         
   1   3   8      15804.93      16040.01       685.34 o                         
   3   3   8      22290.98      23502.61      1065.14 o                         
   5   3   8      16572.56      16309.07       694.80 o                         
   7   3   8       8117.17       8113.58       393.75 o                         
   9   3   8       2503.53       2235.19       165.45 o                         
  11   3   8       3763.26       3583.21       265.58 o                         
  13   3   8      11830.75      12408.92       938.52 o                         
  15   3   8      17942.99      19813.38      1101.29 o                         
  17   3   8      22298.86      24231.97      1749.03 o                         
  19   3   8      17849.45      19821.21      1511.85 o                         
  21   3   8       4532.31       4363.61       338.63 o                         
  23   3   8       7747.02       8250.95       759.92 o                         
  25   3   8       5227.67       5213.31       524.56 o                         
  27   3   8       3098.03       2526.70       293.48 o                         
  29   3   8       3160.63       3172.48       337.67 o                         
  31   3   8       4917.15       4204.65       399.98 o                         
  33   3   8       2402.56       2314.86       343.54 o                         
 -36   4   8       2700.96       3200.71       426.74 o                         
 -34   4   8       4413.29       4555.23       624.11 o                         
 -32   4   8       5044.35       5682.35       684.37 o                         
 -30   4   8       3702.79       4461.33       468.08 o                         
 -28   4   8       1465.07       2026.23       242.64 o                         
 -26   4   8       1632.45       1945.17       266.58 o                         
 -24   4   8       1760.14       2014.46       374.84 o                         
 -22   4   8       6610.69       7096.51       570.24 o                         
 -20   4   8      23665.84      25001.63      1198.51 o                         
 -18   4   8      24175.38      24185.40      1152.83 o                         
 -16   4   8      20272.24      21397.76      1022.44 o                         
 -14   4   8      23698.10      23433.17      1114.98 o                         
 -12   4   8      12282.65      12058.30       615.02 o                         
 -10   4   8       3992.04       3969.45       279.46 o                         
  -8   4   8      10774.83      11087.62       575.78 o                         
  -6   4   8       5241.49       5282.31       401.47 o                         
  -4   4   8       6807.78       7500.65       557.34 o                         
  -2   4   8      27157.07      25439.57      1358.93 o                         
   0   4   8      30275.13      29682.80      1384.99 o                         
   2   4   8      27549.74      24939.50      1167.32 o                         
   4   4   8      26613.18      25003.73      1335.05 o                         
   6   4   8      13046.89      13176.23       777.46 o                         
   8   4   8       3342.73       3349.12       316.74 o                         
  10   4   8       1072.24        714.67       149.16 o                         
  12   4   8       2222.96       2237.97       205.25 o                         
  14   4   8       5516.27       5521.53       434.18 o                         
  16   4   8      13385.23      14130.50      1317.85 o                         
  18   4   8      22142.89      21024.21      1251.76 o                         
  20   4   8      12157.31      12735.26      1215.27 o                         
  22   4   8       4744.30       4312.12       513.00 o                         
  24   4   8       2061.99       1648.13       282.12 o                         
  26   4   8       1137.18        960.08       184.68 o                         
  28   4   8          5.62        -32.56       120.79 o                         
  30   4   8        205.45        -79.44       116.87 o                         
 -33   5   8        504.58        347.95       228.88 o                         
 -31   5   8       1438.96       1872.17       318.54 o                         
 -29   5   8       2840.93       3522.11       609.49 o                         
 -27   5   8       1637.33       1889.77       301.58 o                         
 -25   5   8        232.65        235.22       179.47 o                         
 -23   5   8         11.80       -139.85       147.33 o                         
 -21   5   8       1107.51       1317.89       301.48 o                         
 -19   5   8       1472.39       1295.22       175.52 o                         
 -17   5   8         93.19         56.13       101.29 o                         
 -15   5   8       1950.70       1828.56       191.92 o                         
 -13   5   8      10426.22      10382.35       553.77 o                         
 -11   5   8      16990.29      17313.04       846.66 o                         
  -9   5   8      11072.42      11105.19       593.28 o                         
  -7   5   8       3600.17       3409.28       423.17 o                         
  -5   5   8        279.54         84.73        93.90 o                         
  -3   5   8       1136.66       1088.43       189.51 o                         
  -1   5   8        226.82        260.49       143.03 o                         
   1   5   8        875.39        812.22       202.22 o                         
   3   5   8       9259.91       9725.07       643.00 o                         
   5   5   8      19009.87      17729.91      1021.85 o                         
   7   5   8      16894.03      15677.88       800.38 o                         
   9   5   8      12941.85      12335.25       654.01 o                         
  11   5   8       3788.38       3868.65       391.61 o                         
  13   5   8         98.25         86.81       145.99 o                         
  15   5   8        118.86        122.79       129.22 o                         
  17   5   8         33.14         54.36       119.67 o                         
  19   5   8        963.62        659.27       282.75 o                         
  21   5   8       4898.43       5257.69       756.00 o                         
  23   5   8       9401.07       8224.41      1347.34 o                         
  25   5   8       9097.52      12161.46      1190.60 o                         
 -26   6   8         58.10        -29.43       131.84 o                         
 -24   6   8          0.05        156.00       181.74 o                         
 -22   6   8        935.06        888.12       223.62 o                         
 -20   6   8       3399.53       4127.88       449.35 o                         
 -18   6   8       9989.11      11350.80       824.43 o                         
 -16   6   8      14618.29      17689.25      1331.66 o                         
 -14   6   8       9674.46      10942.42       772.37 o                         
 -12   6   8       3120.69       3633.35       437.09 o                         
 -10   6   8        246.33        144.47       135.23 o                         
  -8   6   8        106.77        158.71       128.17 o                         
  -6   6   8          6.71       -127.85       190.38 o                         
  -4   6   8       1290.05       1875.70       260.28 o                         
  -2   6   8       6033.33       7121.01       564.04 o                         
   0   6   8      16233.38      15420.14       919.08 o                         
   2   6   8      21093.96      23266.66      1150.71 o                         
   4   6   8      14437.50      13938.36       754.10 o                         
   6   6   8       4617.99       3969.81       393.22 o                         
   8   6   8        215.76         43.31       122.42 o                         
  10   6   8         77.30         55.15       130.18 o                         
  12   6   8        184.53        311.02       225.89 o                         
  14   6   8          3.89        -33.75       125.83 o                         
  16   6   8       2892.59       1707.73       457.66 o                         
  18   6   8       6593.01       6459.09       619.40 o                         
  20   6   8       6652.99       6227.36       602.82 o                         
 -15   7   8        508.08        369.44       274.34 o                         
 -13   7   8       2952.82       2851.72       426.22 o                         
 -11   7   8       6256.93       6809.85       684.65 o                         
  -9   7   8       3886.53       5002.46       633.02 o                         
  -7   7   8        798.86        723.53       251.08 o                         
  -5   7   8        112.87        132.11       201.62 o                         
  -3   7   8       1340.57       1429.35       264.44 o                         
  -1   7   8        294.43        142.42       155.75 o                         
   1   7   8        278.17        163.61       147.27 o                         
   3   7   8       1446.96       1613.99       278.17 o                         
   5   7   8       3224.44       2760.50       338.38 o                         
   7   7   8       5880.58       6272.08       539.47 o                         
   9   7   8       4226.77       4540.48       638.57 o                         
 -43   1   9        618.09        814.43       184.33 o                         
 -41   1   9       1115.75       1107.81       287.05 o                         
 -39   1   9        345.96        371.98       141.48 o                         
 -37   1   9         50.59        -12.02       108.54 o                         
 -35   1   9        932.64        975.81       175.48 o                         
 -33   1   9        651.95        877.26       145.93 o                         
 -31   1   9        241.80        241.36       100.70 o                         
 -29   1   9         30.60         59.45        74.24 o                         
 -27   1   9       2547.84       2724.26       201.27 o                         
 -25   1   9       1283.49       1338.42       131.80 o                         
 -23   1   9       4302.05       3801.21       237.23 o                         
 -21   1   9       2408.46       2356.91       169.39 o                         
 -19   1   9         31.68        -30.90        55.50 o                         
 -17   1   9       3804.01       3599.65       213.96 o                         
 -15   1   9       3888.50       3783.77       221.84 o                         
 -13   1   9       6323.12       5561.98       255.86 o                         
 -11   1   9         11.11        -27.33        40.91 o                         
  -9   1   9       7163.69       6462.46       304.58 o                         
  -7   1   9       9991.99      10495.18       460.48 o                         
  -5   1   9       8879.47       8717.61       406.49 o                         
  -3   1   9       3234.18       3676.18       197.75 o                         
  -1   1   9        360.24        375.74        58.61 o                         
   1   1   9        345.99        351.14        64.34 o                         
   3   1   9      11912.61      18149.86       977.32 o                         
   5   1   9       4399.97       6812.61       424.46 o                         
   7   1   9       8818.35      12063.92       681.81 o                         
   9   1   9         30.51        165.43        64.36 o                         
  11   1   9       4497.74       5798.84       286.22 o                         
  13   1   9       2012.86       2745.70       202.29 o                         
  15   1   9        523.04        787.21       115.90 o                         
  17   1   9         58.64        133.97        80.07 o                         
  19   1   9        129.30        135.63        94.20 o                         
  21   1   9       5468.89       6228.30       541.98 o                         
  23   1   9       1326.42        911.47       139.02 o                         
  25   1   9        776.65        782.69       141.19 o                         
  27   1   9         35.74        -97.64        97.64 o                         
  29   1   9       1063.44        843.49       202.94 o                         
  31   1   9        378.50        268.08       170.16 o                         
  33   1   9        143.57        -10.16       159.90 o                         
  35   1   9         42.16       -167.22       167.22 o                         
 -42   2   9          3.55        -12.50       131.99 o                         
 -40   2   9        521.65        739.11       180.68 o                         
 -38   2   9       2340.26       2472.82       274.22 o                         
 -36   2   9       1848.32       2137.44       257.44 o                         
 -34   2   9        543.62        724.08       142.46 o                         
 -32   2   9          2.15        -10.53        88.32 o                         
 -30   2   9       1956.11       2149.48       205.05 o                         
 -28   2   9       5965.44       6374.08       395.42 o                         
 -26   2   9       3485.67       3746.26       249.47 o                         
 -24   2   9         84.17         31.55        70.25 o                         
 -22   2   9       5614.82       5494.80       302.14 o                         
 -20   2   9      18832.23      16767.94       683.20 o                         
 -18   2   9      21385.73      19929.18       854.14 o                         
 -16   2   9       6636.39       6479.73       324.74 o                         
 -14   2   9         40.92         28.06        49.56 o                         
 -12   2   9      17518.47      15612.17       671.76 o                         
 -10   2   9      14559.08      13396.70       651.99 o                         
  -8   2   9       8781.46       9154.94       463.91 o                         
  -6   2   9         85.81         35.99        63.52 o                         
  -4   2   9      21891.26      25672.76      1786.14 o                         
  -2   2   9      56573.79      59284.38      3014.38 o                         
   0   2   9      29099.01      36514.37      2482.12 o                         
   2   2   9      10203.48      12578.53       677.40 o                         
   4   2   9       2059.42       2538.62       169.93 o                         
   6   2   9       8953.82      10491.76       518.76 o                         
   8   2   9      11011.77      13605.28       916.89 o                         
  10   2   9       9255.58      10380.02       549.63 o                         
  12   2   9         65.28        116.37        67.18 o                         
  14   2   9      11682.23      13305.70       678.39 o                         
  16   2   9      33121.71      37461.25      1351.33 o                         
  18   2   9      22927.45      25539.05      1126.76 o                         
  20   2   9        967.67        919.02       149.40 o                         
  22   2   9        635.17        410.52       150.79 o                         
  24   2   9       2046.63       1892.49       296.26 o                         
  26   2   9       4379.11       4505.84       393.88 o                         
  28   2   9        358.29        185.05       146.82 o                         
  30   2   9         89.08        429.05       177.36 o                         
  32   2   9       1474.98       1345.37       252.34 o                         
  34   2   9       3095.44       2750.44       365.15 o                         
 -39   3   9       1133.34       1361.72       340.56 o                         
 -37   3   9         38.64        161.80       147.06 o                         
 -35   3   9        705.09        980.36       206.26 o                         
 -33   3   9       4518.00       5293.50       433.37 o                         
 -31   3   9       1477.45       1516.57       364.97 o                         
 -29   3   9          2.61         -2.85        95.44 o                         
 -27   3   9       2862.88       3222.38       299.32 o                         
 -25   3   9      14300.41      13201.34       848.25 o                         
 -23   3   9      20547.11      20251.43       975.29 o                         
 -21   3   9      15220.97      14436.29       724.15 o                         
 -19   3   9        586.78        470.70       112.20 o                         
 -17   3   9       4417.42       4242.01       313.49 o                         
 -15   3   9      14414.82      14059.65       761.13 o                         
 -13   3   9      17836.20      16957.51       824.12 o                         
 -11   3   9        763.97        783.01       122.43 o                         
  -9   3   9       4795.12       4547.24       350.60 o                         
  -7   3   9      21841.48      21601.77      1019.74 o                         
  -5   3   9      34923.66      37536.99      1922.16 o                         
  -3   3   9      11514.20      11301.09       659.07 o                         
  -1   3   9        205.46        229.16        87.57 o                         
   1   3   9       5329.31       5956.45       415.12 o                         
   3   3   9      27423.92      26476.62      1363.96 o                         
   5   3   9      27641.47      28416.65      1405.14 o                         
   7   3   9       3555.60       3488.73       220.73 o                         
   9   3   9       3619.79       3862.90       235.10 o                         
  11   3   9      14457.46      15020.80      1077.00 o                         
  13   3   9      16071.03      17074.75      1252.38 o                         
  15   3   9       3577.32       3714.73       264.14 o                         
  17   3   9         12.80        -85.98        93.81 o                         
  19   3   9       2307.84       2206.18       218.73 o                         
  21   3   9      12760.50      13011.74       963.57 o                         
  23   3   9      14700.86      11379.59       805.05 o                         
  25   3   9       2029.53       1868.44       213.63 o                         
  27   3   9          0.21        -11.48       108.62 o                         
  29   3   9        431.37        195.56       124.27 o                         
  31   3   9       2534.90       2333.14       319.60 o                         
 -36   4   9       1303.16       1688.41       308.99 o                         
 -34   4   9        821.05        593.56       224.43 o                         
 -32   4   9          0.26        -42.83       155.77 o                         
 -30   4   9       1500.00       1739.62       237.73 o                         
 -28   4   9       3642.08       4032.53       360.30 o                         
 -26   4   9       1101.51       1074.62       185.66 o                         
 -24   4   9        249.31         97.82       109.52 o                         
 -22   4   9       4140.06       4778.68       357.94 o                         
 -20   4   9       8424.00       8626.25       497.68 o                         
 -18   4   9      11013.89      11429.47       604.60 o                         
 -16   4   9       5460.29       5562.55       373.57 o                         
 -14   4   9        202.66         83.50        98.52 o                         
 -12   4   9        623.48        575.94       120.89 o                         
 -10   4   9       8152.77       7916.62       526.47 o                         
  -8   4   9       1249.20       1195.89       155.04 o                         
  -6   4   9         42.87         23.72        88.70 o                         
  -4   4   9       6014.21       6457.00       455.71 o                         
  -2   4   9      26514.86      26605.80      1431.61 o                         
   0   4   9      27017.17      26289.48      1246.61 o                         
   2   4   9      10067.61       9612.72       621.32 o                         
   4   4   9       1092.31        953.45       188.48 o                         
   6   4   9        565.50        460.94       159.91 o                         
   8   4   9       4390.28       3660.69       389.64 o                         
  10   4   9       1035.04        850.41       180.68 o                         
  12   4   9          4.91         89.87       103.30 o                         
  14   4   9       2682.08       2614.07       254.34 o                         
  16   4   9      15656.27      15178.73      1290.24 o                         
  18   4   9      12070.76       9532.43       896.97 o                         
  20   4   9       5422.75       5591.01       979.54 o                         
  22   4   9       1132.68        729.78       267.05 o                         
  24   4   9        243.06        397.42       196.90 o                         
  26   4   9       1588.51       1273.59       261.96 o                         
  28   4   9        912.02        648.36       222.97 o                         
 -31   5   9         16.07       -257.64       287.85 o                         
 -29   5   9         10.99         78.06       260.02 o                         
 -27   5   9        758.05        838.69       222.06 o                         
 -25   5   9       2355.66       2437.08       331.19 o                         
 -23   5   9       4940.44       5217.97       505.21 o                         
 -21   5   9       3421.62       3473.17       326.86 o                         
 -19   5   9        237.10        162.38       108.41 o                         
 -17   5   9         22.23        -17.56        95.52 o                         
 -15   5   9       1053.47        839.40       146.43 o                         
 -13   5   9        921.37        631.91       137.98 o                         
 -11   5   9         41.87         -8.75        99.59 o                         
  -9   5   9        562.87        456.55       127.42 o                         
  -7   5   9       3509.64       4176.03       395.55 o                         
  -5   5   9      12480.42      13081.18       785.27 o                         
  -3   5   9       4394.04       4554.19       399.99 o                         
  -1   5   9        667.90        668.12       167.64 o                         
   1   5   9        223.91        230.58       131.58 o                         
   3   5   9       5879.88       5665.97       464.70 o                         
   5   5   9       4359.72       4152.81       384.63 o                         
   7   5   9       1369.31       1368.03       198.49 o                         
   9   5   9         31.89        -71.84       110.38 o                         
  11   5   9        917.51        838.33       173.01 o                         
  13   5   9       1467.10       1249.28       240.69 o                         
  15   5   9        464.15        202.72       160.79 o                         
  17   5   9         13.36        -55.82       119.12 o                         
  19   5   9        504.08        103.24       153.00 o                         
  21   5   9       2391.60       2828.36       435.15 o                         
  23   5   9       2766.33       2654.21       487.47 o                         
  25   5   9       1535.59       1160.31       373.36 o                         
 -24   6   9         32.29         45.47       171.88 o                         
 -22   6   9         70.84        118.96       153.15 o                         
 -20   6   9        779.89        527.15       359.43 o                         
 -18   6   9       1044.02       1196.16       246.35 o                         
 -16   6   9       1855.75       2390.53       283.48 o                         
 -14   6   9       2199.97       2602.55       381.05 o                         
 -12   6   9        599.20        647.68       167.65 o                         
 -10   6   9         30.37         -9.46       165.95 o                         
  -8   6   9         58.06        251.57       275.21 o                         
  -6   6   9         52.48         38.40       141.06 o                         
  -4   6   9        521.52        540.37       183.03 o                         
  -2   6   9       2225.36       2627.84       316.53 o                         
   0   6   9       3264.96       3962.66       400.49 o                         
   2   6   9       3705.86       3509.72       321.56 o                         
   4   6   9       2825.26       2779.50       283.40 o                         
   6   6   9       1116.64       1010.41       190.23 o                         
   8   6   9        683.36        498.13       232.79 o                         
  10   6   9         98.65         62.93       152.89 o                         
  12   6   9         20.63       -120.71       120.71 o                         
  14   6   9        406.39        262.50       311.84 o                         
  16   6   9        513.81        305.41       177.03 o                         
  18   6   9       1519.15       1406.55       331.53 o                         
 -11   7   9        152.84        503.29       226.49 o                         
  -9   7   9         22.65       -154.02       193.16 o                         
  -7   7   9        291.42        339.28       231.59 o                         
  -5   7   9        172.68        237.28       316.17 o                         
  -3   7   9          0.88       -120.00       120.00 o                         
  -1   7   9        146.65        111.15       142.92 o                         
   1   7   9        911.85        766.70       218.32 o                         
   3   7   9        841.89        936.72       219.53 o                         
 -42   0  10        895.62       1036.16       280.20 o                         
 -40   0  10       2554.72       2583.57       398.13 o                         
 -38   0  10       2719.48       3096.20       435.86 o                         
 -36   0  10        148.65        151.94       158.02 o                         
 -34   0  10       3317.21       3723.43       459.21 o                         
 -32   0  10      15666.29      16663.59      1264.74 o                         
 -30   0  10       8979.36       9479.14       653.46 o                         
 -28   0  10       5524.11       6076.10       478.43 o                         
 -26   0  10        307.43        372.43       124.04 o                         
 -24   0  10       4966.97       4963.84       470.90 o                         
 -22   0  10       6020.09       5660.46       434.15 o                         
 -20   0  10       1665.07       1587.68       192.87 o                         
 -18   0  10       6148.01       5235.22       399.61 o                         
 -16   0  10      24450.50      20971.37      1252.03 o                         
 -14   0  10      97380.64      86725.98      4942.69 o                         
 -12   0  10      82713.06      74352.39      4257.37 o                         
 -10   0  10      26076.75      24280.02      1577.36 o                         
  -8   0  10       7889.06       8235.68       729.84 o                         
  -6   0  10        329.13        442.50        90.09 o                         
  -4   0  10       6603.40       7818.73       544.58 o                         
  -2   0  10        146.50        233.45        73.18 o                         
   0   0  10      15928.19      20784.18      1100.00 o                         
   2   0  10      87159.98      91551.97      6167.73 o                         
   4   0  10      90931.86     124684.65      6258.04 o                         
   6   0  10      99914.48     149571.62      8446.16 o                         
   8   0  10      52315.48      78931.59      3879.35 o                         
  10   0  10       5943.79       9626.21       653.59 o                         
  12   0  10       2651.19       3444.47       335.43 o                         
  14   0  10        515.71        489.66       156.10 o                         
  16   0  10        551.60        766.59       169.15 o                         
  18   0  10      39774.21      48979.43      3697.10 o                         
  20   0  10      57047.30      53875.65      3953.64 o                         
  22   0  10      27061.75      24447.26      1899.13 o                         
  24   0  10      53482.71      47962.16      2895.48 o                         
  26   0  10      17534.27      19447.97      2017.90 o                         
  28   0  10       5130.86       5297.07       762.00 o                         
  30   0  10       2971.73       2320.72       388.81 o                         
  32   0  10         17.39       -105.28       178.60 o                         
  34   0  10        898.35       1551.34       478.39 o                         
 -41   1  10       1995.91       2136.91       357.08 o                         
 -39   1  10       5971.13       6435.42       530.03 o                         
 -37   1  10      10115.82      12215.76       714.08 o                         
 -35   1  10      15719.90      17854.50       969.96 o                         
 -33   1  10      13132.78      15128.65       884.13 o                         
 -31   1  10       3903.59       4269.27       307.10 o                         
 -29   1  10       2654.24       2764.30       207.06 o                         
 -27   1  10         21.63         19.77        68.73 o                         
 -25   1  10        668.57        642.03       102.81 o                         
 -23   1  10       9323.75       8943.56       420.12 o                         
 -21   1  10      30402.32      28517.28      1196.18 o                         
 -19   1  10      67241.57      61762.32      2516.94 o                         
 -17   1  10     100477.46      91985.43      3719.82 o                         
 -15   1  10      57594.81      49793.43      2029.78 o                         
 -13   1  10      32192.90      27943.29      1086.38 o                         
 -11   1  10      12725.96      12013.86       494.54 o                         
  -9   1  10       5312.32       5748.69       284.65 o                         
  -7   1  10         35.63        -40.81        49.38 o                         
  -5   1  10      15557.44      15938.21       682.04 o                         
  -3   1  10      66731.65      70823.94      3228.79 o                         
  -1   1  10     108509.07     117979.80      5949.93 o                         
   1   1  10     143026.89     206601.53     10271.34 o                         
   3   1  10      71173.43      89070.91      6680.52 o                         
   5   1  10      21452.29      28935.58      1629.76 o                         
   7   1  10       5346.64       7844.20       387.68 o                         
   9   1  10         44.55        150.54        79.46 o                         
  11   1  10        731.59       1013.93       114.85 o                         
  13   1  10       4516.79       5528.72       301.20 o                         
  15   1  10      16278.06      22050.34      1285.18 o                         
  17   1  10      16598.75      20389.63       891.15 o                         
  19   1  10      51787.99      61045.86      3444.68 o                         
  21   1  10      34429.48      36030.91      2705.19 o                         
  23   1  10       3354.62       3999.27       304.30 o                         
  25   1  10        116.43        163.44       111.35 o                         
  27   1  10       1480.08       1697.85       297.90 o                         
  29   1  10        781.03        739.13       225.76 o                         
  31   1  10        301.37        196.76       168.40 o                         
  33   1  10       1300.23       1375.38       275.04 o                         
 -40   2  10        502.54        323.72       170.39 o                         
 -38   2  10        252.74        125.16       143.79 o                         
 -36   2  10          8.09         62.78       113.73 o                         
 -34   2  10       1053.51       1270.88       173.40 o                         
 -32   2  10       3410.33       4158.68       310.99 o                         
 -30   2  10       6210.47       6871.18       420.39 o                         
 -28   2  10       3593.53       4086.08       298.41 o                         
 -26   2  10        581.68        479.02        94.85 o                         
 -24   2  10         86.08         84.13        73.22 o                         
 -22   2  10        148.04         85.98        72.39 o                         
 -20   2  10          0.48        -53.62        53.62 o                         
 -18   2  10       1027.21        961.98       109.28 o                         
 -16   2  10       9699.87       8368.36       395.52 o                         
 -14   2  10      22251.96      20329.36       865.68 o                         
 -12   2  10      26755.41      24595.39      1151.75 o                         
 -10   2  10      19787.98      17938.28       857.49 o                         
  -8   2  10       8757.67       9210.64       474.84 o                         
  -6   2  10       5893.79       6269.97       365.95 o                         
  -4   2  10        953.84       1118.43       132.25 o                         
  -2   2  10       4418.86       4659.04       355.19 o                         
   0   2  10       3148.23       3773.41       266.68 o                         
   2   2  10      24490.27      26726.54      1679.99 o                         
   4   2  10      68890.20      90283.06      3925.75 o                         
   6   2  10      52965.04      63219.20      2977.40 o                         
   8   2  10      68411.34      86454.86      4011.91 o                         
  10   2  10      18195.36      21622.92      1039.65 o                         
  12   2  10       3665.99       3794.70       248.99 o                         
  14   2  10        991.85       1106.51       132.43 o                         
  16   2  10       3689.92       3931.09       211.12 o                         
  18   2  10       9249.06      11109.58       509.51 o                         
  20   2  10      18793.95      20080.00      1511.34 o                         
  22   2  10      18830.27      18676.71      1282.00 o                         
  24   2  10      17065.64      16394.42      1112.06 o                         
  26   2  10      17985.56      17253.83      1974.32 o                         
  28   2  10       7444.05       6658.17       630.87 o                         
  30   2  10       3117.73       1746.19       376.75 o                         
  32   2  10       1536.25        981.34       230.25 o                         
 -39   3  10       1383.01       1582.21       273.55 o                         
 -37   3  10       2439.06       3294.33       388.49 o                         
 -35   3  10       3560.56       4611.08       409.50 o                         
 -33   3  10       3664.38       4336.39       384.18 o                         
 -31   3  10       4860.84       5697.61       449.03 o                         
 -29   3  10       7476.89       7936.37       546.44 o                         
 -27   3  10       5679.87       6107.98       454.72 o                         
 -25   3  10       2941.98       2940.21       240.23 o                         
 -23   3  10       6026.93       6849.35       420.38 o                         
 -21   3  10      11792.71      11728.19       606.42 o                         
 -19   3  10      14061.02      13366.30       677.02 o                         
 -17   3  10      16242.26      15790.58       780.34 o                         
 -15   3  10      21669.91      20355.69       983.80 o                         
 -13   3  10       9800.05       9073.86       482.75 o                         
 -11   3  10      15842.20      15278.51       745.28 o                         
  -9   3  10      20900.81      21968.04      1046.40 o                         
  -7   3  10       8612.67       8742.98       537.81 o                         
  -5   3  10      14593.53      13599.60       803.85 o                         
  -3   3  10      18044.08      17166.37       949.95 o                         
  -1   3  10      19231.58      18573.97      1029.20 o                         
   1   3  10      17678.37      19236.00       934.99 o                         
   3   3  10      18330.15      17239.38       840.85 o                         
   5   3  10      10357.03       9492.87       502.87 o                         
   7   3  10      13099.52      13798.56       685.26 o                         
   9   3  10      10735.03      10792.30       672.03 o                         
  11   3  10      10956.47      11652.97       695.91 o                         
  13   3  10       5676.58       5568.08       431.71 o                         
  15   3  10       2985.21       3268.00       347.04 o                         
  17   3  10       4428.48       4501.82       330.08 o                         
  19   3  10       6397.42       6451.87       646.10 o                         
  21   3  10       2505.97       3234.15       639.67 o                         
  23   3  10       4969.46       4131.33       458.10 o                         
  25   3  10       3081.87       2893.05       277.55 o                         
  27   3  10       1309.53       1256.36       258.22 o                         
  29   3  10        955.82        760.16       178.40 o                         
  31   3  10        202.61        136.20       139.71 o                         
 -36   4  10         83.80        287.03       375.88 o                         
 -34   4  10        135.91         66.32       185.57 o                         
 -32   4  10          4.12        -38.30       197.49 o                         
 -30   4  10         19.17        -15.79       122.11 o                         
 -28   4  10        136.43        185.96       121.86 o                         
 -26   4  10        747.74        572.83       145.40 o                         
 -24   4  10       2311.58       2434.71       262.92 o                         
 -22   4  10       4664.49       5053.96       358.36 o                         
 -20   4  10       2222.67       2226.66       216.63 o                         
 -18   4  10       2548.31       2231.05       215.50 o                         
 -16   4  10       1093.22        962.61       197.61 o                         
 -14   4  10          1.58        -29.03        89.16 o                         
 -12   4  10       1123.96       1051.71       152.63 o                         
 -10   4  10       7791.17       8329.42       619.31 o                         
  -8   4  10       7107.43       8046.41       475.85 o                         
  -6   4  10      18503.44      18596.63       911.64 o                         
  -4   4  10      25386.48      26153.05      1245.16 o                         
  -2   4  10       5252.97       5871.67       375.03 o                         
   0   4  10       3026.70       2902.59       278.26 o                         
   2   4  10        949.82        730.84       177.81 o                         
   4   4  10        657.94        465.11       152.87 o                         
   6   4  10       5639.60       5381.32       444.87 o                         
   8   4  10      11254.12      10708.36       662.98 o                         
  10   4  10      12478.10      12273.83       743.98 o                         
  12   4  10      12779.69      13341.60       870.81 o                         
  14   4  10      12576.59      13242.25      1026.26 o                         
  16   4  10      14312.94      14146.56      1569.38 o                         
  18   4  10       4249.01       4225.32      1235.93 o                         
  20   4  10       1771.24       1607.12       406.19 o                         
  22   4  10       2264.17       1815.13       488.72 o                         
  24   4  10       1946.74       1969.48       322.58 o                         
  26   4  10       3842.46       3976.60       694.46 o                         
 -31   5  10       2125.09       2959.95       482.59 o                         
 -29   5  10       6967.13       7885.56       687.09 o                         
 -27   5  10       9391.63      10479.55      1060.59 o                         
 -25   5  10       6755.27       7589.80       664.45 o                         
 -23   5  10       3792.42       4153.99       367.41 o                         
 -21   5  10        332.85        369.82       135.82 o                         
 -19   5  10        165.40         80.13       107.18 o                         
 -17   5  10        171.28        135.81       113.21 o                         
 -15   5  10       2024.95       1652.03       210.31 o                         
 -13   5  10       6805.60       7423.71       708.79 o                         
 -11   5  10      20048.03      20757.73      1162.49 o                         
  -9   5  10      21276.05      22617.31      1104.70 o                         
  -7   5  10      16147.86      15797.91       927.69 o                         
  -5   5  10       7007.79       7237.31       602.70 o                         
  -3   5  10       1014.29       1172.87       204.55 o                         
  -1   5  10          5.96       -112.54       112.54 o                         
   1   5  10          1.28       -123.08       123.08 o                         
   3   5  10        723.42        390.30       174.48 o                         
   5   5  10       5661.21       4942.66       443.47 o                         
   7   5  10      15426.13      15571.17       931.87 o                         
   9   5  10      18539.17      17822.90       921.17 o                         
  11   5  10      13145.53      12398.58       754.33 o                         
  13   5  10       2536.65       2589.29       382.49 o                         
  15   5  10        233.85        134.35       122.92 o                         
  17   5  10         14.48        -43.77       124.27 o                         
  19   5  10         75.78         96.39       126.24 o                         
  21   5  10        288.58         72.26       167.05 o                         
 -22   6  10       3750.30       3870.44       917.10 o                         
 -20   6  10       4415.09       4620.75       583.33 o                         
 -18   6  10       1460.85       1141.21       234.31 o                         
 -16   6  10         42.40         25.76       279.91 o                         
 -14   6  10        661.54        855.75       192.23 o                         
 -12   6  10       1229.72       1100.81       220.25 o                         
 -10   6  10          8.49         58.75       144.16 o                         
  -8   6  10       3409.24       4156.08       402.29 o                         
  -6   6  10       7481.63       8500.45       654.19 o                         
  -4   6  10      10139.54      10779.23       756.03 o                         
  -2   6  10       9281.53      11383.05       779.55 o                         
   0   6  10       3302.94       3700.37       387.32 o                         
   2   6  10        239.88         61.22       143.09 o                         
   4   6  10        148.55          9.94       118.58 o                         
   6   6  10        140.09        -99.01       111.35 o                         
   8   6  10        321.30        428.20       167.84 o                         
  10   6  10       3346.78       2659.62       418.57 o                         
  12   6  10       7748.66       6425.60       533.45 o                         
  14   6  10       9540.09       8293.02       737.19 o                         
 -41   1  11         59.20        118.77       120.47 o                         
 -39   1  11        343.61        313.88       138.59 o                         
 -37   1  11        230.90        180.82       133.17 o                         
 -35   1  11         20.21         67.33       112.94 o                         
 -33   1  11        444.97        604.38       125.49 o                         
 -31   1  11       1774.52       1692.39       183.19 o                         
 -29   1  11       4937.20       5211.09       332.64 o                         
 -27   1  11        474.64        546.06        97.61 o                         
 -25   1  11          8.83        -63.79        63.79 o                         
 -23   1  11       2979.08       3066.51       211.88 o                         
 -21   1  11       4710.60       4511.24       269.92 o                         
 -19   1  11       2588.34       2832.67       194.92 o                         
 -17   1  11         98.24        112.79        61.40 o                         
 -15   1  11       1194.40       1067.02       108.63 o                         
 -13   1  11       6743.73       6047.33       289.68 o                         
 -11   1  11      14578.14      13434.19       550.78 o                         
  -9   1  11       4347.78       4052.08       227.53 o                         
  -7   1  11        666.42        616.87       105.71 o                         
  -5   1  11       4765.92       5311.32       276.23 o                         
  -3   1  11      11879.83      13155.57       655.06 o                         
  -1   1  11         20.66         30.57        46.71 o                         
   1   1  11        624.21        797.31       109.52 o                         
   3   1  11       4248.76       4940.00       444.53 o                         
   5   1  11      20469.38      31272.17      1650.16 o                         
   7   1  11       8611.26      11638.40       695.91 o                         
   9   1  11       6870.65      10952.15       795.07 o                         
  11   1  11        538.57        698.90       113.20 o                         
  13   1  11       7362.01      10850.36       483.53 o                         
  15   1  11       4991.13       6533.78       450.01 o                         
  17   1  11        448.18        583.14       122.47 o                         
  19   1  11        652.20        789.54       122.35 o                         
  21   1  11       1665.50       1802.91       185.42 o                         
  23   1  11       2066.09       2104.88       239.41 o                         
  25   1  11       3712.19       4025.26       447.83 o                         
  27   1  11       1604.85       1941.64       282.33 o                         
  29   1  11         29.52        100.41       189.58 o                         
  31   1  11        114.42        -74.98       167.96 o                         
 -40   2  11         23.65         45.68       145.94 o                         
 -38   2  11        729.25       1275.30       256.75 o                         
 -36   2  11       2487.48       2651.82       326.16 o                         
 -34   2  11       4618.32       4885.31       513.25 o                         
 -32   2  11       2364.62       2947.32       293.26 o                         
 -30   2  11        293.63        215.71       117.70 o                         
 -28   2  11       1621.72       1851.78       216.50 o                         
 -26   2  11       3951.20       3950.29       285.02 o                         
 -24   2  11       3484.58       3731.44       279.03 o                         
 -22   2  11        581.01        498.23       108.88 o                         
 -20   2  11       3264.15       3093.87       216.47 o                         
 -18   2  11      11331.48      10705.95       506.30 o                         
 -16   2  11       9612.54       8338.00       448.62 o                         
 -14   2  11      10747.79       9757.61       505.11 o                         
 -12   2  11        160.29        279.59        86.49 o                         
 -10   2  11       3615.28       3482.42       252.95 o                         
  -8   2  11       3619.36       3758.35       305.90 o                         
  -6   2  11      10225.14      11281.60       576.29 o                         
  -4   2  11       6504.20       7869.21       442.61 o                         
  -2   2  11        683.00        778.46       124.07 o                         
   0   2  11      13632.97      17487.12      1435.71 o                         
   2   2  11      18125.84      21705.77      1516.42 o                         
   4   2  11       5781.63       7187.75       662.74 o                         
   6   2  11        860.64       1079.90       146.20 o                         
   8   2  11       5153.72       6486.31       352.21 o                         
  10   2  11       7037.95       8393.24       637.75 o                         
  12   2  11       3853.19       4458.46       285.50 o                         
  14   2  11       5370.08       6955.98       480.69 o                         
  16   2  11          2.57          5.73        73.01 o                         
  18   2  11       3080.05       3466.95       243.96 o                         
  20   2  11       3552.81       3883.72       284.11 o                         
  22   2  11       1045.14        939.49       167.18 o                         
  24   2  11          7.51        110.22       114.38 o                         
  26   2  11       2198.92       2626.60       461.76 o                         
  28   2  11       3178.02       3384.74       487.64 o                         
  30   2  11       3399.72       3362.90       522.30 o                         
 -37   3  11        994.44        614.44       207.65 o                         
 -35   3  11         94.31         52.47       145.64 o                         
 -33   3  11       1394.76       1537.77       221.24 o                         
 -31   3  11       4740.95       5855.04       460.22 o                         
 -29   3  11       4354.37       4820.67       396.09 o                         
 -27   3  11       3193.50       3554.02       323.01 o                         
 -25   3  11        115.12        158.61        73.65 o                         
 -23   3  11       3129.15       3182.61       259.65 o                         
 -21   3  11       3883.16       3976.03       290.14 o                         
 -19   3  11       4033.70       4151.47       298.63 o                         
 -17   3  11        301.27        328.73       111.68 o                         
 -15   3  11       9902.20       9227.34       501.97 o                         
 -13   3  11      16702.46      15344.40       754.76 o                         
 -11   3  11      30401.55      29795.86      1613.45 o                         
  -9   3  11      17857.83      17379.94       842.89 o                         
  -7   3  11        273.18        340.18       105.13 o                         
  -5   3  11       7331.16       8400.57       625.47 o                         
  -3   3  11      11955.25      11051.76       663.04 o                         
  -1   3  11       6890.16       7538.78       585.76 o                         
   1   3  11          0.02         58.33        97.00 o                         
   3   3  11       5301.60       5142.72       345.35 o                         
   5   3  11      22112.53      21881.03      1050.22 o                         
   7   3  11      30854.29      31928.09      1476.69 o                         
   9   3  11      18276.70      19860.46      1351.39 o                         
  11   3  11        654.75        738.13       168.68 o                         
  13   3  11       3543.10       3839.74       569.16 o                         
  15   3  11       3906.83       4285.00       470.87 o                         
  17   3  11       2281.20       2271.03       275.89 o                         
  19   3  11        115.35        116.23       138.35 o                         
  21   3  11       1968.50       1790.77       287.44 o                         
  23   3  11       6508.74       6732.87      1048.94 o                         
  25   3  11       6860.93       5877.40       963.28 o                         
  27   3  11       2001.99       2170.63       437.97 o                         
  29   3  11        468.67        103.62       165.08 o                         
 -34   4  11       3001.39       4189.80       476.66 o                         
 -32   4  11       2929.69       3394.18       475.45 o                         
 -30   4  11        949.39        563.59       194.39 o                         
 -28   4  11        119.59        276.33       134.77 o                         
 -26   4  11       1855.80       1705.71       225.96 o                         
 -24   4  11       1933.24       2076.80       241.38 o                         
 -22   4  11        796.06        894.80       151.34 o                         
 -20   4  11       1148.35       1047.71       159.74 o                         
 -18   4  11       6848.56       7241.46       456.79 o                         
 -16   4  11      13548.58      14715.23       852.76 o                         
 -14   4  11      10628.10      10487.84       608.67 o                         
 -12   4  11       1407.12       1037.69       234.30 o                         
 -10   4  11       2400.34       2305.74       218.86 o                         
  -8   4  11       5398.28       5097.32       414.24 o                         
  -6   4  11       9526.48       9363.45       769.41 o                         
  -4   4  11       4687.52       4038.88       362.93 o                         
  -2   4  11       1118.14       1119.92       163.80 o                         
   0   4  11       5315.06       5026.47       421.55 o                         
   2   4  11      13226.45      12130.92       735.98 o                         
   4   4  11       7003.94       6301.33       498.48 o                         
   6   4  11         42.36         77.52       120.69 o                         
   8   4  11       3243.80       3263.43       333.57 o                         
  10   4  11       6639.37       6393.54       499.92 o                         
  12   4  11      10136.59      10131.40       673.88 o                         
  14   4  11       6140.04       5597.29       413.04 o                         
  16   4  11         39.78         45.93       119.49 o                         
  18   4  11       1248.83        781.58       232.08 o                         
  20   4  11       1814.58       1251.29       497.90 o                         
  22   4  11       1515.13       1226.48       258.36 o                         
  24   4  11         61.54         -0.15       154.39 o                         
 -29   5  11       1079.71       1510.97       282.97 o                         
 -27   5  11        954.52       1030.37       245.82 o                         
 -25   5  11        630.22        550.51       207.07 o                         
 -23   5  11          6.42        129.86       118.30 o                         
 -21   5  11        617.32        714.18       170.45 o                         
 -19   5  11        312.73        131.40       117.06 o                         
 -17   5  11         95.22       -115.80       149.02 o                         
 -15   5  11        997.92        944.23       153.79 o                         
 -13   5  11       4597.41       4796.13       445.44 o                         
 -11   5  11       6751.58       7703.03       479.98 o                         
  -9   5  11       4603.45       5036.52       439.81 o                         
  -7   5  11       2090.51       2455.39       290.90 o                         
  -5   5  11        241.63        152.89       133.96 o                         
  -3   5  11         86.85        -25.37       113.15 o                         
  -1   5  11         29.08        174.47       138.88 o                         
   1   5  11         95.26        126.71       148.24 o                         
   3   5  11       1114.57        997.63       227.51 o                         
   5   5  11       3549.64       4153.52       468.74 o                         
   7   5  11       7029.24       6875.48       553.07 o                         
   9   5  11       6133.88       6164.55       493.44 o                         
  11   5  11       2133.03       2146.18       260.80 o                         
  13   5  11        176.14         67.28       128.89 o                         
  15   5  11        259.87         37.05       134.40 o                         
  17   5  11        620.22        502.64       199.94 o                         
  19   5  11          3.37        110.28       147.35 o                         
 -20   6  11        230.97        -72.13       160.36 o                         
 -18   6  11        379.18        261.12       219.20 o                         
 -16   6  11        391.66        279.22       211.79 o                         
 -14   6  11        974.01        511.72       194.95 o                         
 -12   6  11        660.01        540.18       183.27 o                         
 -10   6  11        160.75        295.46       161.08 o                         
  -8   6  11         20.16         80.29       150.92 o                         
  -6   6  11         33.52       -148.74       148.74 o                         
  -4   6  11        258.97        146.68       188.86 o                         
  -2   6  11        139.60         54.47       175.65 o                         
   0   6  11          9.85        102.95       186.43 o                         
   2   6  11        110.00         56.80       157.22 o                         
   4   6  11        468.61        544.11       198.27 o                         
   6   6  11        222.67        342.32       155.37 o                         
   8   6  11         18.78          3.72       136.90 o                         
  10   6  11        125.95        250.62       174.36 o                         
  12   6  11        888.26        831.23       219.14 o                         
 -40   0  12         11.90         94.33       222.11 o                         
 -38   0  12         28.41        132.66       159.04 o                         
 -36   0  12        174.53        628.94       345.12 o                         
 -34   0  12        410.31        237.10       372.46 o                         
 -32   0  12      10953.75      10519.19       860.88 o                         
 -30   0  12      17926.94      18097.70      1140.52 o                         
 -28   0  12      25418.06      24114.46      1473.47 o                         
 -26   0  12      42451.72      38822.38      2297.65 o                         
 -24   0  12       8121.40       7238.25       524.74 o                         
 -22   0  12       3598.26       3625.38       331.80 o                         
 -20   0  12        742.98        879.59       150.38 o                         
 -18   0  12        554.47        637.39       127.48 o                         
 -16   0  12        598.69        480.76       117.71 o                         
 -14   0  12      44200.84      37763.77      2195.23 o                         
 -12   0  12      53980.60      45812.34      2649.50 o                         
 -10   0  12      81548.42      79070.41      6454.49 o                         
  -8   0  12      65308.98      66754.16      4926.20 o                         
  -6   0  12      20823.67      21359.25      1290.34 o                         
  -4   0  12       4452.76       4827.58       374.11 o                         
  -2   0  12       1055.84       1318.37       163.18 o                         
   0   0  12        173.30        181.23        94.37 o                         
   2   0  12       1255.15       1433.04       172.62 o                         
   4   0  12      15836.23      19181.00      1288.57 o                         
   6   0  12      74295.43      85928.88      6427.50 o                         
   8   0  12      40674.17      55680.74      2861.24 o                         
  10   0  12      41434.71      49050.75      2506.86 o                         
  12   0  12      38396.45      50785.70      2295.82 o                         
  14   0  12         31.64         66.92       119.36 o                         
  16   0  12       2293.85       2774.23       328.48 o                         
  18   0  12       1599.96       2218.31       258.40 o                         
  20   0  12        227.46        180.57       107.22 o                         
  22   0  12       2831.14       3525.51       490.98 o                         
  24   0  12       9478.50      10595.54      1163.76 o                         
  26   0  12       6572.60       7526.78      2255.25 o                         
  28   0  12       5687.66       6053.73      1308.73 o                         
  30   0  12       1692.16       1243.81       471.55 o                         
 -39   1  12       1370.33       1588.05       265.03 o                         
 -37   1  12         34.68         88.70       111.07 o                         
 -35   1  12        585.79        494.73       139.15 o                         
 -33   1  12       1279.65       1710.27       192.25 o                         
 -31   1  12        338.60        359.04       110.20 o                         
 -29   1  12        368.53        458.99       100.48 o                         
 -27   1  12       6257.76       6698.24       359.80 o                         
 -25   1  12      18477.20      18215.50       798.46 o                         
 -23   1  12      21362.00      21054.55       904.00 o                         
 -21   1  12      17208.09      15731.35       695.54 o                         
 -19   1  12        930.64       1028.84       112.72 o                         
 -17   1  12        367.82        369.65        76.50 o                         
 -15   1  12        251.70        240.32        70.15 o                         
 -13   1  12        354.09        290.94        70.02 o                         
 -11   1  12       4900.48       4619.49       238.55 o                         
  -9   1  12      38311.02      32716.54      1397.96 o                         
  -7   1  12      64401.19      65791.05      3079.09 o                         
  -5   1  12      68886.52      68672.30      2779.26 o                         
  -3   1  12      42668.33      48174.61      2390.69 o                         
  -1   1  12      23996.41      25220.92      1347.52 o                         
   1   1  12       1864.13       2154.54       177.78 o                         
   3   1  12        233.21        257.15        77.24 o                         
   5   1  12       3279.84       4023.50       342.31 o                         
   7   1  12       3873.20       5399.10       494.10 o                         
   9   1  12      53463.75      66289.53      4423.85 o                         
  11   1  12     101493.27     131461.25      5820.55 o                         
  13   1  12      43569.00      55580.03      3278.40 o                         
  15   1  12      32325.20      43913.35      1825.28 o                         
  17   1  12      16514.43      20926.97       898.33 o                         
  19   1  12       2056.64       2378.54       214.52 o                         
  21   1  12       2199.29       2124.66       296.41 o                         
  23   1  12       2140.46       2447.09       287.05 o                         
  25   1  12       4164.39       4407.97       434.02 o                         
  27   1  12      12966.68      11253.05      1684.61 o                         
  29   1  12      16299.11      16382.26      2672.14 o                         
 -38   2  12        493.65        200.17       208.94 o                         
 -36   2  12        692.02       1019.82       217.80 o                         
 -34   2  12       1651.51       1754.88       232.71 o                         
 -32   2  12       3700.77       4984.76       525.76 o                         
 -30   2  12      11449.75      12420.41       729.94 o                         
 -28   2  12      15466.05      16339.83       908.36 o                         
 -26   2  12      10602.07      10443.80       554.86 o                         
 -24   2  12       9255.24       9463.62       566.03 o                         
 -22   2  12       2335.50       2574.92       219.28 o                         
 -20   2  12        827.54        639.68       121.24 o                         
 -18   2  12       1995.02       1958.82       169.37 o                         
 -16   2  12       3070.93       3327.63       253.09 o                         
 -14   2  12      15502.28      13716.87       683.85 o                         
 -12   2  12      41779.20      37797.05      1732.54 o                         
 -10   2  12      51025.37      47209.82      2154.03 o                         
  -8   2  12      38336.73      38875.90      1768.12 o                         
  -6   2  12      22164.58      22917.96      1084.71 o                         
  -4   2  12       3496.85       3576.04       322.07 o                         
  -2   2  12        670.35        578.13       123.97 o                         
   0   2  12       3451.00       3901.92       289.99 o                         
   2   2  12       3880.43       4580.20       430.00 o                         
   4   2  12      20278.81      24667.00      1881.70 o                         
   6   2  12      12410.38      17335.23       962.90 o                         
   8   2  12      14969.91      17938.47       887.20 o                         
  10   2  12      18353.26      23085.51      1112.54 o                         
  12   2  12       8862.04      11082.86       599.74 o                         
  14   2  12       2385.88       2953.68       347.99 o                         
  16   2  12        226.11        257.79       131.89 o                         
  18   2  12         21.83       -100.36       100.36 o                         
  20   2  12        476.52        369.27       142.40 o                         
  22   2  12       3777.02       4356.50       708.25 o                         
  24   2  12       1811.23       1753.30       258.60 o                         
  26   2  12       6222.59       5836.93      1005.16 o                         
  28   2  12       2756.80       2487.63       354.12 o                         
 -37   3  12        368.48        464.72       230.60 o                         
 -35   3  12        108.17         19.59       168.68 o                         
 -33   3  12         96.62        255.64       171.82 o                         
 -31   3  12        624.12        613.86       152.46 o                         
 -29   3  12        549.88        634.01       155.00 o                         
 -27   3  12        576.23        562.43       145.61 o                         
 -25   3  12       2209.98       2427.87       207.45 o                         
 -23   3  12       1516.29       1599.39       160.96 o                         
 -21   3  12       3810.66       3879.09       292.39 o                         
 -19   3  12       8549.06       7266.74       434.56 o                         
 -17   3  12       5046.44       4928.22       342.97 o                         
 -15   3  12       4336.19       4448.45       317.44 o                         
 -13   3  12       5847.75       5794.61       366.24 o                         
 -11   3  12       2998.31       2849.20       242.28 o                         
  -9   3  12       1438.38       1516.58       176.19 o                         
  -7   3  12       9193.24       9749.09       582.00 o                         
  -5   3  12      10555.97      10880.95       598.56 o                         
  -3   3  12      22981.52      21045.18      1172.14 o                         
  -1   3  12      24410.48      24619.29      1306.28 o                         
   1   3  12      17815.07      19016.78      1361.78 o                         
   3   3  12       7135.57       8315.62       484.47 o                         
   5   3  12       5758.51       5610.07       372.95 o                         
   7   3  12       8127.27       9374.70       720.09 o                         
   9   3  12       7880.12       9552.94       847.33 o                         
  11   3  12       9568.98      10461.37       842.91 o                         
  13   3  12      14169.14      15359.93       909.64 o                         
  15   3  12      15655.53      15235.42      1821.29 o                         
  17   3  12      16058.76      17232.19       897.78 o                         
  19   3  12      11896.61      11745.75      1414.52 o                         
  21   3  12       4539.97       4306.14       650.92 o                         
  23   3  12       4463.41       4125.58       605.14 o                         
  25   3  12       3415.09       2850.78       989.27 o                         
  27   3  12       3656.12       2831.47       449.92 o                         
 -32   4  12        850.23       1088.44       209.28 o                         
 -30   4  12        654.75        906.71       202.54 o                         
 -28   4  12        471.88        495.91       154.08 o                         
 -26   4  12       2430.07       2687.78       283.42 o                         
 -24   4  12       5182.80       6095.18       457.48 o                         
 -22   4  12       8232.56       7817.33       491.11 o                         
 -20   4  12      10658.61      10726.61       612.04 o                         
 -18   4  12      10826.86      11668.65       626.73 o                         
 -16   4  12       4854.92       5083.63       363.73 o                         
 -14   4  12       1444.91       1753.65       238.10 o                         
 -12   4  12       1427.38       1333.03       171.10 o                         
 -10   4  12       2000.21       1890.20       198.80 o                         
  -8   4  12       4931.81       4780.66       445.86 o                         
  -6   4  12       4239.65       5018.90       522.93 o                         
  -4   4  12       9225.89      10085.51       582.77 o                         
  -2   4  12      11173.69      12043.52       747.04 o                         
   0   4  12      12014.92      11702.92       725.27 o                         
   2   4  12       9498.43       9503.96       645.38 o                         
   4   4  12       2373.34       1995.88       262.67 o                         
   6   4  12        178.86         97.95       143.64 o                         
   8   4  12        980.36        930.17       204.24 o                         
  10   4  12       2890.39       2440.25       296.94 o                         
  12   4  12       4074.58       3557.15       635.25 o                         
  14   4  12       6670.88       6206.91       781.98 o                         
  16   4  12       5851.32       5389.20       460.33 o                         
  18   4  12       2697.80       2128.89       496.92 o                         
  20   4  12        368.50        372.12       198.18 o                         
  22   4  12         12.16        128.52       185.92 o                         
 -27   5  12         20.86        -33.66       143.82 o                         
 -25   5  12         24.55        -92.88       137.29 o                         
 -23   5  12         46.46        -74.49       218.79 o                         
 -21   5  12        188.90        378.84       136.49 o                         
 -19   5  12       3046.25       3258.03       336.47 o                         
 -17   5  12       6450.17       6766.61       471.64 o                         
 -15   5  12       7995.68       8758.83       631.92 o                         
 -13   5  12       8098.43       8101.37       909.48 o                         
 -11   5  12       2762.74       2496.44       308.35 o                         
  -9   5  12        209.82        378.15       162.64 o                         
  -7   5  12         49.98         -0.97       144.40 o                         
  -5   5  12          4.69         39.88       130.44 o                         
  -3   5  12       1911.55       1945.82       278.36 o                         
  -1   5  12       7969.15       7868.46      1044.62 o                         
   1   5  12      13879.39      13072.47       966.74 o                         
   3   5  12      15111.34      15156.32      1048.65 o                         
   5   5  12      10804.84       9457.65       697.52 o                         
   7   5  12       4824.45       4266.91       510.96 o                         
   9   5  12       1134.47        803.74       207.76 o                         
  11   5  12          3.14         42.73       115.36 o                         
  13   5  12        351.67        440.84       143.33 o                         
  15   5  12       1729.95       1475.12       800.33 o                         
  17   5  12       3316.26       3862.91       832.40 o                         
 -18   6  12       4941.07       7309.16       980.69 o                         
 -16   6  12       2457.49       2714.42       466.58 o                         
 -14   6  12        616.30        459.37       242.66 o                         
 -12   6  12         38.02        114.79       147.46 o                         
 -10   6  12        312.52        232.28       181.91 o                         
  -8   6  12         32.94        -91.32       154.47 o                         
  -6   6  12       1471.20       1742.70       288.16 o                         
  -4   6  12       6071.64       7212.91       604.20 o                         
  -2   6  12      10922.51      13732.03      1223.48 o                         
   0   6  12       8013.37       8735.70       774.83 o                         
   2   6  12       2790.41       2752.06       375.22 o                         
   4   6  12        163.76         58.39       173.61 o                         
   6   6  12        327.02        228.33       149.36 o                         
   8   6  12        436.17        276.62       171.88 o                         
 -39   1  13        104.10         99.40       148.49 o                         
 -37   1  13        647.45        790.08       193.33 o                         
 -35   1  13        269.57        565.60       169.80 o                         
 -33   1  13         64.77        162.53       107.94 o                         
 -31   1  13         22.45        184.01       106.81 o                         
 -29   1  13       1790.83       1514.87       170.06 o                         
 -27   1  13       1241.27       1397.99       155.30 o                         
 -25   1  13         83.46         53.58        70.19 o                         
 -23   1  13        342.10        384.97        92.19 o                         
 -21   1  13       1062.42        996.36       131.63 o                         
 -19   1  13       2197.26       1895.02       176.99 o                         
 -17   1  13        285.61        228.63        85.71 o                         
 -15   1  13        143.06        115.70        76.27 o                         
 -13   1  13        448.85        406.47        98.79 o                         
 -11   1  13       3877.16       3519.44       239.98 o                         
  -9   1  13       4899.39       5050.23       302.10 o                         
  -7   1  13       3448.83       3447.20       233.26 o                         
  -5   1  13        714.19        855.95       126.84 o                         
  -3   1  13       4109.43       4754.61       357.23 o                         
  -1   1  13       2315.80       2652.27       226.03 o                         
   1   1  13       4774.57       5767.46       362.21 o                         
   3   1  13         28.96          6.06        88.24 o                         
   5   1  13        586.17        651.62       127.93 o                         
   7   1  13       1127.52       1454.45       224.96 o                         
   9   1  13       4784.91       6252.56       447.75 o                         
  11   1  13       1354.00       1322.37       134.76 o                         
  13   1  13         67.84        -82.71        82.71 o                         
  15   1  13        386.70        212.10        97.08 o                         
  17   1  13       1115.29       1357.75       159.75 o                         
  19   1  13       2258.62       2509.50       192.01 o                         
  21   1  13        139.26        252.61       123.94 o                         
  23   1  13        189.70        268.60       142.25 o                         
  25   1  13         52.72        188.44       161.77 o                         
  27   1  13        513.85        202.29       237.76 o                         
 -38   2  13        463.29        765.85       266.60 o                         
 -36   2  13         25.64         84.48       127.33 o                         
 -34   2  13        881.00        560.62       179.53 o                         
 -32   2  13       2977.99       3202.55       308.53 o                         
 -30   2  13        728.55        665.11       146.83 o                         
 -28   2  13         70.55          1.08        85.13 o                         
 -26   2  13        749.21        677.21       147.00 o                         
 -24   2  13       7696.69       7980.33       468.43 o                         
 -22   2  13       6819.25       6290.91       393.92 o                         
 -20   2  13       5929.88       5696.23       365.75 o                         
 -18   2  13       2272.27       2139.29       184.64 o                         
 -16   2  13       2630.90       2308.45       188.83 o                         
 -14   2  13      14407.45      11855.19       609.90 o                         
 -12   2  13       8649.40       7657.17       440.70 o                         
 -10   2  13         51.82        -11.74        85.54 o                         
  -8   2  13       4439.16       4268.25       308.40 o                         
  -6   2  13      12244.79      12297.79       633.98 o                         
  -4   2  13      24084.93      27106.52      1807.87 o                         
  -2   2  13      11313.54      14019.45      1069.81 o                         
   0   2  13        331.86        476.00       161.05 o                         
   2   2  13         10.23        -90.43        90.43 o                         
   4   2  13      17769.98      20395.31       997.99 o                         
   6   2  13       7541.55      10311.78       808.56 o                         
   8   2  13         99.04         63.49        88.16 o                         
  10   2  13       1045.93       1440.14       177.94 o                         
  12   2  13       8266.88      10621.25       587.37 o                         
  14   2  13      14635.30      16090.65       939.10 o                         
  16   2  13       4938.54       5183.51       596.78 o                         
  18   2  13        384.92        415.59       143.65 o                         
  20   2  13       1199.52        999.10       180.74 o                         
  22   2  13       2321.00       1799.12       334.64 o                         
  24   2  13       1709.31       1587.17       378.93 o                         
  26   2  13        116.01        123.05       147.25 o                         
 -35   3  13        544.65        313.18       249.56 o                         
 -33   3  13         89.12       -106.40       106.40 o                         
 -31   3  13        582.83        478.22       190.43 o                         
 -29   3  13       3459.20       3832.32       345.60 o                         
 -27   3  13       7333.30       8122.13       754.61 o                         
 -25   3  13       4425.78       4367.05       326.15 o                         
 -23   3  13       1389.63       1267.26       147.14 o                         
 -21   3  13        768.92        920.94       139.76 o                         
 -19   3  13       8312.66       7791.19       451.33 o                         
 -17   3  13       2965.98       3151.17       262.60 o                         
 -15   3  13       1133.91        971.42       140.14 o                         
 -13   3  13          7.56        -69.88        69.88 o                         
 -11   3  13       5729.59       5228.74       418.18 o                         
  -9   3  13      14150.19      14550.09       736.07 o                         
  -7   3  13       7722.61       9044.98       516.65 o                         
  -5   3  13        620.11        610.39       132.45 o                         
  -3   3  13       3024.84       3289.79       269.74 o                         
  -1   3  13      14718.72      14022.94       822.58 o                         
   1   3  13       6352.04       7308.02       455.60 o                         
   3   3  13       1360.08       1193.44       166.76 o                         
   5   3  13          0.23         42.17       118.42 o                         
   7   3  13       4823.89       5166.91       537.60 o                         
   9   3  13       9275.64       9296.17       642.46 o                         
  11   3  13       2962.41       3537.84       355.71 o                         
  13   3  13          0.23        264.82       131.89 o                         
  15   3  13       3723.63       4083.25       385.44 o                         
  17   3  13       9922.43       8831.65       643.97 o                         
  19   3  13       7929.88       8473.91       878.79 o                         
  21   3  13       3685.84       3841.68       712.20 o                         
  23   3  13         36.64          1.85       160.87 o                         
 -30   4  13        748.08        973.74       192.64 o                         
 -28   4  13          1.97        166.32       169.34 o                         
 -26   4  13       1214.11       1204.07       321.21 o                         
 -24   4  13       4886.80       5133.64       417.04 o                         
 -22   4  13       5951.29       6355.69       436.92 o                         
 -20   4  13       3656.49       3717.07       303.97 o                         
 -18   4  13       1012.21       1069.54       167.60 o                         
 -16   4  13        775.39        835.00       144.97 o                         
 -14   4  13       2507.98       2733.48       251.32 o                         
 -12   4  13       1069.66        832.73       194.88 o                         
 -10   4  13          1.17        -37.38       102.79 o                         
  -8   4  13       3950.53       4450.74       412.36 o                         
  -6   4  13       7318.70       7853.92       595.31 o                         
  -4   4  13      12219.63      12356.52       839.31 o                         
  -2   4  13       8921.01       8831.40       697.40 o                         
   0   4  13       3677.41       3134.16       335.63 o                         
   2   4  13         79.86        263.08       150.10 o                         
   4   4  13       2614.66       2281.02       292.51 o                         
   6   4  13       1265.67       1151.88       217.53 o                         
   8   4  13         87.71         80.10       152.38 o                         
  10   4  13       1178.02       1018.86       222.94 o                         
  12   4  13       5524.60       5382.50       900.79 o                         
  14   4  13       7900.79       6972.78       690.73 o                         
  16   4  13       3583.81       2797.11       292.10 o                         
  18   4  13        694.39        406.32       413.25 o                         
  20   4  13         70.50        126.29       165.02 o                         
 -25   5  13       1712.01       1298.77       294.71 o                         
 -23   5  13        775.48        717.79       174.27 o                         
 -21   5  13          7.14        -36.55       124.45 o                         
 -19   5  13        235.75        372.85       133.92 o                         
 -17   5  13        462.68        433.51       154.15 o                         
 -15   5  13        378.99        382.27       158.59 o                         
 -13   5  13         26.45         59.97       153.34 o                         
 -11   5  13        865.69        563.17       189.12 o                         
  -9   5  13       2466.60       2867.74       352.15 o                         
  -7   5  13       3436.78       3983.90       674.60 o                         
  -5   5  13       2121.57       1980.09       339.33 o                         
  -3   5  13        231.06        119.69       173.27 o                         
  -1   5  13       2007.07       1859.98       288.18 o                         
   1   5  13       3599.96       3123.13       368.94 o                         
   3   5  13       3584.54       3547.03       390.35 o                         
   5   5  13        504.12        259.44       180.25 o                         
   7   5  13        262.90        303.79       303.56 o                         
   9   5  13        636.80        498.38       195.05 o                         
  11   5  13        368.93        111.46       152.10 o                         
  13   5  13        216.55        209.46       141.95 o                         
 -12   6  13         48.62        138.62       182.75 o                         
 -10   6  13         60.14         81.81       166.65 o                         
  -8   6  13        148.94        140.61       208.76 o                         
  -6   6  13        557.43        750.02       228.01 o                         
  -4   6  13       1541.42       1910.00       311.58 o                         
  -2   6  13       2177.43       2551.23       356.67 o                         
   0   6  13       1955.34       1606.89       383.72 o                         
   2   6  13       1304.68       1055.33       281.50 o                         
 -38   0  14        894.78       1107.13       403.21 o                         
 -36   0  14       4153.96       4264.48       758.59 o                         
 -34   0  14       7665.40       9164.54      1257.48 o                         
 -32   0  14       4834.89       5152.51       454.26 o                         
 -30   0  14        266.14        363.51       231.65 o                         
 -28   0  14        122.74         -9.33        98.99 o                         
 -26   0  14       5296.00       4579.23       402.15 o                         
 -24   0  14        146.07        105.81        93.97 o                         
 -22   0  14       3580.56       3386.55       324.85 o                         
 -20   0  14      13393.19      11870.72       766.51 o                         
 -18   0  14      39933.61      34391.91      2026.52 o                         
 -16   0  14      47481.58      40616.66      2378.24 o                         
 -14   0  14      30369.17      25597.96      1531.95 o                         
 -12   0  14       8609.77       7667.20       538.97 o                         
 -10   0  14        625.70        853.59       142.02 o                         
  -8   0  14       1308.61       1350.32       176.95 o                         
  -6   0  14          0.55        113.15       152.13 o                         
  -4   0  14       4233.07       4544.41       376.64 o                         
  -2   0  14      26326.66      26431.77      1597.21 o                         
   0   0  14      73200.93      75340.98      8720.32 o                         
   2   0  14     104738.87     108731.11      6245.02 o                         
   4   0  14      46179.58      58011.18      3936.06 o                         
   6   0  14      10824.58      13944.28       906.71 o                         
   8   0  14       4625.16       5012.83       608.08 o                         
  10   0  14        844.01        735.53       189.07 o                         
  12   0  14       3439.17       2856.36       322.36 o                         
  14   0  14      11902.01      10900.17       775.21 o                         
  16   0  14      17296.29      19944.43      1091.70 o                         
  18   0  14      41484.77      43964.36      3457.40 o                         
  20   0  14      32347.14      32230.29      2896.09 o                         
  22   0  14      23609.68      19631.16      1606.22 o                         
  24   0  14       7635.14       5603.97       902.10 o                         
  26   0  14       1383.34        823.18       563.81 o                         
 -37   1  14       4923.62       5640.63       511.67 o                         
 -35   1  14       2405.99       2580.93       309.65 o                         
 -33   1  14        793.40        573.30       148.95 o                         
 -31   1  14          9.35        222.01       103.94 o                         
 -29   1  14        306.55        332.22       103.42 o                         
 -27   1  14       1086.32       1119.11       194.94 o                         
 -25   1  14       5332.22       4609.11       332.53 o                         
 -23   1  14      16397.94      14734.32       733.37 o                         
 -21   1  14      28600.27      24979.99      1177.62 o                         
 -19   1  14      23994.38      20817.59       995.43 o                         
 -17   1  14      12473.49      10733.93       557.48 o                         
 -15   1  14       2555.53       2480.58       243.27 o                         
 -13   1  14        322.52        326.57        93.46 o                         
 -11   1  14        268.34        267.50        94.21 o                         
  -9   1  14        666.31        548.41       103.20 o                         
  -7   1  14      16667.07      16265.03       825.69 o                         
  -5   1  14      27599.07      27126.29      1187.89 o                         
  -3   1  14      44245.25      46788.14      1980.75 o                         
  -1   1  14      22632.50      25787.02      1351.30 o                         
   1   1  14       6847.84       8958.58       931.89 o                         
   3   1  14       3671.26       4485.56       475.21 o                         
   5   1  14         49.54         59.78        92.07 o                         
   7   1  14        993.36        931.73       146.08 o                         
   9   1  14         19.21         96.65        93.63 o                         
  11   1  14       3068.93       4302.53       326.26 o                         
  13   1  14      11515.15      14096.81       739.76 o                         
  15   1  14      12628.11      14967.78       992.89 o                         
  17   1  14       8811.12       9537.68       574.61 o                         
  19   1  14       3432.06       3613.18       328.04 o                         
  21   1  14         16.93        -92.46        92.46 o                         
  23   1  14        458.46        573.62       166.60 o                         
  25   1  14       1313.78       1216.53       221.85 o                         
 -36   2  14       1698.17       1888.74       450.01 o                         
 -34   2  14       2748.38       3490.57       334.41 o                         
 -32   2  14       2511.19       2862.78       293.24 o                         
 -30   2  14       1205.18       1236.05       188.84 o                         
 -28   2  14        462.77        357.81       106.29 o                         
 -26   2  14         60.43         26.06        69.98 o                         
 -24   2  14          1.01        164.23        83.65 o                         
 -22   2  14       2609.20       2281.62       211.80 o                         
 -20   2  14       5008.89       5026.49       342.67 o                         
 -18   2  14       7554.60       7328.10       397.93 o                         
 -16   2  14      17728.97      16653.82       758.11 o                         
 -14   2  14      13687.59      11760.96       565.76 o                         
 -12   2  14       7699.30       6682.66       409.33 o                         
 -10   2  14      10128.59       9167.67       510.92 o                         
  -8   2  14       4452.92       4546.21       323.49 o                         
  -6   2  14       1576.91       1658.40       183.36 o                         
  -4   2  14       7810.79       8844.07       589.03 o                         
  -2   2  14      14463.35      15938.70      1034.16 o                         
   0   2  14      25033.56      30894.82      2289.21 o                         
   2   2  14      56082.38      58614.29      3807.04 o                         
   4   2  14      28474.25      35174.01      2786.83 o                         
   6   2  14      15198.04      18630.29       922.56 o                         
   8   2  14      12976.38      16307.81       826.68 o                         
  10   2  14       2209.00       2367.71       232.54 o                         
  12   2  14       2792.58       3521.28       352.15 o                         
  14   2  14       4396.38       5058.93       438.48 o                         
  16   2  14      11047.17      11741.19      1191.65 o                         
  18   2  14      15142.34      15641.25      1233.35 o                         
  20   2  14      20817.32      18357.45      1575.13 o                         
  22   2  14      13319.01      12682.01      1839.06 o                         
  24   2  14       8719.85       8139.54      1394.99 o                         
 -33   3  14       1880.91       1961.77       259.31 o                         
 -31   3  14       1612.14       1855.88       362.02 o                         
 -29   3  14        978.52        973.85       187.12 o                         
 -27   3  14       1593.83       1866.19       226.44 o                         
 -25   3  14       1972.26       2121.60       236.76 o                         
 -23   3  14       2596.40       2504.15       214.72 o                         
 -21   3  14       7143.08       6737.86       399.57 o                         
 -19   3  14       9494.74       8646.08       579.63 o                         
 -17   3  14       6158.00       6256.73       432.27 o                         
 -15   3  14       5500.24       5461.08       375.50 o                         
 -13   3  14       1019.53       1260.54       169.18 o                         
 -11   3  14       2130.04       1993.01       204.68 o                         
  -9   3  14       4179.73       3998.37       309.28 o                         
  -7   3  14       6352.67       5979.15       472.59 o                         
  -5   3  14       6180.15       6636.49       466.26 o                         
  -3   3  14       5034.71       5817.39       532.16 o                         
  -1   3  14       5195.54       5276.14       589.16 o                         
   1   3  14       7068.04       7362.98       805.90 o                         
   3   3  14       6401.62       5861.76       478.70 o                         
   5   3  14       1810.96       1883.82       252.32 o                         
   7   3  14       1819.26       1909.57       314.50 o                         
   9   3  14        291.54        395.92       236.74 o                         
  11   3  14       1651.45       1629.85       242.19 o                         
  13   3  14       1485.15       1161.24       250.55 o                         
  15   3  14       1048.12       1109.62       209.10 o                         
  17   3  14       2291.11       1791.19       320.58 o                         
  19   3  14       1460.35       1135.15       329.46 o                         
  21   3  14        605.99        360.56       343.49 o                         
 -28   4  14       3104.01       3371.56       333.46 o                         
 -26   4  14       2801.62       2857.87       295.41 o                         
 -24   4  14       2228.66       2146.12       273.24 o                         
 -22   4  14       1956.48       1864.63       257.54 o                         
 -20   4  14        708.43        793.00       149.69 o                         
 -18   4  14        732.49        791.44       161.68 o                         
 -16   4  14        476.77        282.05       148.49 o                         
 -14   4  14       1790.18       1815.90       230.11 o                         
 -12   4  14       7790.12       8096.85       604.38 o                         
 -10   4  14      14898.42      13851.41       971.62 o                         
  -8   4  14      10965.03      11255.65       741.25 o                         
  -6   4  14       9511.38       9503.79       573.81 o                         
  -4   4  14       2963.05       3011.89       343.97 o                         
  -2   4  14        864.17       1095.44       224.82 o                         
   0   4  14       2209.87       2205.76       293.04 o                         
   2   4  14       1296.31        878.96       324.53 o                         
   4   4  14       6055.66       4901.90       453.15 o                         
   6   4  14      12557.67      11645.54       787.04 o                         
   8   4  14      13530.34      13493.48       859.35 o                         
  10   4  14      12429.35      11519.75      1244.86 o                         
  12   4  14       9149.34       7777.26      1089.99 o                         
  14   4  14       6310.17       5728.89       825.75 o                         
  16   4  14       4278.44       4061.75       765.46 o                         
 -21   5  14         82.04        143.29       141.12 o                         
 -19   5  14        215.57         76.06       105.42 o                         
 -17   5  14       2394.69       2468.42       259.57 o                         
 -15   5  14       4221.99       4706.36       457.70 o                         
 -13   5  14       6761.31       6589.57       545.57 o                         
 -11   5  14       7109.41       7235.55       759.54 o                         
  -9   5  14       2752.55       2710.81       387.35 o                         
  -7   5  14        496.62         92.41       174.93 o                         
  -5   5  14         11.13       -138.22       138.22 o                         
  -3   5  14        288.98        163.38       182.21 o                         
  -1   5  14        145.90        343.22       188.75 o                         
   1   5  14       2459.99       2727.93       488.60 o                         
   3   5  14       4220.20       4000.64       553.59 o                         
   5   5  14       6933.73       6876.26       660.04 o                         
   7   5  14       5369.10       4752.54       687.53 o                         
   9   5  14       1614.73       1481.82       274.78 o                         
 -35   1  15        126.42        225.38       141.60 o                         
 -33   1  15        687.39        734.25       155.50 o                         
 -31   1  15        948.64        690.32       149.39 o                         
 -29   1  15          5.63        -65.87        75.61 o                         
 -27   1  15         58.20         33.27        78.72 o                         
 -25   1  15        376.05        431.82       103.07 o                         
 -23   1  15       4249.32       3545.96       383.98 o                         
 -21   1  15        264.22         91.91        71.36 o                         
 -19   1  15        593.82        627.31       115.02 o                         
 -17   1  15       2727.67       2401.10       231.91 o                         
 -15   1  15       1857.75       1794.50       179.83 o                         
 -13   1  15       3990.59       3401.68       259.66 o                         
 -11   1  15       1156.77       1196.54       149.83 o                         
  -9   1  15        223.38         63.89        80.36 o                         
  -7   1  15         31.60        -69.02        69.02 o                         
  -5   1  15       2065.00       1670.15       175.23 o                         
  -3   1  15       2181.28       2326.13       204.35 o                         
  -1   1  15       1561.79       1686.02       174.47 o                         
   1   1  15       2533.98       3199.29       298.13 o                         
   3   1  15       3258.35       3725.76       295.41 o                         
   5   1  15       2159.14       2617.69       244.28 o                         
   7   1  15         98.43         33.74       106.66 o                         
   9   1  15       1361.37       1363.37       222.45 o                         
  11   1  15       1941.48       2165.61       230.35 o                         
  13   1  15        797.94       1046.60       173.07 o                         
  15   1  15         18.78        -25.04       102.89 o                         
  17   1  15        274.22        315.26       121.36 o                         
  19   1  15       1443.31       1187.97       359.36 o                         
  21   1  15       2707.57       2433.51       266.63 o                         
  23   1  15        131.80        258.01       169.19 o                         
 -34   2  15         31.10        -78.41       149.04 o                         
 -32   2  15        171.73        151.73       169.66 o                         
 -30   2  15       1055.96       1031.17       178.22 o                         
 -28   2  15       3456.32       3150.86       263.37 o                         
 -26   2  15         23.91        -77.31       121.86 o                         
 -24   2  15       1939.33       1970.64       198.64 o                         
 -22   2  15       2997.18       2715.46       231.23 o                         
 -20   2  15       4050.94       3758.74       306.17 o                         
 -18   2  15       2844.88       2200.81       211.03 o                         
 -16   2  15        391.77        109.70        80.09 o                         
 -14   2  15       2316.58       2707.97       219.42 o                         
 -12   2  15       7489.28       7224.50       409.64 o                         
 -10   2  15       2590.99       2529.33       233.33 o                         
  -8   2  15       2610.89       2483.29       229.16 o                         
  -6   2  15       1207.12        977.50       153.36 o                         
  -4   2  15       6329.57       7982.36       554.94 o                         
  -2   2  15       3043.59       3379.48       283.19 o                         
   0   2  15       3774.05       4632.40       340.70 o                         
   2   2  15       1195.49       1160.01       173.03 o                         
   4   2  15       4996.36       5988.20       606.03 o                         
   6   2  15       7688.99       8764.02       619.58 o                         
   8   2  15       4810.41       6263.96       432.56 o                         
  10   2  15       3148.01       3520.24       534.49 o                         
  12   2  15         23.97        -68.73       164.73 o                         
  14   2  15       1395.23       1498.63       238.03 o                         
  16   2  15       2594.69       2937.03       391.14 o                         
  18   2  15        508.47        529.18       167.73 o                         
  20   2  15          0.36        -40.87       146.56 o                         
  22   2  15        466.46        321.20       293.87 o                         
 -31   3  15       1442.15       1866.38       276.98 o                         
 -29   3  15        190.10        361.95       130.42 o                         
 -27   3  15          5.27         12.01       109.97 o                         
 -25   3  15       1839.66       1647.50       189.65 o                         
 -23   3  15       2090.10       1918.32       204.68 o                         
 -21   3  15        262.20        123.63        91.12 o                         
 -19   3  15       2171.69       2343.28       204.43 o                         
 -17   3  15       8709.20       8520.48       507.70 o                         
 -15   3  15       7250.80       7460.82       548.03 o                         
 -13   3  15       5449.88       5376.48       445.59 o                         
 -11   3  15       1407.86       1359.31       174.88 o                         
  -9   3  15        990.38        846.79       153.02 o                         
  -7   3  15       2563.82       2757.06       308.18 o                         
  -5   3  15       3394.79       3184.88       276.90 o                         
  -3   3  15       2029.75       1970.04       228.50 o                         
  -1   3  15       4249.59       4048.87       391.97 o                         
   1   3  15       7767.32       8241.63       750.42 o                         
   3   3  15       9593.52       9934.80      1023.33 o                         
   5   3  15      11795.76      11726.82       884.82 o                         
   7   3  15       1014.11       1269.36       226.21 o                         
   9   3  15        127.47       -120.60       120.60 o                         
  11   3  15       1550.20       1388.84       247.49 o                         
  13   3  15       1336.14        521.26       321.57 o                         
  15   3  15         75.97       -128.78       128.78 o                         
  17   3  15        182.83        189.21       141.91 o                         
  19   3  15       1516.86       1266.19       420.30 o                         
 -26   4  15        253.06        289.05       138.47 o                         
 -24   4  15        151.03        100.00       110.37 o                         
 -22   4  15       1125.94        708.10       150.72 o                         
 -20   4  15       2800.94       2468.17       302.23 o                         
 -18   4  15       3768.96       3985.98       384.82 o                         
 -16   4  15       1655.84       1399.43       189.14 o                         
 -14   4  15         40.59         74.63       107.61 o                         
 -12   4  15       2325.68       2132.62       420.21 o                         
 -10   4  15       6314.36       6628.50       823.66 o                         
  -8   4  15       2098.88       1727.86       226.11 o                         
  -6   4  15         10.07        -71.87       128.95 o                         
  -4   4  15       1311.92       1175.17       239.34 o                         
  -2   4  15       5175.51       4569.42       432.84 o                         
   0   4  15       3874.48       3462.98       505.05 o                         
   2   4  15        206.07         60.33       191.71 o                         
   4   4  15        805.73        719.50       251.54 o                         
   6   4  15       3475.78       2870.63       424.16 o                         
   8   4  15       6130.06       5291.31       484.13 o                         
  10   4  15       3896.44       3588.09       543.57 o                         
  12   4  15       1484.07       1344.04       256.30 o                         
  14   4  15        312.44        182.93       181.76 o                         
 -17   5  15       1352.42       1885.65       341.63 o                         
 -15   5  15       3908.04       4459.58       473.48 o                         
 -13   5  15       3476.44       3712.69       508.01 o                         
 -11   5  15       1417.67       1755.60       424.16 o                         
  -9   5  15        441.68        442.93       206.20 o                         
  -7   5  15          0.08         -6.88       222.93 o                         
  -5   5  15        195.55        205.82       178.35 o                         
  -3   5  15         95.51        384.98       195.41 o                         
  -1   5  15        422.79         91.46       191.14 o                         
   1   5  15        792.71        967.74       241.94 o                         
   3   5  15       3742.87       3183.62       404.44 o                         
   5   5  15       3499.60       3196.17       435.21 o                         
 -34   0  16       4357.90       5316.93       861.10 o                         
 -32   0  16       6999.62       6602.76       712.77 o                         
 -30   0  16       5806.90       5931.84       652.33 o                         
 -28   0  16       6191.06       6130.70       659.51 o                         
 -26   0  16        828.03        767.83       212.46 o                         
 -24   0  16         39.09        276.26       142.50 o                         
 -22   0  16        165.15        145.58       124.74 o                         
 -20   0  16        138.04        -93.43        93.43 o                         
 -18   0  16       2611.52       2216.88       351.18 o                         
 -16   0  16      15329.60      14192.99      1168.45 o                         
 -14   0  16      28767.40      24582.08      1905.99 o                         
 -12   0  16      12500.32      11292.23       974.01 o                         
 -10   0  16       6867.54       5687.50      1038.78 o                         
  -8   0  16         17.53       -112.87       112.87 o                         
  -6   0  16         46.59        -36.90       147.84 o                         
  -4   0  16        275.22        114.11       174.47 o                         
  -2   0  16        156.68        458.55       216.07 o                         
   0   0  16       4522.29       5258.16       641.95 o                         
   2   0  16      10011.56      10767.21      1016.91 o                         
   4   0  16      20629.04      25619.79      2021.94 o                         
   6   0  16      18539.09      22569.73      1818.45 o                         
   8   0  16       2852.80       3511.79       738.08 o                         
  10   0  16        270.33        556.44       223.16 o                         
  12   0  16       2912.38       2916.80       469.39 o                         
  14   0  16       3528.43       3990.64       809.84 o                         
  16   0  16        901.50        947.30       288.09 o                         
  18   0  16         54.43       -110.68       195.58 o                         
  20   0  16       1705.20       1746.29       288.40 o                         
 -33   1  16         34.50        204.93       138.91 o                         
 -31   1  16       3450.30       3815.81       402.01 o                         
 -29   1  16       6715.74       6658.65       486.12 o                         
 -27   1  16       8751.79       8580.47       583.62 o                         
 -25   1  16      10549.76       9515.64       606.33 o                         
 -23   1  16       4163.85       3872.33       337.93 o                         
 -21   1  16        335.14        300.67        97.23 o                         
 -19   1  16         48.01         12.15        73.08 o                         
 -17   1  16        258.38        214.63        92.17 o                         
 -15   1  16       2535.31       2280.15       212.45 o                         
 -13   1  16      10595.09       9824.22       522.66 o                         
 -11   1  16      24227.01      22248.93      1079.24 o                         
  -9   1  16      37921.07      35315.68      1655.97 o                         
  -7   1  16      36876.75      38077.01      1776.40 o                         
  -5   1  16      20099.94      21213.71      1413.13 o                         
  -3   1  16       3102.23       3234.05       252.06 o                         
  -1   1  16        934.71       1070.48       152.17 o                         
   1   1  16       1264.66       1232.04       162.69 o                         
   3   1  16       6111.34       6216.10       393.19 o                         
   5   1  16      17609.99      20461.70      1269.89 o                         
   7   1  16      28677.67      32017.27      1589.79 o                         
   9   1  16      39777.44      47356.38      2229.94 o                         
  11   1  16      28969.90      35993.89      1734.45 o                         
  13   1  16      13763.27      14925.82       732.35 o                         
  15   1  16       5426.94       5422.48       534.85 o                         
  17   1  16       1618.25       1396.61       213.47 o                         
  19   1  16       2073.89       2117.70       235.09 o                         
 -32   2  16       2249.78       2485.14       397.60 o                         
 -30   2  16       5019.98       4869.44       398.34 o                         
 -28   2  16       3006.67       2812.45       251.61 o                         
 -26   2  16       1049.63        946.07       147.91 o                         
 -24   2  16        408.94        359.68       113.88 o                         
 -22   2  16        165.28        152.99        89.07 o                         
 -20   2  16        301.27        350.96       117.99 o                         
 -18   2  16       2879.84       2506.48       230.23 o                         
 -16   2  16      11380.47      10120.13       551.53 o                         
 -14   2  16      13227.67      12806.31       640.81 o                         
 -12   2  16      12243.40      11983.87       581.10 o                         
 -10   2  16       6353.36       5361.55       351.10 o                         
  -8   2  16        928.47        684.62       136.12 o                         
  -6   2  16        144.14         -1.52        94.84 o                         
  -4   2  16        136.51        142.52       100.54 o                         
  -2   2  16         27.64        199.01       107.46 o                         
   0   2  16        685.08       1030.87       194.66 o                         
   2   2  16       6166.95       7314.33       672.98 o                         
   4   2  16       8068.06      10614.61       871.72 o                         
   6   2  16       2944.50       3831.06       323.29 o                         
   8   2  16       4022.13       4502.57       357.34 o                         
  10   2  16        405.65        368.32       159.82 o                         
  12   2  16         80.65         79.90       146.67 o                         
  14   2  16         11.59         56.12       135.78 o                         
  16   2  16          6.51          7.07       145.99 o                         
  18   2  16          6.89        101.95       145.24 o                         
 -27   3  16       1197.69        999.40       176.40 o                         
 -25   3  16       2001.12       1898.11       202.09 o                         
 -23   3  16       1705.01       1829.41       200.90 o                         
 -21   3  16       2672.43       2431.44       209.88 o                         
 -19   3  16       6200.67       5432.42       354.50 o                         
 -17   3  16       4816.01       4450.17       374.39 o                         
 -15   3  16       1647.60       1620.62       191.64 o                         
 -13   3  16       3180.67       3555.37       353.85 o                         
 -11   3  16       2925.70       2911.76       259.60 o                         
  -9   3  16       5272.78       5143.38       444.70 o                         
  -7   3  16      15268.15      15202.94       951.70 o                         
  -5   3  16      10194.72       9665.28      1079.68 o                         
  -3   3  16       9971.90       9534.99       669.73 o                         
  -1   3  16       8716.19       8816.86       917.62 o                         
   1   3  16       6810.32       6948.73       560.90 o                         
   3   3  16       3523.45       3304.33       354.02 o                         
   5   3  16       6558.06       5563.58       481.84 o                         
   7   3  16       7411.78       7466.88       592.08 o                         
   9   3  16       8503.37       7831.60       614.02 o                         
  11   3  16       9945.72      10306.06       743.46 o                         
  13   3  16      10272.88       9452.13       831.55 o                         
  15   3  16       8212.39       8323.47      1150.01 o                         
 -22   4  16       1670.12       1568.70       240.90 o                         
 -20   4  16        473.02        470.83       134.68 o                         
 -18   4  16        479.55        386.71       128.60 o                         
 -16   4  16        143.27        -35.56       127.94 o                         
 -14   4  16        112.04        -99.79        99.79 o                         
 -12   4  16        896.01        824.06       157.27 o                         
 -10   4  16       2177.21       2019.41       294.85 o                         
  -8   4  16       4034.97       4286.62       575.08 o                         
  -6   4  16       4517.70       3637.13       393.01 o                         
  -4   4  16       3228.68       3145.15       398.94 o                         
  -2   4  16        842.06       1023.16       229.35 o                         
   0   4  16        730.58        284.38       185.45 o                         
   2   4  16         21.68         78.91       172.53 o                         
   4   4  16          2.11         33.00       155.17 o                         
   6   4  16        131.18         68.99       164.11 o                         
   8   4  16       1495.67        994.71       240.93 o                         
  10   4  16       2554.85       2767.81       751.75 o                         
 -31   1  17        622.13        584.43       209.84 o                         
 -29   1  17        367.10        250.53       122.99 o                         
 -27   1  17         17.17         72.29        99.34 o                         
 -25   1  17          1.54         31.26        93.38 o                         
 -23   1  17        755.99        532.13       140.85 o                         
 -21   1  17        839.72        526.87       135.79 o                         
 -19   1  17          1.83        -87.79        87.79 o                         
 -17   1  17         82.22        -89.31        89.31 o                         
 -15   1  17       1110.26       1238.95       185.32 o                         
 -13   1  17       3491.96       3041.02       315.83 o                         
 -11   1  17        344.30        543.13       142.97 o                         
  -9   1  17         92.44        103.23       110.19 o                         
  -7   1  17        148.05        111.35       114.87 o                         
  -5   1  17       5190.34       5068.66       432.13 o                         
  -3   1  17       2155.89       2446.20       291.18 o                         
  -1   1  17        179.04        326.99       127.42 o                         
   1   1  17        119.20         85.64       110.85 o                         
   3   1  17       1244.21       1461.04       218.33 o                         
   5   1  17        862.01       1073.82       196.60 o                         
   7   1  17        372.93        372.64       140.83 o                         
   9   1  17        448.49        372.95       164.41 o                         
  11   1  17        451.32        316.41       156.57 o                         
  13   1  17        213.13        417.99       163.83 o                         
  15   1  17        499.54        492.54       188.94 o                         
  17   1  17        676.60         71.29       328.04 o                         
 -28   2  17       1496.75       1475.06       200.13 o                         
 -26   2  17       2740.48       2381.29       229.65 o                         
 -24   2  17       1245.46       1183.21       163.04 o                         
 -22   2  17        202.33        161.94        91.72 o                         
 -20   2  17         16.29        -70.57        70.57 o                         
 -18   2  17       1292.12       1063.31       155.75 o                         
 -16   2  17       1217.06        987.41       173.94 o                         
 -14   2  17        160.56         64.09        90.26 o                         
 -12   2  17         28.89         58.16       121.23 o                         
 -10   2  17       4337.49       3920.06       334.51 o                         
  -8   2  17       9070.19       8669.53       554.76 o                         
  -6   2  17       2556.68       2642.92       253.70 o                         
  -4   2  17        997.68       1121.82       180.54 o                         
  -2   2  17        287.04        371.77       195.73 o                         
   0   2  17       2665.96       2687.78       264.94 o                         
   2   2  17       1069.26       1206.75       193.12 o                         
   4   2  17        461.64        291.55       200.69 o                         
   6   2  17       1673.50       1444.71       216.91 o                         
   8   2  17       1952.89       1943.32       280.14 o                         
  10   2  17       3474.38       3536.82       372.42 o                         
  12   2  17       4099.59       4120.56       481.37 o                         
  14   2  17        318.19        113.40       161.04 o                         
 -25   3  17         61.55        116.07       132.06 o                         
 -23   3  17       1477.05       1228.95       176.00 o                         
 -21   3  17       3772.57       3175.58       275.71 o                         
 -19   3  17       1341.00        991.97       150.14 o                         
 -17   3  17          0.52        -10.44        81.61 o                         
 -15   3  17       1362.06       1382.58       227.12 o                         
 -13   3  17       6279.34       6160.78       498.76 o                         
 -11   3  17       3749.87       3441.41       371.88 o                         
  -9   3  17        892.25        809.82       162.49 o                         
  -7   3  17        257.05        256.04       148.67 o                         
  -5   3  17       3435.46       3477.54       308.80 o                         
  -3   3  17       6308.53       5909.89       992.86 o                         
  -1   3  17       2490.14       2386.58       309.51 o                         
   1   3  17         19.14         39.46       140.68 o                         
   3   3  17         75.60        183.25       158.54 o                         
   5   3  17       2943.55       1979.70       488.28 o                         
   7   3  17       3256.92       3083.45       357.79 o                         
   9   3  17         54.86        268.38       181.50 o                         
  11   3  17       1070.68        966.77       249.90 o                         
 -18   4  17        766.40        425.19       185.39 o                         
 -16   4  17        491.86        578.31       154.03 o                         
 -14   4  17          0.64        -44.43       102.03 o                         
 -12   4  17        438.45        446.96       167.85 o                         
 -10   4  17       3625.74       3405.56       377.60 o                         
  -8   4  17       4207.92       3512.58       390.01 o                         
  -6   4  17       2993.31       2920.29       364.99 o                         
  -4   4  17       2491.77       2217.72       341.30 o                         
  -2   4  17         36.95        -49.09       164.27 o                         
   0   4  17        619.84        157.80       206.16 o                         
   2   4  17        864.42        492.23       248.58 o                         
   4   4  17         21.56        608.24       396.38 o                         
 -28   0  18        195.90        -13.67       205.02 o                         
 -26   0  18        340.22        305.58       187.94 o                         
 -24   0  18       8713.70       7126.39       752.19 o                         
 -22   0  18       7089.78       7139.11       756.94 o                         
 -20   0  18      13865.91      12302.08      1059.16 o                         
 -18   0  18      16104.97      14194.07      1190.70 o                         
 -16   0  18       7698.70       7626.76       805.54 o                         
 -14   0  18       2691.75       2703.85       418.71 o                         
 -12   0  18        700.32       1179.08       270.90 o                         
 -10   0  18        202.04         31.86       365.62 o                         
  -8   0  18       1283.35       1258.91       305.22 o                         
  -6   0  18      13705.89      14342.25      1267.73 o                         
  -4   0  18      22121.48      22280.74      1791.33 o                         
  -2   0  18      37937.11      38477.28      2929.72 o                         
   0   0  18      29679.96      33469.16      2601.78 o                         
   2   0  18      14617.20      15042.89      2029.73 o                         
   4   0  18       6035.98       6621.86       888.43 o                         
   6   0  18       1300.60       1511.31       357.02 o                         
   8   0  18       3035.04       2978.13       649.24 o                         
  10   0  18       5240.87       6698.41       791.47 o                         
  12   0  18      10240.63      11402.44      1110.02 o                         
  14   0  18      20430.31      17884.86      2036.56 o                         
 -27   1  18       2450.15       2394.57       265.86 o                         
 -25   1  18       6604.06       6039.10       555.97 o                         
 -23   1  18       7919.61       7536.54       653.53 o                         
 -21   1  18       2766.37       2215.97       261.60 o                         
 -19   1  18        186.70        133.10       112.41 o                         
 -17   1  18        109.99         57.54        98.55 o                         
 -15   1  18        400.70        221.46       143.22 o                         
 -13   1  18        317.46        184.72       124.42 o                         
 -11   1  18       2154.75       1910.10       260.37 o                         
  -9   1  18       5136.95       4820.81       428.83 o                         
  -7   1  18       9820.66      10139.55       697.62 o                         
  -5   1  18       8856.19       9436.12       690.49 o                         
  -3   1  18       3650.43       3444.43       363.44 o                         
  -1   1  18        126.60         50.13       129.43 o                         
   1   1  18        652.87        632.22       184.79 o                         
   3   1  18       1533.42       1227.17       208.16 o                         
   5   1  18        432.65        222.90       150.92 o                         
   7   1  18        166.79        147.73       147.47 o                         
   9   1  18       1571.53       1274.56       235.43 o                         
  11   1  18       3731.48       4530.29       508.53 o                         
  13   1  18       2122.28       2849.82       656.07 o                         
 -24   2  18       1270.18        683.00       161.44 o                         
 -22   2  18       4382.71       4678.67       474.47 o                         
 -20   2  18       5581.23       5449.95       541.87 o                         
 -18   2  18       6778.75       5287.01       438.84 o                         
 -16   2  18       8803.59       8763.08       615.57 o                         
 -14   2  18       6230.51       5072.16       429.81 o                         
 -12   2  18       1935.87       1765.26       243.30 o                         
 -10   2  18       3034.33       2749.86       276.57 o                         
  -8   2  18       3780.65       3571.63       350.17 o                         
  -6   2  18       6119.16       6059.98       403.24 o                         
  -4   2  18      12059.98      13133.28       688.99 o                         
  -2   2  18      13164.37      13466.08      1015.15 o                         
   0   2  18      16193.91      16951.57      1632.28 o                         
   2   2  18      11934.21      11647.53      1308.63 o                         
   4   2  18       5691.92       6429.95       462.27 o                         
   6   2  18       5136.30       5072.87       738.83 o                         
   8   2  18       2020.23       1755.82       272.05 o                         
  10   2  18       3056.23       3099.84       491.24 o                         
 -19   3  18       2125.37       1674.27       202.43 o                         
 -17   3  18        374.21        554.57       128.18 o                         
 -15   3  18        230.65        156.08       104.59 o                         
 -13   3  18        489.08        325.90       122.76 o                         
 -11   3  18        367.99         24.24       148.61 o                         
  -9   3  18        351.06        186.58       131.17 o                         
  -7   3  18       2320.35       2411.04       293.73 o                         
  -5   3  18       1165.59       1060.44       195.08 o                         
  -3   3  18        759.67        668.71       200.45 o                         
  -1   3  18       1202.49       1130.08       359.06 o                         
   1   3  18       1213.27       1119.47       224.92 o                         
   3   3  18         59.77       -141.46       141.46 o                         
   5   3  18         27.19        -54.11       157.80 o                         
 -23   1  19         40.97       -126.17       155.67 o                         
 -21   1  19        806.86        715.87       162.19 o                         
 -19   1  19        847.19        369.50       134.72 o                         
 -17   1  19       1316.38       1358.56       198.27 o                         
 -15   1  19        141.95        287.41       129.58 o                         
 -13   1  19          0.37          6.33       118.18 o                         
 -11   1  19        325.09        440.69       146.43 o                         
  -9   1  19        295.43         79.13       130.74 o                         
  -7   1  19        193.09        -83.54       151.91 o                         
  -5   1  19         15.88        -66.81       121.86 o                         
  -3   1  19        395.48        204.69       170.65 o                         
  -1   1  19        845.07        684.66       185.34 o                         
   1   1  19        864.14        847.98       202.24 o                         
   3   1  19        221.04        224.82       158.60 o                         
   5   1  19         40.27          3.85       248.58 o                         
   7   1  19        565.40        237.96       165.90 o                         
 -20   2  19        288.91        297.42       170.45 o                         
 -18   2  19        480.19        199.16       221.94 o                         
 -16   2  19       1205.86       1153.99       293.95 o                         
 -14   2  19       2569.09       2149.85       465.59 o                         
 -12   2  19       1035.18        578.22       168.48 o                         
 -10   2  19         24.83        -49.74       112.23 o                         
  -8   2  19        394.53        206.18       129.48 o                         
  -6   2  19       1817.23       1668.29       236.29 o                         
  -4   2  19       1074.27        950.07       196.74 o                         
  -2   2  19        393.48        117.25       134.89 o                         
   0   2  19        211.32        188.73       148.54 o                         
   2   2  19       1952.22       1919.96       267.68 o                         
   4   2  19       3323.31       2357.77       594.57 o                         
  -7   3  19         56.59        220.29       185.63 o                         
 -18   0  20       5270.08       5098.24       820.09 o                         
 -16   0  20       4090.09       3431.54       500.00 o                         
 -14   0  20       2463.87       1929.86       374.61 o                         
 -12   0  20        107.74       -150.06       150.06 o                         
 -10   0  20        168.44       -101.36       157.27 o                         
  -8   0  20        772.60        670.80       247.15 o                         
  -6   0  20         44.37        -95.93       176.72 o                         
  -4   0  20         87.72         99.50       214.43 o                         
  -2   0  20       1909.40       2191.49       434.68 o                         
   0   0  20       3018.90       3594.74       724.42 o                         
 -15   1  20       9039.05       7305.37       745.19 o                         
 -13   1  20      12145.88      11139.50       767.02 o                         
 -11   1  20      12572.56      12891.04       845.89 o                         
  -9   1  20       8641.74       8572.90       651.56 o                         
  -7   1  20       3151.69       2587.40       326.19 o                         
  -5   1  20       1548.14        923.18       223.03 o                         
  -3   1  20       1482.74       1428.30       327.48 o                         
  -1   1  20       2880.70       2145.47       502.31 o                         
                                                                                
