# Supplementary material for: Crystal structures of three new N-halo­methyl­ated quaternary ammonium salts
Source: Acta Crystallogr E Crystallogr Commun. 2015 Sep 26;71(Pt 10):1230–5. doi: 10.1107/S2056989015017181 (PMC4647383; doi:10.1107/S2056989015017181)
Supplement: Supplementary file 5 [file e-71-01230-IIIsup5.hkl]

data_III                                                                        
_shelx_title ' Compound_I'                                                      
_shelx_refln_list_code          4                                               
_shelx_F_calc_maximum      350.59                                               
_exptl_crystal_F_000      1064.00                                               
_reflns_d_resolution_high  0.8297                                               
                                                                                
loop_                                                                           
 _space_group_symop_operation_xyz                                               
 'x, y, z'                                                                      
 '-x, y+1/2, -z+1/2'                                                            
 '-x, -y, -z'                                                                   
 'x, -y-1/2, z-1/2'                                                             
                                                                                
_cell_length_a     8.9423                                                       
_cell_length_b    24.0583                                                       
_cell_length_c    10.3749                                                       
_cell_angle_alpha  90.000                                                       
_cell_angle_beta  103.656                                                       
_cell_angle_gamma  90.000                                                       
                                                                                
_shelx_F_squared_multiplier     1.000                                           
                                                                                
loop_                                                                           
 _refln_index_h                                                                 
 _refln_index_k                                                                 
 _refln_index_l                                                                 
 _refln_F_squared_calc                                                          
 _refln_F_squared_meas                                                          
 _refln_F_squared_sigma                                                         
 _refln_observed_status                                                         
   2   0   0     122914.55     145638.23      6577.04 o                         
   3   0   0       1926.64       2153.00       135.97 o                         
   4   0   0       3390.24       3838.85       223.37 o                         
   5   0   0        304.41        210.50        51.02 o                         
   6   0   0      11526.60      13214.94       675.47 o                         
   7   0   0       4483.77       3477.26       311.41 o                         
   8   0   0       5131.55       5145.83       326.79 o                         
   9   0   0       1785.57       1826.82       274.88 o                         
  10   0   0        451.39        238.36       135.72 o                         
   1   1   0       3060.06       3498.87        99.95 o                         
   2   1   0       2211.15       2289.44        92.45 o                         
   3   1   0        630.32        753.79        48.28 o                         
   4   1   0        944.08       1213.86        70.78 o                         
   5   1   0        307.25        294.50        38.48 o                         
   6   1   0        168.27        134.08        38.88 o                         
   7   1   0        320.54        378.04        51.55 o                         
   8   1   0          2.00        101.54        41.58 o                         
   9   1   0         95.20        100.13        54.88 o                         
  10   1   0          2.42        -69.35        69.35 o                         
   0   2   0      43383.78      33147.88      1503.03 o                         
   1   2   0       1146.27       1428.35        36.46 o                         
   2   2   0      23626.48      27508.91       890.97 o                         
   3   2   0       3031.14       3648.34       144.24 o                         
   4   2   0        361.38        301.85        35.81 o                         
   5   2   0          5.40          0.20        22.92 o                         
   6   2   0       9441.07       9699.04       360.30 o                         
   7   2   0       1883.33       2141.80       120.76 o                         
   8   2   0       4455.92       4208.69       197.24 o                         
   9   2   0       1188.23       1274.93       114.99 o                         
  10   2   0        203.89         51.08        82.73 o                         
   1   3   0      48613.23      49089.60      1107.41 o                         
   2   3   0      15678.74      15688.31       515.53 o                         
   3   3   0       5372.24       5543.43       201.47 o                         
   4   3   0       8696.89       8881.61       317.38 o                         
   5   3   0        574.00        542.47        49.38 o                         
   6   3   0       5035.57       5223.64       215.89 o                         
   7   3   0       1386.55       1494.80        97.37 o                         
   8   3   0       1357.65       1200.28        90.50 o                         
   9   3   0       1339.31       1151.11       112.65 o                         
  10   3   0         19.83        -69.29        79.13 o                         
   0   4   0      36871.52      38742.14      1427.63 o                         
   1   4   0        209.00        170.45        13.19 o                         
   2   4   0      13048.15      14166.96       418.88 o                         
   3   4   0       3899.00       3965.57       151.60 o                         
   4   4   0       1382.97       1276.64        71.77 o                         
   5   4   0       1803.16       1861.46        99.89 o                         
   6   4   0       5705.19       6307.74       256.07 o                         
   7   4   0         21.60         52.03        37.20 o                         
   8   4   0        931.01       1002.57       100.35 o                         
   9   4   0        600.43        622.88        86.99 o                         
  10   4   0          9.07         57.51        86.61 o                         
   1   5   0     112693.14     113591.09      3233.75 o                         
   2   5   0        161.33        177.03        20.15 o                         
   3   5   0       7750.59       8068.67       283.34 o                         
   4   5   0       1753.10       1687.85        86.77 o                         
   5   5   0        863.35        970.14        68.03 o                         
   6   5   0       3118.54       2986.29       143.39 o                         
   7   5   0       5265.77       4882.83       215.55 o                         
   8   5   0       1261.98       1264.44       116.75 o                         
   9   5   0       1309.90        987.57       116.21 o                         
  10   5   0         94.05        154.67        62.58 o                         
   0   6   0        989.61        991.33        53.08 o                         
   1   6   0      15226.85      15391.35       451.33 o                         
   2   6   0       3293.31       3607.38       121.58 o                         
   3   6   0      21337.38      24184.86       710.88 o                         
   4   6   0        253.39        234.27        30.78 o                         
   5   6   0       6628.05       7046.67       270.64 o                         
   6   6   0       1194.48       1093.55        77.18 o                         
   7   6   0        204.09        148.65        42.06 o                         
   8   6   0          2.14         11.52        54.01 o                         
   9   6   0        391.41        384.15        78.70 o                         
  10   6   0         71.55        165.40        66.47 o                         
   1   7   0      23113.97      22996.15       669.05 o                         
   2   7   0       1561.07       1550.31        63.64 o                         
   3   7   0       2763.93       3078.24       113.32 o                         
   4   7   0        169.01        178.72        30.32 o                         
   5   7   0       2187.90       2131.30       110.10 o                         
   6   7   0          3.54         48.08        30.31 o                         
   7   7   0       2876.89       2543.02       135.50 o                         
   8   7   0        767.43        639.46        90.16 o                         
   9   7   0        470.35        315.76        81.30 o                         
  10   7   0        196.75        279.35        74.50 o                         
   0   8   0       2911.19       2372.81       108.26 o                         
   1   8   0      17068.46      17234.85       507.18 o                         
   2   8   0       6650.21       6539.08       207.61 o                         
   3   8   0      42574.65      41715.93      1347.90 o                         
   4   8   0       5038.78       4793.45       188.25 o                         
   5   8   0      19990.91      20946.73       714.53 o                         
   6   8   0       1433.95       1309.39        86.15 o                         
   7   8   0       2274.88       2113.34       153.94 o                         
   8   8   0         87.06         83.58        63.94 o                         
   9   8   0         58.03        119.91        68.67 o                         
  10   8   0        527.12        543.99        91.41 o                         
   1   9   0       7850.41       7955.93       246.64 o                         
   2   9   0      10761.17      11076.73       338.89 o                         
   3   9   0       1292.47       1528.55        69.41 o                         
   4   9   0       1885.87       1985.55        97.83 o                         
   5   9   0       1479.35       1346.38        83.05 o                         
   6   9   0        173.20        167.99        30.17 o                         
   7   9   0        783.42        773.37        93.07 o                         
   8   9   0        174.61        130.23        64.73 o                         
   9   9   0         29.54        139.13        67.75 o                         
   0  10   0         49.96         40.19        20.98 o                         
   1  10   0       3806.55       3818.42       130.92 o                         
   2  10   0       1197.31        955.08        49.64 o                         
   3  10   0      16849.87      17011.44       514.57 o                         
   4  10   0       1935.70       1643.78        87.93 o                         
   5  10   0       7662.70       7884.40       301.20 o                         
   6  10   0         38.37         18.97        30.43 o                         
   7  10   0        264.28        410.62        76.68 o                         
   8  10   0        164.48        161.50        66.71 o                         
   9  10   0         95.33        158.50        76.21 o                         
   1  11   0       1804.30       1807.62        74.94 o                         
   2  11   0      15690.78      15213.82       460.76 o                         
   3  11   0        878.63        880.52        51.96 o                         
   4  11   0      15879.95      15622.34       540.75 o                         
   5  11   0       1372.12       1241.78        78.29 o                         
   6  11   0       2849.44       2770.07       138.98 o                         
   7  11   0         47.26         29.93        54.00 o                         
   8  11   0          0.45        -58.55        58.55 o                         
   9  11   0        115.27        131.13        74.04 o                         
   0  12   0        240.95        265.42        36.18 o                         
   1  12   0         12.95         -5.37        14.06 o                         
   2  12   0        492.37        492.69        39.55 o                         
   3  12   0       4143.33       4152.38       151.06 o                         
   4  12   0        719.82        616.72        48.15 o                         
   5  12   0       3592.99       3588.69       162.91 o                         
   6  12   0        118.10         74.63        50.70 o                         
   7  12   0        173.36         41.48        56.58 o                         
   8  12   0          0.01         25.54        61.06 o                         
   9  12   0         18.64         58.61        69.32 o                         
   1  13   0        270.46        237.28        23.92 o                         
   2  13   0      15575.38      15813.85       483.22 o                         
   3  13   0        938.06        935.72        55.15 o                         
   4  13   0      19917.32      20493.07       624.56 o                         
   5  13   0        543.66        521.40        50.17 o                         
   6  13   0       5289.11       5579.79       288.52 o                         
   7  13   0        241.41        193.95        65.00 o                         
   8  13   0          2.10         44.54        62.36 o                         
   9  13   0         24.83        -22.84        70.26 o                         
   0  14   0       4173.80       4269.13       194.93 o                         
   1  14   0         16.98         22.63        15.63 o                         
   2  14   0        344.15        322.71        35.69 o                         
   3  14   0         14.44         10.65        17.27 o                         
   4  14   0        187.81        245.26        33.85 o                         
   5  14   0         16.04         16.28        20.62 o                         
   6  14   0        677.39        503.08        77.81 o                         
   7  14   0         33.10        -55.14        55.14 o                         
   8  14   0        276.66        167.45        69.19 o                         
   9  14   0         15.76         91.64        67.06 o                         
   1  15   0        442.47        410.56        34.58 o                         
   2  15   0      12744.62      12782.90       400.92 o                         
   3  15   0        726.28        695.92        51.61 o                         
   4  15   0      12500.73      12646.32       407.78 o                         
   5  15   0        888.42        908.64        63.84 o                         
   6  15   0       1159.55       1308.98       116.71 o                         
   7  15   0        230.61        146.89        65.34 o                         
   8  15   0         73.29         62.00        63.00 o                         
   0  16   0      13602.62      14171.66       564.06 o                         
   1  16   0         41.35         70.48        21.04 o                         
   2  16   0       5359.51       5078.16       182.53 o                         
   3  16   0       1522.58       1374.09        74.40 o                         
   4  16   0        132.97        155.14        28.93 o                         
   5  16   0       1427.69       1440.30       116.16 o                         
   6  16   0        171.18        207.23        57.60 o                         
   7  16   0        346.23        235.49        65.47 o                         
   8  16   0        220.29        207.13        74.63 o                         
   1  17   0       1386.29       1386.98        65.32 o                         
   2  17   0       3062.93       3240.15       131.13 o                         
   3  17   0         86.16         79.19        25.50 o                         
   4  17   0       4642.09       4800.33       182.95 o                         
   5  17   0       1762.19       1854.73       136.52 o                         
   6  17   0        508.94        548.81        77.81 o                         
   7  17   0        545.17        406.13        76.01 o                         
   8  17   0         88.76        327.51       102.09 o                         
   0  18   0       2603.26       2507.21       138.92 o                         
   1  18   0        691.00        741.00        47.07 o                         
   2  18   0       1434.87       1451.57        65.18 o                         
   3  18   0       2525.45       2439.44       111.20 o                         
   4  18   0         26.82         25.19        26.21 o                         
   5  18   0       2009.36       1865.53       137.48 o                         
   6  18   0        243.66        284.38        70.47 o                         
   7  18   0        286.81        120.38        92.87 o                         
   8  18   0        113.22        237.03        94.98 o                         
   1  19   0       6785.16       7367.99       229.76 o                         
   2  19   0       1279.13       1226.07        60.49 o                         
   3  19   0        429.71        463.62        49.62 o                         
   4  19   0        549.87        616.75        51.39 o                         
   5  19   0        723.07        887.84        89.21 o                         
   6  19   0         86.19        298.49        89.23 o                         
   7  19   0        985.97        917.40       138.12 o                         
   0  20   0         23.46         48.72        29.25 o                         
   1  20   0        237.93        276.28        31.81 o                         
   2  20   0        360.23        389.82        39.38 o                         
   3  20   0       1665.47       1697.21        90.42 o                         
   4  20   0        197.33        136.41        45.91 o                         
   5  20   0        918.37       1029.63       123.21 o                         
   6  20   0          0.46         38.48        79.52 o                         
   7  20   0        111.43        289.43        95.06 o                         
   1  21   0       6204.75       6354.81       207.04 o                         
   2  21   0        152.13        162.36        30.46 o                         
   3  21   0       1215.25       1139.39        73.69 o                         
   4  21   0         31.02        161.19        55.67 o                         
   5  21   0        395.85        551.06       102.85 o                         
   6  21   0         52.63        139.78        87.91 o                         
   7  21   0        852.10       1024.67       146.10 o                         
   0  22   0         83.08         51.93        37.49 o                         
   1  22   0        184.66        206.57        30.58 o                         
   2  22   0         20.53         24.85        24.89 o                         
   3  22   0        296.69        280.39        37.61 o                         
   4  22   0         26.02        133.95        60.36 o                         
   5  22   0         46.54        189.54        82.30 o                         
   6  22   0        216.77        324.12        94.06 o                         
   1  23   0       2919.04       3007.61       117.83 o                         
   2  23   0         19.16         37.22        24.74 o                         
   3  23   0        375.93        365.63        63.67 o                         
   4  23   0          0.12          2.51        53.12 o                         
   5  23   0        132.07        269.93        84.82 o                         
   6  23   0        120.11        426.10       102.22 o                         
   0  24   0       2872.81       3104.21       174.29 o                         
   1  24   0          6.52         10.49        29.51 o                         
   2  24   0        960.12       1102.14        83.04 o                         
   3  24   0          5.44         42.66        55.25 o                         
   4  24   0          1.88        -55.80        55.80 o                         
   5  24   0         10.37        -43.63        77.92 o                         
   1  25   0        835.45        803.83        72.15 o                         
   2  25   0        121.53        177.63        43.79 o                         
   3  25   0         97.74        117.15        58.50 o                         
   4  25   0          4.45        -57.99        57.99 o                         
   5  25   0        121.39         74.33        80.71 o                         
   0  26   0       1170.35       1586.21       210.27 o                         
   1  26   0         83.86        117.19        53.11 o                         
   2  26   0        950.00       1048.41        85.02 o                         
   3  26   0          1.10         75.72        57.99 o                         
   4  26   0         28.86         27.68        79.62 o                         
   1  27   0        139.48        208.91        63.24 o                         
   2  27   0        142.90        176.85       100.19 o                         
   3  27   0          0.91        148.38        63.09 o                         
   0  28   0       1173.54       1270.75       195.17 o                         
   1  28   0          0.11        -13.34        46.94 o                         
   2  28   0        240.25        286.44        99.74 o                         
 -10   1   1          0.98         -7.78        52.04 o                         
  -9   1   1        284.51        246.76        84.75 o                         
  -8   1   1         24.13          0.89        25.54 o                         
  -7   1   1       6882.64       6392.23       261.09 o                         
  -6   1   1       1281.98       1102.22        87.09 o                         
  -5   1   1      14699.92      14810.40       516.78 o                         
  -4   1   1       2923.84       3148.70       132.70 o                         
  -3   1   1       3481.71       4150.83       158.24 o                         
  -2   1   1        713.27        862.60        42.08 o                         
  -1   1   1        528.91        589.77        19.29 o                         
   0   1   1       8930.59       9180.61       225.42 o                         
   1   1   1      13992.61      13614.29       336.22 o                         
   2   1   1      65700.00      76054.26      2440.40 o                         
   3   1   1      13644.17      15112.75       513.75 o                         
   4   1   1      17635.62      18447.87       628.91 o                         
   5   1   1       1315.32       1513.36        89.81 o                         
   6   1   1        123.88        123.79        37.23 o                         
   7   1   1         11.91         64.38        33.05 o                         
   8   1   1       1360.01       1243.11        95.46 o                         
   9   1   1          1.42         -4.52        32.26 o                         
  10   1   1       1009.91        948.83       162.60 o                         
 -10   2   1          3.11         37.69        50.67 o                         
  -9   2   1        142.09        103.73        46.14 o                         
  -8   2   1        215.37        139.19        42.35 o                         
  -7   2   1        339.78        412.69        59.82 o                         
  -6   2   1       1925.88       2076.89       109.89 o                         
  -5   2   1         57.57         70.21        24.46 o                         
  -4   2   1       7953.55       9114.07       382.83 o                         
  -3   2   1          1.10         13.78        12.23 o                         
  -2   2   1       2972.08       3061.52        96.70 o                         
  -1   2   1        235.45        341.32        20.55 o                         
   0   2   1        675.23        483.48        19.87 o                         
   1   2   1       2207.10       2422.16        81.42 o                         
   2   2   1       7893.90       9033.64       312.02 o                         
   3   2   1       2864.07       2977.01       126.74 o                         
   4   2   1       8934.00       9588.42       346.67 o                         
   5   2   1        722.83        752.48        60.63 o                         
   6   2   1        502.94        564.91        67.65 o                         
   7   2   1         70.34         80.22        34.90 o                         
   8   2   1        115.03        125.94        39.17 o                         
   9   2   1        337.95        299.26        71.08 o                         
  10   2   1          0.56         41.31        53.96 o                         
 -10   3   1         47.84         32.50        57.35 o                         
  -9   3   1        182.40         76.93        45.10 o                         
  -8   3   1        171.81         87.34        52.56 o                         
  -7   3   1       4631.28       4854.30       207.69 o                         
  -6   3   1        117.28         88.57        30.16 o                         
  -5   3   1      11642.98      11766.78       417.79 o                         
  -4   3   1       8130.14       9759.36       403.28 o                         
  -3   3   1       1520.76       1590.17        61.49 o                         
  -2   3   1      18892.85      18651.33       714.40 o                         
  -1   3   1       3331.95       3765.16       107.21 o                         
   0   3   1       2440.97       2266.37        63.24 o                         
   1   3   1       6622.70       7976.28       219.48 o                         
   2   3   1      14939.75      15258.82       454.42 o                         
   3   3   1       5894.25       6539.82       240.25 o                         
   4   3   1       9435.94       9938.04       359.04 o                         
   5   3   1          3.99        -10.82        16.89 o                         
   6   3   1        362.39        382.22        51.86 o                         
   7   3   1        340.47        389.03        62.77 o                         
   8   3   1        555.21        535.96        76.32 o                         
   9   3   1         64.81         87.22        54.68 o                         
  10   3   1        471.86        421.82        86.96 o                         
 -10   4   1          1.32        -50.14        54.86 o                         
  -9   4   1        322.93        211.15        59.38 o                         
  -8   4   1        759.63        648.41        97.72 o                         
  -7   4   1        664.73        669.97        69.85 o                         
  -6   4   1       6521.58       6471.24       296.04 o                         
  -5   4   1         27.30         32.46        19.25 o                         
  -4   4   1       9984.95      10070.49       355.81 o                         
  -3   4   1       1948.59       2125.65        76.75 o                         
  -2   4   1       7609.97       7956.60       320.61 o                         
  -1   4   1       3039.41       3519.40        93.60 o                         
   0   4   1       2003.08       1883.54        52.46 o                         
   1   4   1      30215.14      32569.70       857.06 o                         
   2   4   1      10582.09      12140.78       365.75 o                         
   3   4   1      16034.66      17829.20       600.64 o                         
   4   4   1       7494.57       8188.63       357.90 o                         
   5   4   1        848.28        887.00        70.04 o                         
   6   4   1       1555.08       1478.77        96.10 o                         
   7   4   1        341.28        315.36        57.27 o                         
   8   4   1        183.08        146.63        40.45 o                         
   9   4   1        728.80        705.76       108.56 o                         
  10   4   1          0.54         12.94        39.80 o                         
 -10   5   1        342.64        275.51        91.06 o                         
  -9   5   1         40.86        153.36        51.21 o                         
  -8   5   1        792.39        881.70       105.41 o                         
  -7   5   1        808.26        836.77        75.52 o                         
  -6   5   1         46.25         51.72        22.14 o                         
  -5   5   1       1839.29       1907.38        95.90 o                         
  -4   5   1       6355.54       6598.47       241.02 o                         
  -3   5   1        220.97        276.63        16.23 o                         
  -2   5   1      15584.15      17100.86       499.49 o                         
  -1   5   1      22886.02      24849.99       607.10 o                         
   0   5   1       2887.08       2754.91        70.27 o                         
   1   5   1      21088.94      21822.02       580.27 o                         
   2   5   1       5495.54       5361.72       173.66 o                         
   3   5   1         83.03         77.20        19.93 o                         
   4   5   1       9947.75      10234.75       370.85 o                         
   5   5   1       2396.15       2291.61       116.49 o                         
   6   5   1        350.19        364.38        56.76 o                         
   7   5   1       1712.84       1517.10       101.13 o                         
   8   5   1        246.46        239.28        55.04 o                         
   9   5   1        170.58         57.36        48.05 o                         
  10   5   1         51.99         68.39        48.32 o                         
 -10   6   1          2.82         20.69        41.50 o                         
  -9   6   1         57.15         46.03        45.79 o                         
  -8   6   1        576.99        482.46        87.33 o                         
  -7   6   1         92.84         48.51        41.35 o                         
  -6   6   1       4509.12       4610.62       195.10 o                         
  -5   6   1       2654.59       2505.42       115.07 o                         
  -4   6   1       5994.90       6373.30       237.26 o                         
  -3   6   1        504.94        601.88        30.43 o                         
  -2   6   1        546.41        521.96        26.62 o                         
  -1   6   1       5838.90       5569.87       173.00 o                         
   0   6   1       6158.59       6616.08       158.79 o                         
   1   6   1      21781.27      21218.06       564.11 o                         
   2   6   1       3453.69       3583.08       124.06 o                         
   3   6   1      12153.51      12403.69       382.66 o                         
   4   6   1       1454.20       1522.55        85.48 o                         
   5   6   1        482.49        572.69        58.82 o                         
   6   6   1        480.85        521.40        60.74 o                         
   7   6   1        154.66        164.32        45.25 o                         
   8   6   1         42.51         51.25        43.33 o                         
   9   6   1        595.87        537.71        91.28 o                         
  10   6   1          3.78         38.76        80.05 o                         
 -10   7   1        797.63        704.97       102.54 o                         
  -9   7   1         37.65        -26.48        42.06 o                         
  -8   7   1       1687.57       1801.77       145.25 o                         
  -7   7   1        211.22        113.05        42.36 o                         
  -6   7   1          0.31         15.59        19.78 o                         
  -5   7   1        552.43        620.96        48.33 o                         
  -4   7   1       7344.52       7320.25       268.17 o                         
  -3   7   1      11368.83      11464.19       344.10 o                         
  -2   7   1      19113.14      20421.41       768.07 o                         
  -1   7   1      13005.92      13360.24       396.28 o                         
   0   7   1      10691.57      11447.72       311.09 o                         
   1   7   1       5493.06       5419.55       156.54 o                         
   2   7   1        785.78        844.92        44.52 o                         
   3   7   1       3361.49       3284.67       110.08 o                         
   4   7   1       1054.62       1125.96        70.66 o                         
   5   7   1       7562.78       7353.66       286.72 o                         
   6   7   1        944.53        900.38        77.32 o                         
   7   7   1       3379.53       3006.08       155.22 o                         
   8   7   1         26.73         21.86        38.19 o                         
   9   7   1        360.03        333.13        70.29 o                         
 -10   8   1          0.59        -26.44        45.10 o                         
  -9   8   1         63.03         77.26        47.96 o                         
  -8   8   1        747.47        680.72       105.14 o                         
  -7   8   1         75.47         14.28        37.94 o                         
  -6   8   1       4049.58       4064.97       178.77 o                         
  -5   8   1        972.57       1030.36        66.92 o                         
  -4   8   1       2221.64       2293.88       104.33 o                         
  -3   8   1       2418.04       2499.31       107.89 o                         
  -2   8   1        418.91        461.02        31.58 o                         
  -1   8   1          1.32         -6.96         9.48 o                         
   0   8   1       7075.15       7028.97       183.50 o                         
   1   8   1       1620.91       1458.09        60.21 o                         
   2   8   1       3416.18       3452.31       121.93 o                         
   3   8   1       5403.94       5147.95       177.69 o                         
   4   8   1        147.00        190.91        27.28 o                         
   5   8   1       2399.68       2327.49       121.31 o                         
   6   8   1         21.39         24.49        27.69 o                         
   7   8   1         85.74         60.64        33.91 o                         
   8   8   1         52.18         18.73        40.88 o                         
   9   8   1        250.53        161.15        59.30 o                         
 -10   9   1        553.82        475.90        81.27 o                         
  -9   9   1          0.00         -9.38        45.74 o                         
  -8   9   1       1300.44       1444.00       137.26 o                         
  -7   9   1          9.60         53.20        41.46 o                         
  -6   9   1         72.20         97.78        19.08 o                         
  -5   9   1        922.06        973.54        63.15 o                         
  -4   9   1       4486.34       4562.40       181.80 o                         
  -3   9   1       7067.11       7560.99       273.85 o                         
  -2   9   1      13119.75      13164.34       398.81 o                         
  -1   9   1      11787.99      12393.68       373.10 o                         
   0   9   1       9958.33      10287.40       284.97 o                         
   1   9   1       1520.39       1482.48        71.93 o                         
   2   9   1          3.74         20.25        12.35 o                         
   3   9   1       2790.45       2690.07       107.14 o                         
   4   9   1        107.54        116.44        26.37 o                         
   5   9   1       7420.52       7646.76       262.30 o                         
   6   9   1         40.63         58.50        27.93 o                         
   7   9   1       3499.92       3516.32       176.09 o                         
   8   9   1         48.27         41.69        50.06 o                         
   9   9   1        206.92        219.34        64.09 o                         
  -9  10   1        731.41        603.19        98.47 o                         
  -8  10   1        153.40        184.22        65.90 o                         
  -7  10   1        714.86        816.39       112.41 o                         
  -6  10   1         21.06         23.80        36.07 o                         
  -5  10   1        530.31        560.42        50.37 o                         
  -4  10   1        105.48        138.26        26.13 o                         
  -3  10   1       8536.52       8845.03       316.68 o                         
  -2  10   1        990.32        847.73        45.52 o                         
  -1  10   1       4663.47       4574.50       151.60 o                         
   0  10   1      10135.55      10656.46       295.55 o                         
   1  10   1        494.29        673.19        38.43 o                         
   2  10   1       1883.56       1985.50        82.35 o                         
   3  10   1       1653.95       1598.12        75.71 o                         
   4  10   1       1464.84       1525.91        77.96 o                         
   5  10   1       1283.55       1388.24        88.45 o                         
   6  10   1       4830.85       4855.38       213.03 o                         
   7  10   1         19.00         33.32        41.65 o                         
   8  10   1        634.08        685.59       106.21 o                         
   9  10   1          6.02         59.74        47.10 o                         
  -9  11   1          0.22         12.68        48.08 o                         
  -8  11   1        729.31        715.37       112.06 o                         
  -7  11   1          8.85         -9.61        35.08 o                         
  -6  11   1         85.03         95.77        43.54 o                         
  -5  11   1         77.72         79.63        21.11 o                         
  -4  11   1       1461.36       1490.01        82.42 o                         
  -3  11   1       3385.92       3376.32       143.13 o                         
  -2  11   1      12707.29      13422.53       409.94 o                         
  -1  11   1       7319.35       6787.83       217.23 o                         
   0  11   1       5803.35       5618.19       167.01 o                         
   1  11   1       1995.08       2124.47        85.98 o                         
   2  11   1        981.72       1296.54        62.85 o                         
   3  11   1        274.98        331.11        35.21 o                         
   4  11   1         82.69         75.25        23.61 o                         
   5  11   1       3130.80       3519.53       162.58 o                         
   6  11   1        257.92        259.78        51.40 o                         
   7  11   1       1062.31       1006.91       125.97 o                         
   8  11   1        104.50         95.11        54.18 o                         
   9  11   1         76.91         98.17        49.34 o                         
  -9  12   1        898.55        975.88       139.09 o                         
  -8  12   1         31.95         58.70        51.49 o                         
  -7  12   1        284.95        328.76        74.12 o                         
  -6  12   1        483.43        513.65        82.51 o                         
  -5  12   1       1043.17       1034.37        71.32 o                         
  -4  12   1        969.06       1081.34        68.02 o                         
  -3  12   1       9416.63       9752.08       312.65 o                         
  -2  12   1      12712.78      12827.71       396.09 o                         
  -1  12   1      12198.10      12461.62       381.79 o                         
   0  12   1      11846.80      11292.22       316.40 o                         
   1  12   1       3514.01       3867.60       115.08 o                         
   2  12   1        151.85        127.42        24.65 o                         
   3  12   1         69.98         66.46        19.11 o                         
   4  12   1       3686.68       3670.44       146.06 o                         
   5  12   1       1585.19       1580.83        95.47 o                         
   6  12   1       3020.96       3019.26       155.65 o                         
   7  12   1        201.45        114.84        57.10 o                         
   8  12   1       1033.36        997.68       134.54 o                         
   9  12   1          0.90         11.32        44.36 o                         
  -9  13   1          5.52        121.92        56.60 o                         
  -8  13   1         40.37          5.59        42.46 o                         
  -7  13   1         53.87         49.25        39.24 o                         
  -6  13   1         86.86         74.19        41.74 o                         
  -5  13   1        156.15        203.63        35.80 o                         
  -4  13   1        401.46        434.63        53.00 o                         
  -3  13   1          0.86         -1.49        14.13 o                         
  -2  13   1       1640.28       1694.90        85.67 o                         
  -1  13   1        483.38        513.64        38.58 o                         
   0  13   1        257.16        284.76        28.54 o                         
   1  13   1          2.58          9.01        11.44 o                         
   2  13   1        703.56        745.20        47.79 o                         
   3  13   1        149.59        189.85        30.07 o                         
   4  13   1         56.51         54.55        22.40 o                         
   5  13   1         79.24         55.14        30.33 o                         
   6  13   1         37.30         22.19        22.64 o                         
   7  13   1        341.48        298.95        74.59 o                         
   8  13   1         12.64          3.10        43.34 o                         
   9  13   1         15.32         35.76        58.48 o                         
  -9  14   1        841.47        731.13       115.68 o                         
  -8  14   1          1.30        -18.84        44.92 o                         
  -7  14   1        889.33        927.21       121.92 o                         
  -6  14   1         20.94          2.55        31.42 o                         
  -5  14   1        800.23        778.07        97.32 o                         
  -4  14   1        747.51        858.10        65.79 o                         
  -3  14   1       7239.53       7820.55       260.48 o                         
  -2  14   1       4679.20       4802.56       171.13 o                         
  -1  14   1       7644.47       7847.40       215.52 o                         
   0  14   1       8377.18       8379.44       245.87 o                         
   1  14   1        256.88        285.77        30.68 o                         
   2  14   1        359.38        396.21        42.97 o                         
   3  14   1        520.96        512.51        46.39 o                         
   4  14   1       3653.74       3722.58       149.07 o                         
   5  14   1         24.60         20.79        26.56 o                         
   6  14   1       5471.63       6165.11       315.33 o                         
   7  14   1        184.83        127.29        50.89 o                         
   8  14   1        845.33        876.48       121.99 o                         
  -9  15   1          5.78        -44.34        44.34 o                         
  -8  15   1         58.70         71.85        49.12 o                         
  -7  15   1        264.55        274.39        67.44 o                         
  -6  15   1        110.15         38.46        43.48 o                         
  -5  15   1        692.84        819.36        99.97 o                         
  -4  15   1         22.27         31.22        23.70 o                         
  -3  15   1        457.73        550.90        48.11 o                         
  -2  15   1        298.25        256.45        33.59 o                         
  -1  15   1        496.40        525.62        37.55 o                         
   0  15   1       1248.68       1266.08        59.21 o                         
   1  15   1        585.70        554.27        39.89 o                         
   2  15   1       1481.94       1524.67        75.93 o                         
   3  15   1        841.82        864.46        56.74 o                         
   4  15   1        424.65        381.41        44.20 o                         
   5  15   1        478.19        553.91        60.45 o                         
   6  15   1         12.55         11.08        37.63 o                         
   7  15   1         83.43         47.18        45.28 o                         
   8  15   1        127.00        153.67        82.33 o                         
  -8  16   1         67.11         70.19        50.25 o                         
  -7  16   1        105.66        173.27        59.18 o                         
  -6  16   1        599.54        549.63        89.96 o                         
  -5  16   1        253.65        262.57        62.51 o                         
  -4  16   1         25.99         48.93        22.53 o                         
  -3  16   1       4404.98       4263.64       162.34 o                         
  -2  16   1       3760.00       3720.19       144.17 o                         
  -1  16   1       5872.64       5747.98       182.30 o                         
   0  16   1       3743.16       3812.70       144.49 o                         
   1  16   1        439.45        484.86        42.77 o                         
   2  16   1        656.55        673.75        54.53 o                         
   3  16   1        343.62        414.17        48.09 o                         
   4  16   1        808.65        841.25        62.23 o                         
   5  16   1        691.85        607.41        63.54 o                         
   6  16   1       1492.08       1738.05       136.33 o                         
   7  16   1         34.57        -49.59        49.59 o                         
   8  16   1        388.68        174.85        75.58 o                         
  -8  17   1        163.69        157.32        58.35 o                         
  -7  17   1        140.29        187.72        66.77 o                         
  -6  17   1         54.69        159.60        48.94 o                         
  -5  17   1        430.13        555.88        84.32 o                         
  -4  17   1         83.51        129.13        27.31 o                         
  -3  17   1       1316.89       1441.44        79.08 o                         
  -2  17   1       1543.55       1797.92        88.49 o                         
  -1  17   1        437.50        468.67        42.60 o                         
   0  17   1       1833.77       2003.50        91.82 o                         
   1  17   1          9.74         47.80        15.70 o                         
   2  17   1       2055.94       1950.72        84.99 o                         
   3  17   1        743.18        810.18        75.59 o                         
   4  17   1        456.82        570.59        59.85 o                         
   5  17   1       1138.47       1237.43        80.61 o                         
   6  17   1        105.06        186.81        75.99 o                         
   7  17   1        299.79        388.37       112.08 o                         
   8  17   1        166.37         14.12        70.40 o                         
  -8  18   1        140.56         81.61        51.60 o                         
  -7  18   1          3.19         66.55        45.73 o                         
  -6  18   1        524.78        473.55        87.17 o                         
  -5  18   1        708.97        912.16       111.25 o                         
  -4  18   1        784.83        757.76        98.53 o                         
  -3  18   1       1633.94       1575.55        82.90 o                         
  -2  18   1        137.68        183.18        30.67 o                         
  -1  18   1        170.01        161.03        26.33 o                         
   0  18   1       2421.97       2423.51        94.91 o                         
   1  18   1        453.33        518.64        41.30 o                         
   2  18   1       1751.07       1722.00        72.41 o                         
   3  18   1       1245.17       1065.63        69.14 o                         
   4  18   1         86.42         66.31        27.73 o                         
   5  18   1        263.97        275.89        66.14 o                         
   6  18   1        357.99        381.84       108.45 o                         
   7  18   1         12.85        113.63        64.17 o                         
  -8  19   1        104.54        107.60        67.58 o                         
  -7  19   1        245.98        264.84        71.01 o                         
  -6  19   1         17.02         76.94        45.93 o                         
  -5  19   1        888.52        846.30       112.56 o                         
  -4  19   1         33.65         32.64        37.23 o                         
  -3  19   1       1123.06       1107.60        70.74 o                         
  -2  19   1        636.43        761.75        49.85 o                         
  -1  19   1        741.56        746.75        52.67 o                         
   0  19   1       2444.53       2639.91       104.07 o                         
   1  19   1         23.67          5.74        15.90 o                         
   2  19   1        547.60        616.78        51.03 o                         
   3  19   1        396.26        429.85        50.88 o                         
   4  19   1         38.82         21.97        28.28 o                         
   5  19   1        890.86       1212.93       136.11 o                         
   6  19   1         36.42         71.60        62.35 o                         
   7  19   1        468.54        459.62       128.37 o                         
  -7  20   1          0.57         20.68        37.83 o                         
  -6  20   1       1163.06       1343.73       131.54 o                         
  -5  20   1        117.04        127.54        54.16 o                         
  -4  20   1        874.27        931.57        96.66 o                         
  -3  20   1        458.17        545.11        60.26 o                         
  -2  20   1          0.11          0.66        16.82 o                         
  -1  20   1         20.71         30.36        17.90 o                         
   0  20   1       1380.24       1352.42        67.92 o                         
   1  20   1       1316.90       1248.28        64.45 o                         
   2  20   1       1220.77       1159.11        61.44 o                         
   3  20   1       2342.63       2377.59       132.09 o                         
   4  20   1         39.67         14.97        31.72 o                         
   5  20   1        593.04        473.93        92.38 o                         
   6  20   1         11.67         59.59        78.81 o                         
   7  20   1         50.63         61.47        70.91 o                         
  -7  21   1         16.63        -51.17        51.17 o                         
  -6  21   1          0.48         52.39        42.16 o                         
  -5  21   1         12.14         41.46        42.91 o                         
  -4  21   1        154.59        144.72        50.35 o                         
  -3  21   1         38.95         68.53        27.42 o                         
  -2  21   1        388.20        369.90        41.41 o                         
  -1  21   1        115.59         87.55        23.10 o                         
   0  21   1        117.65        180.57        28.20 o                         
   1  21   1        213.76        241.24        29.88 o                         
   2  21   1         29.22         49.79        26.84 o                         
   3  21   1         11.13        -13.91        28.35 o                         
   4  21   1          0.50         12.67        35.48 o                         
   5  21   1         92.02        167.27        59.46 o                         
   6  21   1         17.74        124.96        69.71 o                         
  -6  22   1        851.37        789.28       151.65 o                         
  -5  22   1        368.36        337.11        71.38 o                         
  -4  22   1       1234.89       1057.44       106.91 o                         
  -3  22   1        123.95        150.28        32.03 o                         
  -2  22   1         85.29         77.87        23.14 o                         
  -1  22   1        419.84        378.73        41.88 o                         
   0  22   1        888.53       1056.22        60.19 o                         
   1  22   1       1890.87       1975.66       115.41 o                         
   2  22   1        987.01        922.35        79.12 o                         
   3  22   1       1673.76       1647.71       108.50 o                         
   4  22   1        260.83        309.53        69.89 o                         
   5  22   1        177.72        112.18        49.90 o                         
   6  22   1         31.96        130.26        72.10 o                         
  -6  23   1         11.56         36.22        63.90 o                         
  -5  23   1        171.31        133.96        69.79 o                         
  -4  23   1        122.17        142.38        52.23 o                         
  -3  23   1         65.75        118.85        29.17 o                         
  -2  23   1         54.27         51.43        22.64 o                         
  -1  23   1        140.22        141.53        27.78 o                         
   0  23   1         30.47         37.02        31.50 o                         
   1  23   1        163.70        154.75        40.69 o                         
   2  23   1        108.43         87.31        33.35 o                         
   3  23   1         33.52        105.31        34.13 o                         
   4  23   1        108.81         71.28        44.14 o                         
   5  23   1          0.61         16.72        50.33 o                         
   6  23   1          0.01        -31.80        69.16 o                         
  -6  24   1        476.25        487.38       117.39 o                         
  -5  24   1         66.89        115.07        74.08 o                         
  -4  24   1        474.51        583.28       116.82 o                         
  -3  24   1        174.23        170.16        36.24 o                         
  -2  24   1          0.05          2.42        19.28 o                         
  -1  24   1          0.79         44.24        27.50 o                         
   0  24   1        370.13        464.17        64.42 o                         
   1  24   1        409.99        454.07        62.15 o                         
   2  24   1        359.75        381.66        61.41 o                         
   3  24   1        733.68        853.86        78.76 o                         
   4  24   1         63.37          1.63        40.38 o                         
   5  24   1        198.13        206.00        61.87 o                         
  -5  25   1        374.25        220.95        77.17 o                         
  -4  25   1         96.33         86.01        58.96 o                         
  -3  25   1        201.75        220.18        54.52 o                         
  -2  25   1          0.15         -6.10        27.30 o                         
  -1  25   1         77.24         62.09        34.17 o                         
   0  25   1        252.08        360.97        54.91 o                         
   1  25   1        484.07        448.49        65.35 o                         
   2  25   1        579.12        611.90        75.25 o                         
   3  25   1        207.02        259.54        58.17 o                         
   4  25   1        292.65        210.79        53.01 o                         
   5  25   1         36.70         58.31        49.56 o                         
  -4  26   1         30.22        121.35        55.33 o                         
  -3  26   1         66.55         84.74       111.64 o                         
  -2  26   1         11.07        205.05        91.83 o                         
  -1  26   1          4.98         24.96        29.71 o                         
   0  26   1         71.28        104.94        37.71 o                         
   1  26   1         83.44        118.59        37.21 o                         
   2  26   1         63.46         14.53        35.83 o                         
   3  26   1        124.82        215.49        63.72 o                         
   4  26   1          2.75         40.56        46.75 o                         
  -3  27   1         99.31        -72.03        79.42 o                         
  -2  27   1          4.44        -61.41        69.34 o                         
  -1  27   1          1.56         84.99        57.51 o                         
   0  27   1        250.65        299.32        48.54 o                         
   1  27   1        199.50        229.60        47.23 o                         
   2  27   1        500.98        586.75        68.76 o                         
   3  27   1        133.38        192.60        58.40 o                         
  -2  28   1         90.96         48.81        93.59 o                         
  -1  28   1         69.53        -11.11        75.68 o                         
   0  28   1        129.96        139.63        62.00 o                         
   1  28   1          0.99         14.36        32.20 o                         
   2  28   1          1.84         79.04        45.06 o                         
 -10   0   2        697.03        497.67       191.09 o                         
  -9   0   2        433.54        751.74       199.31 o                         
  -8   0   2       1278.66       1189.38       124.44 o                         
  -7   0   2       1435.98       1111.12       111.91 o                         
  -6   0   2       9547.35       9228.49       475.96 o                         
  -5   0   2      24319.58      25117.52      1746.10 o                         
  -4   0   2      24204.41      20892.55      1436.11 o                         
  -3   0   2      48357.82      52455.16      2389.26 o                         
  -2   0   2       3263.63       3397.31       173.62 o                         
  -1   0   2      27926.90      27509.20      1030.11 o                         
   0   0   2       2244.75       1889.60        83.26 o                         
   1   0   2        518.78        703.03        42.10 o                         
   2   0   2         53.54         31.76        18.45 o                         
   3   0   2      31236.12      30755.19      1433.10 o                         
   4   0   2      15771.24      15106.49      1037.60 o                         
   5   0   2      14644.40      13292.42       943.91 o                         
   6   0   2       1643.47       1871.54       171.47 o                         
   7   0   2       1852.87       2046.51       191.54 o                         
   8   0   2        271.42        200.94       108.59 o                         
   9   0   2        416.23        145.72       109.95 o                         
 -10   1   2         40.66         57.12       117.06 o                         
  -9   1   2        122.30        118.85       118.50 o                         
  -8   1   2         60.23        -13.93        66.55 o                         
  -7   1   2        187.34        162.40        46.76 o                         
  -6   1   2        320.67        268.08        54.66 o                         
  -5   1   2        679.48        591.84        94.22 o                         
  -4   1   2       1446.79       1319.88       117.54 o                         
  -3   1   2        204.90        171.03        24.38 o                         
  -2   1   2       4056.71       4308.77       152.05 o                         
  -1   1   2       6152.81       6231.85       171.24 o                         
   1   1   2        238.50        234.91        14.55 o                         
   2   1   2        653.04        684.47        38.96 o                         
   3   1   2       1375.76       1548.21       169.31 o                         
   4   1   2        604.52        632.56        86.06 o                         
   5   1   2        192.94        180.13        78.12 o                         
   6   1   2        261.18        273.19        66.90 o                         
   7   1   2         70.73        -26.63        66.28 o                         
   8   1   2         74.00         92.07        72.50 o                         
   9   1   2         37.26        118.30        76.91 o                         
 -10   2   2        412.86        490.28       131.63 o                         
  -9   2   2        873.33        753.44       154.85 o                         
  -8   2   2        623.65        514.24        87.65 o                         
  -7   2   2       1525.41       1605.23        99.39 o                         
  -6   2   2       7060.67       6918.78       312.73 o                         
  -5   2   2      14554.08      14687.78       589.41 o                         
  -4   2   2       9287.46       9885.28       733.68 o                         
  -3   2   2      33650.30      34875.88      2327.29 o                         
  -2   2   2          0.46         13.67         6.36 o                         
  -1   2   2       1428.54       1603.97        51.06 o                         
   0   2   2      10922.92      12356.44       332.07 o                         
   1   2   2       3502.80       3407.78        86.50 o                         
   2   2   2        221.38        322.54        30.22 o                         
   3   2   2       9111.91       9834.68       409.19 o                         
   4   2   2      11133.46      12077.89       495.51 o                         
   5   2   2       9557.58       9651.94       411.52 o                         
   6   2   2       2195.37       2112.92       145.52 o                         
   7   2   2        948.80       1078.47       102.85 o                         
   8   2   2        654.07        739.59        93.70 o                         
   9   2   2        255.48        201.84       100.04 o                         
 -10   3   2        251.19        392.32       135.92 o                         
  -9   3   2        865.45        821.51       152.21 o                         
  -8   3   2        174.75        169.70        73.49 o                         
  -7   3   2       1560.63       1465.81       119.84 o                         
  -6   3   2       5343.23       5106.87       240.20 o                         
  -5   3   2       3331.03       3105.61       156.37 o                         
  -4   3   2      22084.54      23255.39      1087.51 o                         
  -2   3   2      14644.58      14368.65       555.23 o                         
  -1   3   2       4560.26       4677.64       131.43 o                         
   0   3   2       3510.45       3160.67        93.08 o                         
   1   3   2       5654.23       5618.85       147.37 o                         
   3   3   2      17444.96      20555.26       984.52 o                         
   4   3   2       5553.09       6243.95       283.18 o                         
   5   3   2       3728.10       4105.11       208.31 o                         
   6   3   2       2433.93       2625.63       166.46 o                         
   7   3   2        106.97        122.84        67.13 o                         
   8   3   2        677.23        688.51        88.01 o                         
   9   3   2        242.63        117.05       100.04 o                         
 -10   4   2        150.13        133.09       127.65 o                         
  -9   4   2        896.53        674.94       108.89 o                         
  -8   4   2        546.78        510.82        95.86 o                         
  -7   4   2       1750.24       1428.42       161.66 o                         
  -6   4   2       4201.69       4265.52       213.33 o                         
  -5   4   2       2228.79       2234.62       119.53 o                         
  -4   4   2      10244.34      10808.26       799.08 o                         
  -3   4   2      19646.95      17406.99      1203.39 o                         
  -2   4   2        998.04        881.79       110.42 o                         
  -1   4   2      27479.78      22481.62      1489.09 o                         
   0   4   2      10277.05      10372.93       311.48 o                         
   1   4   2       1667.24       1793.81       141.15 o                         
   2   4   2      15229.81      17613.21      1192.71 o                         
   3   4   2      12105.29      14787.39       723.67 o                         
   4   4   2       1330.74       1504.56       107.54 o                         
   5   4   2       4489.07       4823.78       238.60 o                         
   6   4   2       2579.41       2903.21       176.11 o                         
   7   4   2        346.46        402.42        74.90 o                         
   8   4   2        738.50        711.52        93.42 o                         
   9   4   2        183.94         20.42        98.18 o                         
 -10   5   2        205.36        142.58       135.95 o                         
  -9   5   2        649.30        409.28        99.09 o                         
  -8   5   2         61.58        186.83        78.35 o                         
  -7   5   2       2322.75       2207.63       203.04 o                         
  -6   5   2       4507.29       4300.93       202.28 o                         
  -5   5   2       6153.06       6526.17       372.79 o                         
  -4   5   2      13838.88      15999.25      1140.20 o                         
  -3   5   2       6457.98       7494.23       567.33 o                         
  -2   5   2      16178.63      13112.52       907.01 o                         
  -1   5   2      11938.38      11422.62       771.34 o                         
   0   5   2      10531.86      10654.66       714.82 o                         
   1   5   2      12608.38      12464.93       588.58 o                         
   2   5   2       7081.19       7729.82       394.47 o                         
   3   5   2       9513.38      10343.08       523.55 o                         
   4   5   2       9762.23      10000.52       523.36 o                         
   5   5   2       3593.85       3842.03       202.18 o                         
   6   5   2       3479.73       3545.38       200.01 o                         
   7   5   2         37.85         98.16        76.81 o                         
   8   5   2        519.94        471.73        88.22 o                         
   9   5   2        193.01        220.19        99.32 o                         
 -10   6   2        164.48        279.68       132.29 o                         
  -9   6   2       1011.06        861.70       121.10 o                         
  -8   6   2       1186.02       1012.94       120.32 o                         
  -7   6   2       1512.45       1537.43       166.34 o                         
  -6   6   2       4932.02       5139.86       240.08 o                         
  -5   6   2         64.44         -6.49       100.80 o                         
  -4   6   2       2621.99       2678.92       281.60 o                         
  -3   6   2      10249.42      10788.19       784.15 o                         
  -2   6   2       5552.28       4913.18       382.45 o                         
  -1   6   2      23276.22      21677.98       999.77 o                         
   0   6   2      38653.36      39380.47      2514.45 o                         
   2   6   2      18730.34      16214.07      1105.38 o                         
   3   6   2       2471.92       2415.60       164.66 o                         
   4   6   2         64.65         70.84        49.47 o                         
   5   6   2       3224.74       3445.72       187.74 o                         
   6   6   2       1829.05       1834.21       135.53 o                         
   7   6   2        750.77        733.39       100.03 o                         
   8   6   2       1114.27       1142.90       133.32 o                         
   9   6   2        252.69        472.61       104.77 o                         
 -10   7   2        121.09        224.61       139.50 o                         
  -9   7   2        246.63         93.21        92.63 o                         
  -8   7   2        147.25         75.75       105.84 o                         
  -7   7   2        729.64        649.06       129.51 o                         
  -6   7   2       1436.47       1410.29       152.30 o                         
  -5   7   2       3670.47       3477.55       353.96 o                         
  -4   7   2       9398.48      10644.90       800.61 o                         
  -3   7   2       1666.18       1752.25       207.95 o                         
  -2   7   2       9053.04       9658.13       694.50 o                         
  -1   7   2        686.86        585.97        56.80 o                         
   0   7   2        729.51        685.82        27.70 o                         
   1   7   2        400.03        433.93        23.41 o                         
   2   7   2       2695.55       2898.10       272.85 o                         
   3   7   2       5686.86       6111.93       330.35 o                         
   4   7   2       5639.12       5674.45       326.65 o                         
   5   7   2       1196.94       1208.00       103.10 o                         
   6   7   2       1222.54       1296.89       117.64 o                         
   7   7   2        241.04        339.76        80.30 o                         
   8   7   2        210.43        299.01       104.08 o                         
   9   7   2         74.19         85.14       102.58 o                         
 -10   8   2        395.27        512.49       107.51 o                         
  -9   8   2        999.27        968.83       125.91 o                         
  -8   8   2       2249.89       2180.54       212.93 o                         
  -7   8   2       4763.56       5135.52       348.63 o                         
  -6   8   2       4673.22       4626.13       310.38 o                         
  -5   8   2       3402.61       3559.82       354.22 o                         
  -4   8   2        361.53        351.25       136.18 o                         
  -3   8   2      12000.93      14254.92      1013.37 o                         
  -2   8   2       9655.28      10588.65       756.92 o                         
  -1   8   2          2.30          0.70        15.66 o                         
   0   8   2      26149.32      26097.96       697.91 o                         
   1   8   2        145.97        120.96        14.86 o                         
   2   8   2      20101.68      22685.22      1514.67 o                         
   3   8   2        216.59         27.06        95.34 o                         
   4   8   2       2826.85       2715.97       188.13 o                         
   5   8   2       3455.76       3418.72       188.60 o                         
   6   8   2       3241.97       3078.62       184.53 o                         
   7   8   2       1698.36       1612.17       128.19 o                         
   8   8   2       1172.96       1120.86       137.15 o                         
   9   8   2        418.11        502.12       111.62 o                         
 -10   9   2        119.89        129.50        98.61 o                         
  -9   9   2         61.91        110.50       114.22 o                         
  -8   9   2        827.93        939.95       143.30 o                         
  -7   9   2       1485.74       1421.13       172.70 o                         
  -6   9   2        263.95        372.15       102.41 o                         
  -5   9   2       2813.64       3380.41       348.07 o                         
  -4   9   2       2525.24       1950.90       240.70 o                         
  -3   9   2       1469.85       1655.88       203.63 o                         
  -2   9   2       7421.51       7413.07       495.32 o                         
  -1   9   2       2186.31       2349.54       193.66 o                         
   0   9   2        756.41        792.40        31.93 o                         
   1   9   2       2029.92       1914.55        66.65 o                         
   2   9   2       1638.09       1708.15        74.48 o                         
   3   9   2       1815.15       1655.81       204.79 o                         
   4   9   2       2816.97       2690.33       151.09 o                         
   5   9   2        438.87        455.70        60.71 o                         
   6   9   2       1172.66       1150.76       111.62 o                         
   7   9   2        897.79        799.97       101.51 o                         
   8   9   2         39.98          4.58        95.51 o                         
   9   9   2         90.74        285.86       105.04 o                         
 -10  10   2        279.62        303.91       105.72 o                         
  -9  10   2        527.04        628.76       120.05 o                         
  -8  10   2       1363.50       1464.00       145.13 o                         
  -7  10   2        831.04        957.96       147.68 o                         
  -6  10   2       2596.35       2607.90       218.39 o                         
  -5  10   2       1221.29       1254.59       210.55 o                         
  -4  10   2        354.94        218.39       123.01 o                         
  -3  10   2       7282.92       6636.39       441.27 o                         
  -2  10   2       3873.50       3602.64       263.22 o                         
  -1  10   2         31.03         51.83        22.93 o                         
   0  10   2      19750.23      18368.93       497.13 o                         
   1  10   2        127.91        122.84        16.31 o                         
   2  10   2      11270.84      10488.21       329.67 o                         
   3  10   2        212.15        120.47       101.65 o                         
   4  10   2       1066.70        949.85        82.68 o                         
   5  10   2       1551.97       1396.53       107.86 o                         
   6  10   2        754.43        844.48        90.02 o                         
   7  10   2       1077.32       1214.51       108.77 o                         
   8  10   2        607.72        779.11       116.62 o                         
   9  10   2        321.94        391.77       136.66 o                         
  -9  11   2        571.74        810.10       120.01 o                         
  -8  11   2       1701.91       1736.20       158.16 o                         
  -7  11   2       2837.01       2733.22       244.98 o                         
  -6  11   2       1370.28       1574.09       170.60 o                         
  -5  11   2       2845.09       2734.61       309.48 o                         
  -4  11   2       1932.75       2080.14       112.38 o                         
  -3  11   2        822.23        827.54        83.14 o                         
  -2  11   2      12720.90      13429.00       883.69 o                         
  -1  11   2      16834.58      16730.94       501.35 o                         
   0  11   2        116.95        137.88        19.25 o                         
   1  11   2      18139.50      16945.46       428.95 o                         
   2  11   2        493.05        478.47        39.68 o                         
   3  11   2       3229.62       3928.94       357.01 o                         
   4  11   2       1802.54       1467.93       215.46 o                         
   5  11   2        880.96        863.75        83.48 o                         
   6  11   2       1743.23       1699.60       127.45 o                         
   7  11   2       1733.16       1792.66       182.83 o                         
   8  11   2        550.32        462.38       106.46 o                         
   9  11   2        341.65        272.41        91.85 o                         
  -9  12   2        272.06        132.61       104.06 o                         
  -8  12   2        592.08        671.58       116.84 o                         
  -7  12   2        274.17        141.21       108.17 o                         
  -6  12   2        745.87        859.13       134.63 o                         
  -5  12   2        279.31        383.76       160.13 o                         
  -4  12   2        171.22        212.39        37.46 o                         
  -3  12   2       1862.26       1306.86       118.14 o                         
  -2  12   2       1166.09       1012.17       111.57 o                         
  -1  12   2         35.56         32.55        15.29 o                         
   0  12   2       6910.55       6261.50       464.33 o                         
   1  12   2         71.21         67.86        15.57 o                         
   2  12   2       3118.45       3198.89       124.79 o                         
   3  12   2        115.93        298.88       107.42 o                         
   4  12   2        305.31        127.20       121.54 o                         
   5  12   2        445.20        312.90        66.67 o                         
   6  12   2        246.25        254.63        65.85 o                         
   7  12   2        490.99        298.52       110.17 o                         
   8  12   2        235.78        454.88       139.22 o                         
  -9  13   2        679.94        887.22       125.83 o                         
  -8  13   2       1223.23       1101.59       135.28 o                         
  -7  13   2       2492.37       2658.99       241.05 o                         
  -6  13   2       1462.20       1800.44       184.82 o                         
  -5  13   2       2449.45       2445.31       310.26 o                         
  -4  13   2       2540.43       2383.42       141.73 o                         
  -3  13   2        968.41        989.79       101.56 o                         
  -2  13   2      11689.60      10321.16       699.97 o                         
  -1  13   2      12711.72      12058.39       418.97 o                         
   0  13   2       7932.37       8357.24       602.44 o                         
   1  13   2      19188.75      18260.87      1236.07 o                         
   2  13   2        715.00        586.68       128.10 o                         
   3  13   2       4193.56       4599.38       406.45 o                         
   4  13   2       1596.10       1447.15       137.91 o                         
   5  13   2        895.43        864.57        89.23 o                         
   6  13   2       1627.87       1853.83       132.12 o                         
   7  13   2       1119.64       1278.72       251.71 o                         
   8  13   2        658.50        601.62       155.26 o                         
  -9  14   2         30.63        -68.68       125.77 o                         
  -8  14   2         36.18        130.03       189.43 o                         
  -7  14   2         43.11         76.16       110.08 o                         
  -6  14   2        130.20        217.34       142.68 o                         
  -5  14   2        721.26        945.32       204.01 o                         
  -4  14   2        745.21        912.40        69.44 o                         
  -3  14   2       1265.49       1307.63       129.73 o                         
  -2  14   2        376.88        364.35        58.42 o                         
  -1  14   2        130.82        152.39        71.28 o                         
   0  14   2        110.11        101.17        82.76 o                         
   1  14   2        623.02        531.15       121.14 o                         
   2  14   2        755.27        592.17       132.87 o                         
   3  14   2       1047.88       1231.75       186.59 o                         
   4  14   2        605.87        633.11        99.07 o                         
   5  14   2        183.74        181.61        63.43 o                         
   6  14   2         72.12        245.53        87.99 o                         
   7  14   2         23.27         71.30       170.43 o                         
   8  14   2         19.93         79.85       131.50 o                         
  -9  15   2        595.40        611.83       122.02 o                         
  -8  15   2        922.82       1024.65       168.51 o                         
  -7  15   2       1866.60       2040.68       167.82 o                         
  -6  15   2        724.39        818.85       138.35 o                         
  -5  15   2       1886.62       2348.55       304.12 o                         
  -4  15   2       1546.05       2265.87       266.04 o                         
  -3  15   2        406.90        175.69        62.55 o                         
  -2  15   2       6495.03       6141.19       320.09 o                         
  -1  15   2       6136.40       5996.97       452.44 o                         
   0  15   2       3736.85       3582.01       312.53 o                         
   1  15   2      10568.90      10404.58       753.79 o                         
   2  15   2        539.06        628.46       135.90 o                         
   3  15   2       2554.88       3027.57       208.64 o                         
   4  15   2       1412.97       1271.42       128.67 o                         
   5  15   2        572.74        565.22       102.78 o                         
   6  15   2       1136.96        890.65       221.49 o                         
   7  15   2        997.71       1044.64       248.21 o                         
   8  15   2        576.67        680.16       161.60 o                         
  -8  16   2        409.24        548.85       113.90 o                         
  -7  16   2        396.52        471.34       101.71 o                         
  -6  16   2        451.93        602.20       128.58 o                         
  -5  16   2       2142.79       2674.69       326.33 o                         
  -4  16   2        443.41        372.00       141.45 o                         
  -3  16   2       2100.46       1828.87       176.24 o                         
  -2  16   2        595.77        585.58        79.81 o                         
  -1  16   2        917.26        817.13       131.54 o                         
   0  16   2       1456.82       1164.65       155.93 o                         
   1  16   2        360.59        403.32       108.67 o                         
   2  16   2       2041.78       2199.30       250.66 o                         
   3  16   2        676.63        867.19       108.74 o                         
   4  16   2       1572.92       1375.61       113.92 o                         
   5  16   2        717.11        602.39       112.39 o                         
   6  16   2        238.14        184.54       175.74 o                         
   7  16   2        404.83        382.80       197.36 o                         
   8  16   2         55.99         43.47        71.18 o                         
  -8  17   2        407.37        415.59       107.17 o                         
  -7  17   2        796.45        806.39       123.93 o                         
  -6  17   2          2.53        182.15        85.67 o                         
  -5  17   2       1472.34       1867.14       273.74 o                         
  -4  17   2       1154.74       1629.36       232.95 o                         
  -3  17   2        483.62        461.23        94.29 o                         
  -2  17   2       4000.29       3701.95       218.34 o                         
  -1  17   2       3877.76       3511.53       309.03 o                         
   0  17   2       2316.49       2329.15       240.32 o                         
   1  17   2       4696.31       4359.32       380.28 o                         
   2  17   2        752.98        756.22       101.98 o                         
   3  17   2        991.67       1091.75       117.12 o                         
   4  17   2       1338.73       1127.17       107.92 o                         
   5  17   2          2.03         43.96        82.61 o                         
   6  17   2        498.82        666.36       216.95 o                         
   7  17   2        345.97        -10.20       173.61 o                         
  -8  18   2        352.62        434.05       110.03 o                         
  -7  18   2        148.56        186.09        97.84 o                         
  -6  18   2        576.31        642.20       101.09 o                         
  -5  18   2        907.82       1090.64       138.20 o                         
  -4  18   2        210.23        657.18       164.70 o                         
  -3  18   2       1890.11       1902.58       188.55 o                         
  -2  18   2       1273.67       1313.20       116.96 o                         
  -1  18   2       1910.55       1811.46       136.04 o                         
   0  18   2       2804.50       2712.78       267.08 o                         
   1  18   2        825.41        993.85       164.13 o                         
   2  18   2       2042.86       2044.28       168.34 o                         
   3  18   2        322.15        265.72        77.32 o                         
   4  18   2        634.92        616.61        87.34 o                         
   5  18   2        520.68        560.59       189.77 o                         
   6  18   2         91.50         47.93       167.11 o                         
   7  18   2        339.04        652.00       149.42 o                         
  -8  19   2        140.36        355.36       109.15 o                         
  -7  19   2        286.80        441.14       105.07 o                         
  -6  19   2        335.74        367.95       101.23 o                         
  -5  19   2       1522.70       1402.62       172.15 o                         
  -4  19   2       2046.49       1705.82       246.24 o                         
  -3  19   2       1045.52       1211.48       105.51 o                         
  -2  19   2       2883.90       2830.79       154.44 o                         
  -1  19   2        583.32        659.79        96.17 o                         
   0  19   2        518.08        461.56        61.67 o                         
   1  19   2       1962.59       1911.93       159.66 o                         
   2  19   2       1597.67       1760.26       159.71 o                         
   3  19   2       1222.37       1160.03       110.49 o                         
   4  19   2       1913.25       2142.19       151.22 o                         
   5  19   2        357.99        229.39       114.73 o                         
   6  19   2        352.36        350.88       205.85 o                         
   7  19   2        150.91        362.87       137.45 o                         
  -7  20   2        208.67        331.64       111.17 o                         
  -6  20   2        241.74        335.86        98.80 o                         
  -5  20   2        272.80        221.09        93.46 o                         
  -4  20   2          7.33         70.10        88.13 o                         
  -3  20   2        569.77        678.83       105.69 o                         
  -2  20   2        677.70        738.64        71.74 o                         
  -1  20   2        509.33        506.36        65.84 o                         
   0  20   2        846.50        753.31       149.67 o                         
   1  20   2        422.83        368.56        70.87 o                         
   2  20   2        850.86        866.13        98.48 o                         
   3  20   2         11.91        189.26        88.18 o                         
   4  20   2        282.41        427.82        85.72 o                         
   5  20   2        217.94        228.16       121.28 o                         
   6  20   2        125.61        151.96       186.49 o                         
  -7  21   2        231.76        267.15        98.59 o                         
  -6  21   2        371.51        601.05       110.66 o                         
  -5  21   2       1193.02       1251.74       136.60 o                         
  -4  21   2       2301.32       2605.95       221.87 o                         
  -3  21   2        800.77        867.01       121.61 o                         
  -2  21   2       2199.95       2510.56       117.37 o                         
  -1  21   2        118.87        131.76        75.78 o                         
   0  21   2         97.13        130.98        62.85 o                         
   1  21   2       1322.06       1208.04       109.57 o                         
   2  21   2       1173.66       1498.94       125.55 o                         
   3  21   2       1412.90       1466.35       127.09 o                         
   4  21   2       1819.24       1994.66       152.91 o                         
   5  21   2        378.03        479.13       132.23 o                         
   6  21   2        366.87        504.16       143.13 o                         
  -7  22   2          3.86        162.22       127.06 o                         
  -6  22   2        134.66         93.72        96.84 o                         
  -5  22   2         14.38        147.76       115.66 o                         
  -4  22   2         64.15        427.55       112.00 o                         
  -3  22   2        189.08        434.95        79.66 o                         
  -2  22   2         31.44         92.94        74.93 o                         
  -1  22   2        189.55        128.47        66.39 o                         
   0  22   2        311.06        335.96        77.73 o                         
   1  22   2         34.24        -24.71        66.00 o                         
   2  22   2        161.76        170.02        80.29 o                         
   3  22   2         73.62        311.15        81.03 o                         
   4  22   2          8.73        259.26       118.18 o                         
   5  22   2        128.27        395.74       124.98 o                         
   6  22   2          5.49        221.33       136.63 o                         
  -6  23   2        261.10        102.15       128.64 o                         
  -5  23   2        678.55        637.10       106.36 o                         
  -4  23   2       1180.86       1559.77       143.35 o                         
  -3  23   2        415.66        477.22        79.64 o                         
  -2  23   2       1544.79       1760.94       165.22 o                         
  -1  23   2        201.83        264.92        71.95 o                         
   0  23   2        325.40        353.14        79.41 o                         
   1  23   2        924.54       1054.23       100.78 o                         
   2  23   2        575.90        694.80        96.91 o                         
   3  23   2        733.97        868.68       109.07 o                         
   4  23   2        976.24       1149.58       160.99 o                         
   5  23   2        235.44        581.29       129.21 o                         
  -6  24   2        127.56        131.92       128.18 o                         
  -5  24   2        227.58        346.11        93.57 o                         
  -4  24   2        337.57        547.51       123.35 o                         
  -3  24   2        489.07        464.00        79.54 o                         
  -2  24   2         43.07         26.85        91.32 o                         
  -1  24   2        560.48        613.24        88.57 o                         
   0  24   2        345.80        253.16        79.22 o                         
   1  24   2         40.77        241.76        77.63 o                         
   2  24   2        292.80        163.32        79.09 o                         
   3  24   2        510.13        719.94       107.51 o                         
   4  24   2        138.38        326.51        95.47 o                         
   5  24   2        210.83        497.98       134.02 o                         
  -5  25   2        153.75        -51.04       168.25 o                         
  -4  25   2        385.47        624.46        90.28 o                         
  -3  25   2         62.49        139.81        73.09 o                         
  -2  25   2        650.01        550.79        81.60 o                         
  -1  25   2          5.37        -31.95        73.61 o                         
   0  25   2          8.36        193.78        75.40 o                         
   1  25   2        406.65        466.33        87.87 o                         
   2  25   2         76.66        190.32        83.22 o                         
   3  25   2        233.04        482.69        96.60 o                         
   4  25   2        213.36        718.71       132.49 o                         
  -4  26   2        255.80        193.24       176.23 o                         
  -3  26   2        765.14        768.07        89.10 o                         
  -2  26   2         67.51        184.05        71.09 o                         
  -1  26   2        142.47        342.77        80.54 o                         
   0  26   2         85.12         93.35        78.05 o                         
   1  26   2         59.56        111.35        83.18 o                         
   2  26   2        465.58        277.16        77.61 o                         
   3  26   2        369.65        651.86       141.90 o                         
  -3  27   2         15.82        170.29       180.91 o                         
  -2  27   2         72.27        -89.95        89.95 o                         
  -1  27   2        150.40        291.87       106.11 o                         
   0  27   2        112.32        435.00        88.44 o                         
   1  27   2         72.75         78.53        86.37 o                         
   2  27   2         26.06        226.83        88.73 o                         
   3  27   2          2.19         33.30        53.01 o                         
  -2  28   2         11.32        113.07       162.63 o                         
  -1  28   2        274.17         94.71        75.62 o                         
   0  28   2        164.76        258.57        87.44 o                         
   1  28   2         18.73        -14.86        72.66 o                         
 -10   1   3       1505.24       1470.98       198.81 o                         
  -9   1   3         62.39        184.13       127.63 o                         
  -8   1   3       7236.40       7087.40       451.20 o                         
  -7   1   3        951.90        676.82        76.01 o                         
  -6   1   3       7017.56       6797.88       405.88 o                         
  -5   1   3          3.23         16.04        15.68 o                         
  -4   1   3       5183.21       4935.50       184.55 o                         
  -3   1   3       6013.34       5909.96       208.66 o                         
  -2   1   3      41449.90      41325.77      1331.66 o                         
  -1   1   3      27403.99      30188.51       977.15 o                         
   0   1   3      34169.38      33951.22       775.49 o                         
   1   1   3      14940.41      15665.59       465.17 o                         
   2   1   3       1204.77       1289.11        53.86 o                         
   3   1   3          1.94          3.99        15.11 o                         
   4   1   3       3410.33       3313.36       152.82 o                         
   5   1   3       7898.62       7989.74       437.26 o                         
   6   1   3       1203.94        974.20       129.76 o                         
   7   1   3       6541.24       7417.74       433.62 o                         
   8   1   3         45.34         94.47       107.49 o                         
   9   1   3       1192.24       1261.56       136.69 o                         
 -10   2   3         28.69        293.36       131.24 o                         
  -9   2   3        637.48        513.94       136.45 o                         
  -8   2   3         40.05        191.65        73.80 o                         
  -7   2   3       1874.34       1861.86       187.00 o                         
  -6   2   3        808.94       1076.33       186.93 o                         
  -5   2   3       1004.39       1154.21       173.32 o                         
  -4   2   3       3356.77       3551.04       142.08 o                         
  -3   2   3       4236.91       4133.52       133.73 o                         
  -2   2   3       3802.91       3481.24       129.00 o                         
  -1   2   3      25159.23      23351.08       681.75 o                         
   0   2   3       8933.99       7757.31       175.17 o                         
   1   2   3      11628.86      10614.26       289.93 o                         
   2   2   3          1.61          9.42        11.24 o                         
   3   2   3        786.49        877.12        53.79 o                         
   4   2   3       1532.25       1715.59        98.41 o                         
   5   2   3        484.12        475.34       139.13 o                         
   6   2   3       1667.53       1474.36       156.12 o                         
   7   2   3         66.39        116.77       105.54 o                         
   8   2   3        553.10        518.88       106.03 o                         
   9   2   3         38.42         41.09       122.80 o                         
 -10   3   3        999.28        976.08       179.52 o                         
  -9   3   3          6.35         97.56       124.52 o                         
  -8   3   3       4054.73       4041.52       308.84 o                         
  -7   3   3       1441.80       1457.08       166.40 o                         
  -6   3   3       2005.01       1650.91       227.98 o                         
  -5   3   3       1078.04       1098.91       169.62 o                         
  -4   3   3       5820.71       6176.96       226.90 o                         
  -3   3   3       1786.29       2040.34       106.88 o                         
  -2   3   3      31997.88      31389.15       823.38 o                         
  -1   3   3      12031.81      11686.81       349.94 o                         
   0   3   3      13599.10      13110.75       288.98 o                         
   1   3   3       8909.13       8360.90       213.55 o                         
   2   3   3          6.90         17.41        13.49 o                         
   3   3   3          5.69         -0.89        13.44 o                         
   4   3   3       1335.05       1037.71       170.07 o                         
   5   3   3       2386.59       2252.97       267.46 o                         
   6   3   3       1136.80       1188.41       136.18 o                         
   7   3   3       3655.43       3570.79       259.94 o                         
   8   3   3          3.79         43.38        89.38 o                         
   9   3   3        802.77        759.53       117.34 o                         
 -10   4   3         70.32        -34.90       118.74 o                         
  -9   4   3       2108.59       2430.34       245.24 o                         
  -8   4   3        253.76        231.74       118.27 o                         
  -7   4   3       6193.68       6428.06       411.69 o                         
  -6   4   3        943.03        822.46       171.91 o                         
  -5   4   3       1979.66       2150.34       250.83 o                         
  -4   4   3       7653.14       7534.41       582.75 o                         
  -3   4   3       7493.37       7901.63       328.15 o                         
  -2   4   3       5110.59       4996.94       158.63 o                         
  -1   4   3       5323.59       5564.19       175.13 o                         
   0   4   3       4071.33       4128.00       112.89 o                         
   1   4   3       8735.55       8328.38       231.40 o                         
   2   4   3         25.62         46.23        17.11 o                         
   3   4   3       1801.23       1803.22        84.31 o                         
   4   4   3       3119.03       2898.31       297.85 o                         
   5   4   3        599.39        730.71       113.64 o                         
   6   4   3       5429.45       5452.03       339.54 o                         
   7   4   3        346.37        346.53        93.00 o                         
   8   4   3       1648.78       1693.86       154.38 o                         
   9   4   3        100.49       -100.22       127.94 o                         
 -10   5   3        260.86        252.75       137.46 o                         
  -9   5   3         51.33         81.31       111.76 o                         
  -8   5   3        439.36        399.49       118.49 o                         
  -7   5   3       3319.55       3275.15       370.45 o                         
  -6   5   3        639.13        623.83       154.57 o                         
  -5   5   3      11170.91      11490.29       868.87 o                         
  -4   5   3       3744.44       3786.13       345.64 o                         
  -3   5   3         64.71         24.89        20.09 o                         
  -2   5   3       9333.55       9655.40       627.83 o                         
  -1   5   3       6005.90       5574.67       175.07 o                         
   0   5   3        777.88        858.20        45.35 o                         
   1   5   3      10112.46       9175.38       619.91 o                         
   2   5   3       5481.38       5571.75       299.85 o                         
   3   5   3       3991.91       4239.46       253.41 o                         
   4   5   3       9392.48      10747.44       793.18 o                         
   5   5   3        383.58        464.80       102.55 o                         
   6   5   3       2490.46       2694.60       176.11 o                         
   7   5   3        413.10        421.92        94.91 o                         
   8   5   3         72.78          8.04        90.13 o                         
   9   5   3        190.93        287.48       132.71 o                         
 -10   6   3          1.80       -119.84       119.84 o                         
  -9   6   3       1674.44       1581.40       193.94 o                         
  -8   6   3         38.74        168.17       119.64 o                         
  -7   6   3       3588.77       3700.44       280.12 o                         
  -6   6   3        228.17        122.67       132.67 o                         
  -5   6   3       1279.76       1136.41       193.26 o                         
  -4   6   3       1853.29       1717.99       200.89 o                         
  -3   6   3       6646.28       5559.92       434.92 o                         
  -2   6   3      15430.92      14440.21       427.14 o                         
  -1   6   3      22877.58      20846.53       610.80 o                         
   0   6   3       7132.58       7012.93       224.69 o                         
   1   6   3       9655.41       9431.28       330.88 o                         
   2   6   3        443.46        550.39        35.66 o                         
   3   6   3       1178.34       1171.21       134.96 o                         
   4   6   3       1855.01       2069.75       220.63 o                         
   5   6   3        355.23        252.75        71.61 o                         
   6   6   3       3772.14       4662.79       313.24 o                         
   7   6   3         54.33        -75.34        90.26 o                         
   8   6   3       1453.23       1409.14       138.20 o                         
   9   6   3          2.80        111.20       129.23 o                         
 -10   7   3          1.89         -4.81       128.33 o                         
  -9   7   3        176.81         52.35       120.24 o                         
  -8   7   3        149.09        215.50       111.81 o                         
  -7   7   3       2523.24       2604.23       227.28 o                         
  -6   7   3        730.06        755.24       177.55 o                         
  -5   7   3      14562.45      15419.61      1125.96 o                         
  -4   7   3       4175.93       3380.79       319.07 o                         
  -3   7   3      14805.74      12929.88       920.25 o                         
  -2   7   3        210.51        232.74        25.03 o                         
  -1   7   3         99.22         89.45        12.52 o                         
   0   7   3       5589.31       5587.55       207.50 o                         
   1   7   3       2949.28       2672.95       116.92 o                         
   2   7   3      13963.67      13292.78       410.79 o                         
   3   7   3       4954.97       4945.56       378.24 o                         
   4   7   3      12162.29      12652.41       901.78 o                         
   5   7   3        740.18        681.02       143.35 o                         
   6   7   3       1507.15       1607.98       133.80 o                         
   7   7   3         88.99         20.81        79.87 o                         
   8   7   3        295.26        442.57       103.85 o                         
   9   7   3          3.15         73.52       119.48 o                         
 -10   8   3          4.87        -60.21       124.28 o                         
  -9   8   3       1121.27       1194.67       179.61 o                         
  -8   8   3         50.81         20.06       110.56 o                         
  -7   8   3       1395.05       1713.45       269.32 o                         
  -6   8   3        576.79        626.94       177.47 o                         
  -5   8   3        259.82        290.09       135.51 o                         
  -4   8   3        173.68         86.43       104.61 o                         
  -3   8   3       6689.35       6568.39       512.08 o                         
  -2   8   3       1837.68       1690.69       170.45 o                         
  -1   8   3       9135.03       8606.54       588.08 o                         
   0   8   3       9020.13       8759.23       616.41 o                         
   1   8   3        797.55        850.86        56.98 o                         
   2   8   3       1525.82       1525.45        70.99 o                         
   3   8   3        253.33        239.40        31.98 o                         
   4   8   3        193.42        166.85        79.14 o                         
   5   8   3        509.57        547.76        90.02 o                         
   6   8   3       1517.41       1579.36       131.52 o                         
   7   8   3         53.19        -15.68        77.41 o                         
   8   8   3        909.38       1075.65       159.44 o                         
   9   8   3          3.43       -150.33       150.33 o                         
 -10   9   3         47.69        -56.11       129.21 o                         
  -9   9   3        152.89        -72.67       180.56 o                         
  -8   9   3        235.36        161.70       117.34 o                         
  -7   9   3       1415.40       1504.58       257.91 o                         
  -6   9   3       1091.37       1132.54       215.55 o                         
  -5   9   3      13637.00      15848.95      1167.56 o                         
  -4   9   3       3168.24       2981.70       309.88 o                         
  -3   9   3      15336.03      16976.34      1196.52 o                         
  -2   9   3       2679.45       2692.23       156.92 o                         
  -1   9   3       1832.92       1836.27       116.86 o                         
   0   9   3       2881.21       2805.40       122.94 o                         
   1   9   3       4235.91       4335.33       175.52 o                         
   2   9   3      15554.86      12347.11       836.46 o                         
   3   9   3       3745.10       4039.24       151.83 o                         
   4   9   3       5306.65       4770.81       163.96 o                         
   5   9   3        739.34        586.56       123.74 o                         
   6   9   3       1052.91       1032.63       106.98 o                         
   7   9   3        153.04        227.48        82.18 o                         
   8   9   3        256.02        394.19       182.79 o                         
   9   9   3         33.93        -29.47       161.50 o                         
 -10  10   3         12.84        -42.12        42.12 o                         
  -9  10   3         70.28        215.52       131.19 o                         
  -8  10   3        367.05        218.43       125.73 o                         
  -7  10   3        148.24         32.51       159.54 o                         
  -6  10   3       5548.44       6343.91       567.98 o                         
  -5  10   3       1075.27       1379.04       220.40 o                         
  -4  10   3       8160.57       9169.65       718.34 o                         
  -3  10   3       3988.08       3456.12       325.89 o                         
  -2  10   3       2176.60       2155.65       137.94 o                         
   1  10   3       3444.33       3490.97       150.27 o                         
   2  10   3       6080.18       6321.58       216.63 o                         
   3  10   3       4702.04       4530.04       167.20 o                         
   4  10   3        692.53        714.66        56.29 o                         
   5  10   3       4124.80       4258.77       257.60 o                         
   6  10   3         97.10         55.04        62.17 o                         
   7  10   3        219.08        351.60        77.72 o                         
   8  10   3         75.36         -6.92       166.55 o                         
  -9  11   3         56.23         86.17       121.87 o                         
  -8  11   3         83.75        337.62       137.81 o                         
  -7  11   3       2609.92       3013.87       367.30 o                         
  -6  11   3       1436.89       1960.44       284.64 o                         
  -5  11   3       6174.27       7324.97       621.98 o                         
  -4  11   3       2255.42       2506.71       284.71 o                         
  -3  11   3       7203.40       8184.13       635.61 o                         
  -2  11   3        511.80        370.17        59.81 o                         
  -1  11   3       1371.25        978.08        84.37 o                         
   0  11   3       2218.23       2263.64       224.22 o                         
   1  11   3        828.72        795.71        59.44 o                         
   2  11   3       5549.47       4788.34       170.25 o                         
   3  11   3       1725.13       1679.49        83.64 o                         
   4  11   3       2751.67       2623.56       133.25 o                         
   5  11   3       2020.52       2143.04       233.93 o                         
   6  11   3       1606.72       1602.44       120.10 o                         
   7  11   3         77.12        378.67        97.47 o                         
   8  11   3         88.85       -134.79       156.61 o                         
  -9  12   3          6.47       -112.86       112.86 o                         
  -8  12   3        209.18        -22.51       121.67 o                         
  -7  12   3        148.25        110.86       113.03 o                         
  -6  12   3       3736.24       4773.44       473.93 o                         
  -5  12   3       2542.66       3128.90       343.48 o                         
  -4  12   3      11002.72      12298.08       930.89 o                         
  -3  12   3       4517.40       4299.94       239.32 o                         
  -2  12   3       3925.50       3277.20       193.94 o                         
  -1  12   3       1896.91       1581.31       114.61 o                         
   0  12   3       2745.90       2373.96       231.52 o                         
   1  12   3       4528.01       4122.91       173.95 o                         
   2  12   3       3265.66       3000.09       104.39 o                         
   3  12   3       5301.64       5631.14       203.62 o                         
   4  12   3       1048.28       1145.19        72.74 o                         
   5  12   3       2546.35       2408.74       170.60 o                         
   6  12   3        108.72         42.78        88.57 o                         
   7  12   3        151.97         98.14        93.09 o                         
   8  12   3          4.78        -79.40        85.37 o                         
  -9  13   3          6.51        328.45       168.74 o                         
  -8  13   3         82.56        149.27       125.64 o                         
  -7  13   3        198.15        225.55       121.39 o                         
  -6  13   3        135.97        -94.94       174.29 o                         
  -5  13   3        352.14        397.67       166.69 o                         
  -4  13   3        611.36        825.93       184.52 o                         
  -3  13   3        218.63        285.10        51.88 o                         
  -2  13   3       1647.95       1595.22       118.39 o                         
  -1  13   3        182.24        215.00        54.01 o                         
   0  13   3        139.30        246.26        93.00 o                         
   1  13   3        791.16        770.44        37.01 o                         
   2  13   3        252.40        247.55        32.25 o                         
   3  13   3          0.53         -6.32        16.39 o                         
   4  13   3        261.65        290.36        40.63 o                         
   5  13   3        217.91        232.96       116.75 o                         
   6  13   3        258.25         55.72       106.02 o                         
   7  13   3         60.45        105.85       171.85 o                         
   8  13   3          3.89         92.54       177.35 o                         
  -9  14   3          6.35       -119.71       119.71 o                         
  -8  14   3        489.81        525.17       142.88 o                         
  -7  14   3        142.71         57.63       110.99 o                         
  -6  14   3       6005.82       7661.22       679.09 o                         
  -5  14   3       1768.61       2983.48       346.12 o                         
  -4  14   3      11068.14      13199.03       999.22 o                         
  -3  14   3       3388.97       2825.78       179.98 o                         
  -2  14   3       3804.18       3533.32       316.18 o                         
  -1  14   3        990.85        798.19       111.42 o                         
   0  14   3       1196.58       1263.76       165.28 o                         
   1  14   3       4995.17       4724.33       148.13 o                         
   2  14   3       3981.67       4473.09       168.22 o                         
   3  14   3       5913.09       5856.28       213.70 o                         
   4  14   3       1030.30       1260.57        91.63 o                         
   5  14   3       4836.56       4849.77       310.36 o                         
   6  14   3         94.48         -7.80       105.26 o                         
   7  14   3        292.62        185.08       175.18 o                         
   8  14   3          4.24         88.50       165.29 o                         
  -9  15   3          0.79         53.66        50.53 o                         
  -8  15   3        295.31        791.01       147.65 o                         
  -7  15   3          6.95         17.26       111.82 o                         
  -6  15   3        851.85        785.00       220.94 o                         
  -5  15   3        436.20        389.36       181.66 o                         
  -4  15   3        279.63        261.85       156.47 o                         
  -3  15   3       1294.30       1537.27       211.73 o                         
  -2  15   3       1442.73       1808.79       211.72 o                         
   0  15   3       2474.98       1929.36       212.20 o                         
   1  15   3        895.56        900.35       147.17 o                         
   2  15   3        287.98        330.14        27.14 o                         
   3  15   3        429.16        629.57       160.46 o                         
   4  15   3         41.61        126.47        34.10 o                         
   5  15   3        329.12        305.06        48.88 o                         
   6  15   3          5.96        303.75       104.23 o                         
   7  15   3        269.97        160.22       182.28 o                         
  -8  16   3        258.24        171.55        97.72 o                         
  -7  16   3         86.75        368.52       129.18 o                         
  -6  16   3       2645.37       3415.47       385.17 o                         
  -5  16   3        939.02       1093.79       223.33 o                         
  -4  16   3       5444.78       6500.64       566.84 o                         
  -3  16   3       4060.46       5157.70       454.27 o                         
  -2  16   3       1965.99       1945.95       220.19 o                         
   1  16   3       2035.02       2049.67       233.43 o                         
   2  16   3       4009.38       4044.90       382.96 o                         
   3  16   3       5149.88       4804.99       439.47 o                         
   4  16   3        452.45        524.12        72.61 o                         
   5  16   3       2238.20       2472.90       262.89 o                         
   6  16   3         67.42        218.27        99.04 o                         
   7  16   3        162.63       -123.79       177.01 o                         
  -8  17   3        310.69        314.61       109.52 o                         
  -7  17   3        135.75        295.92       129.21 o                         
  -6  17   3        537.40        407.04       192.16 o                         
  -5  17   3        603.79        882.44       220.43 o                         
  -4  17   3        204.66        361.11       146.31 o                         
  -3  17   3       2652.33       3460.25       347.37 o                         
  -2  17   3        931.77       1325.29       183.76 o                         
  -1  17   3       2212.91       1540.71       167.91 o                         
   0  17   3       2097.65       2188.71        97.83 o                         
   1  17   3        559.66        718.96       143.56 o                         
   2  17   3       2286.53       2438.71       274.32 o                         
   3  17   3        287.07        345.48       142.80 o                         
   4  17   3        139.97        127.75        40.62 o                         
   5  17   3        590.03        584.47        80.42 o                         
   6  17   3         95.80        106.70       178.73 o                         
   7  17   3        258.87        421.69       187.39 o                         
  -8  18   3         67.59        151.20       100.90 o                         
  -7  18   3        282.39        239.48       146.10 o                         
  -6  18   3        945.38        645.33       217.33 o                         
  -5  18   3        181.97        310.90       172.39 o                         
  -4  18   3        701.15        251.90       159.74 o                         
  -3  18   3       3105.24       3747.22       371.89 o                         
  -2  18   3        486.18        674.99       150.37 o                         
  -1  18   3       5679.89       5758.03       322.40 o                         
   0  18   3       4840.56       4870.48       415.38 o                         
   1  18   3        351.85        505.69       136.17 o                         
   2  18   3       2436.84       2368.55       272.15 o                         
   3  18   3        955.52       1048.73       195.21 o                         
   4  18   3        155.58        203.63       156.91 o                         
   5  18   3        697.36        838.10       110.25 o                         
   6  18   3        365.71         96.77       180.22 o                         
   7  18   3         69.87        200.37       182.89 o                         
  -8  19   3        179.02        207.83        65.06 o                         
  -7  19   3        219.07        257.29       127.21 o                         
  -6  19   3        411.10       -183.60       183.60 o                         
  -5  19   3       1497.58       1331.87       258.83 o                         
  -4  19   3        381.46        207.61       151.65 o                         
  -3  19   3       2142.53       2485.26       283.73 o                         
  -2  19   3        666.10        749.91        92.79 o                         
  -1  19   3       1465.11       1753.56       199.89 o                         
   0  19   3       2067.49       1987.40       232.91 o                         
   1  19   3        485.14        461.18       139.98 o                         
   2  19   3       1992.05       2243.75       270.81 o                         
   3  19   3        615.23       1002.51       204.29 o                         
   4  19   3       1175.51       1271.23       229.47 o                         
   5  19   3        398.93        640.85       125.12 o                         
   6  19   3        148.82         87.69       172.35 o                         
  -7  20   3        707.75        608.48       149.80 o                         
  -6  20   3        199.54        266.99       200.42 o                         
  -5  20   3         92.26         65.33       187.39 o                         
  -4  20   3          0.20         42.20        47.84 o                         
  -3  20   3       1577.96       1914.97       250.61 o                         
  -2  20   3        507.25        624.43       119.60 o                         
  -1  20   3       1615.43       2055.19       221.85 o                         
   0  20   3       1623.18       1442.86       200.27 o                         
   1  20   3        374.43        331.17       133.95 o                         
   2  20   3       1129.29        589.21       166.84 o                         
   3  20   3        121.42        151.97       143.65 o                         
   4  20   3        131.64         28.36       150.87 o                         
   5  20   3        214.73        172.88       164.46 o                         
   6  20   3        714.66        935.04       237.15 o                         
  -7  21   3         38.29        411.34       129.23 o                         
  -6  21   3          7.79       -129.69       189.46 o                         
  -5  21   3        241.03        336.87       184.87 o                         
  -4  21   3        159.04        239.62       162.88 o                         
  -3  21   3        334.05        312.13        82.92 o                         
  -2  21   3        281.31        332.05        61.42 o                         
  -1  21   3         28.30        462.19       115.54 o                         
   0  21   3         18.38        201.73       121.68 o                         
   1  21   3        244.49        258.27       135.94 o                         
   2  21   3        342.61        230.50       140.75 o                         
   3  21   3        118.93        310.79       101.98 o                         
   4  21   3        264.23        125.93       107.17 o                         
   5  21   3          4.68         10.29       116.16 o                         
   6  21   3         41.54         49.97       179.22 o                         
  -6  22   3         52.60        151.61       194.26 o                         
  -5  22   3          2.61         45.21        54.20 o                         
  -4  22   3        176.05         87.97        60.96 o                         
  -3  22   3       1058.16       1043.71        93.51 o                         
  -2  22   3       1734.25       1606.22       121.14 o                         
  -1  22   3       2742.39       3035.16       301.23 o                         
   0  22   3       2235.65       2196.04       259.67 o                         
   1  22   3       1730.05       1450.08       220.57 o                         
   2  22   3        646.36        751.56       187.13 o                         
   3  22   3        106.33        148.05       107.16 o                         
   4  22   3        308.65         25.49       142.71 o                         
   5  22   3         73.31        333.41       131.61 o                         
  -6  23   3          1.74         18.37        54.72 o                         
  -5  23   3         55.92        119.70        57.74 o                         
  -4  23   3        116.10        125.31        64.29 o                         
  -3  23   3         14.84       -126.10       126.10 o                         
  -2  23   3        430.42        317.03        61.60 o                         
  -1  23   3        271.81        503.77       132.68 o                         
   0  23   3        289.12        254.59       139.97 o                         
   1  23   3        454.50        626.54       168.88 o                         
   2  23   3          9.71        118.26        99.05 o                         
   3  23   3         79.09        220.63       105.44 o                         
   4  23   3         96.67        189.99       121.92 o                         
   5  23   3         27.36        340.94       134.88 o                         
  -5  24   3         30.93         27.59       149.82 o                         
  -4  24   3          5.62        310.41       159.75 o                         
  -3  24   3        542.74        443.13       170.87 o                         
  -2  24   3        380.20        283.23       149.78 o                         
  -1  24   3       1267.28       1419.13       191.75 o                         
   0  24   3       1226.87       1270.32       213.54 o                         
   1  24   3        364.02        414.44       164.66 o                         
   2  24   3        444.21        717.24       119.58 o                         
   3  24   3          3.50        281.26       116.76 o                         
   4  24   3         37.86        177.59       125.93 o                         
  -5  25   3         14.88         30.11       171.42 o                         
  -4  25   3         64.88        -56.43       156.68 o                         
  -3  25   3        159.39        -50.61        97.34 o                         
  -2  25   3        536.74        534.87       159.14 o                         
  -1  25   3        581.17        371.42       156.88 o                         
   0  25   3        647.62        817.39       130.18 o                         
   1  25   3        380.08        226.47       107.83 o                         
   2  25   3        116.56         40.19       114.03 o                         
   3  25   3         40.37          1.45        91.33 o                         
   4  25   3         24.15        142.09       126.51 o                         
  -4  26   3         48.31         98.11       105.90 o                         
  -3  26   3        124.51        100.98       133.89 o                         
  -2  26   3         16.17          4.60        37.41 o                         
  -1  26   3        173.04        488.65       148.79 o                         
   0  26   3        262.50        281.66       112.73 o                         
   1  26   3         15.21        288.74       158.04 o                         
   2  26   3        135.52         51.32       109.78 o                         
   3  26   3         61.68         49.31       127.46 o                         
  -3  27   3        159.40        171.14       128.90 o                         
  -2  27   3        478.16        601.62       117.95 o                         
  -1  27   3        502.29        561.09       150.57 o                         
   0  27   3        510.50        547.59       100.70 o                         
   1  27   3        357.89        420.50       109.52 o                         
   2  27   3        137.99        202.04       100.45 o                         
  -1  28   3         20.53        296.05       114.36 o                         
   0  28   3         34.34          1.13       110.79 o                         
 -10   0   4        114.73        155.47       107.90 o                         
  -9   0   4       1346.69       1784.99       270.35 o                         
  -8   0   4       1909.98       1800.31       260.20 o                         
  -7   0   4       1617.81       1804.53       141.45 o                         
  -6   0   4      13397.34      14016.28       698.75 o                         
  -5   0   4       2371.16       2436.52       154.84 o                         
  -4   0   4       9917.22       9705.98       482.42 o                         
  -3   0   4       1511.96       1675.70       107.77 o                         
  -2   0   4       6690.50       6629.87       331.52 o                         
  -1   0   4          4.38        -14.83        14.83 o                         
   0   0   4      29227.84      28553.57       931.42 o                         
   1   0   4        250.65        310.08        39.85 o                         
   2   0   4      25392.67      25354.48       965.90 o                         
   3   0   4         53.32         82.10        31.56 o                         
   4   0   4       3942.86       3836.74       248.04 o                         
   5   0   4        162.86        126.01        60.43 o                         
   6   0   4        605.55        706.30       125.44 o                         
   7   0   4        630.30        674.35       114.96 o                         
   8   0   4        967.09       1007.75       165.24 o                         
   9   0   4        247.78        261.00        89.50 o                         
 -10   1   4          0.13        -48.80        61.78 o                         
  -9   1   4         33.30         66.75        64.22 o                         
  -8   1   4          1.88          1.56        57.43 o                         
  -7   1   4         45.40         43.34        22.22 o                         
  -6   1   4          1.16        -15.85        15.98 o                         
  -5   1   4         61.74         71.15        21.75 o                         
  -4   1   4        965.71       1062.60        59.38 o                         
  -3   1   4        519.45        580.39        38.79 o                         
  -2   1   4        631.22        597.27        38.85 o                         
  -1   1   4         60.63        113.23        18.94 o                         
   0   1   4         19.86         33.84        12.04 o                         
   1   1   4       2882.58       3018.91        99.02 o                         
   2   1   4        111.74        118.86        20.44 o                         
   3   1   4       2212.71       1998.41        90.71 o                         
   4   1   4         88.06         64.73        30.51 o                         
   5   1   4        101.86        130.58        39.73 o                         
   6   1   4        114.44         63.58        37.52 o                         
   7   1   4         55.82         48.10        38.85 o                         
   8   1   4         21.77         18.79        39.07 o                         
   9   1   4         25.88          7.52        38.66 o                         
 -10   2   4         37.17        101.74        58.49 o                         
  -9   2   4        761.86        813.81       152.68 o                         
  -8   2   4       2027.39       1744.05       181.78 o                         
  -7   2   4       2477.24       2667.06       220.19 o                         
  -6   2   4       6969.67       6754.29       261.01 o                         
  -5   2   4        251.59        187.41        28.10 o                         
  -4   2   4       6069.73       5811.92       214.65 o                         
  -3   2   4        859.98        920.19        50.48 o                         
  -2   2   4       1985.71       1904.15        82.96 o                         
  -1   2   4        706.39        737.93        43.60 o                         
   0   2   4      25313.04      26101.89       645.66 o                         
   1   2   4        885.61        931.76        47.66 o                         
   2   2   4      21206.92      21328.60       578.64 o                         
   3   2   4       1668.57       1750.91        84.52 o                         
   4   2   4       2769.32       2531.14       131.06 o                         
   5   2   4          0.33         -1.07        25.74 o                         
   6   2   4        440.21        546.31        79.91 o                         
   7   2   4        127.43        110.73        45.54 o                         
   8   2   4        515.49        619.18        84.42 o                         
   9   2   4        136.42        189.27        53.16 o                         
 -10   3   4          0.27         31.60        57.12 o                         
  -9   3   4        572.54        479.85       119.15 o                         
  -8   3   4        219.24        233.57        60.94 o                         
  -7   3   4       2522.81       1913.50       130.49 o                         
  -6   3   4        984.39       1096.21        71.43 o                         
  -5   3   4       3463.38       3422.72       143.76 o                         
  -4   3   4       4716.64       4988.06       190.27 o                         
  -3   3   4        347.25        382.70        33.11 o                         
  -2   3   4       6703.37       6305.22       224.24 o                         
  -1   3   4      11804.79      12856.37       500.16 o                         
   0   3   4         15.95         20.03         7.50 o                         
   1   3   4       8644.33       8099.04       230.47 o                         
   2   3   4          0.09          0.34        11.57 o                         
   3   3   4       5535.54       5437.95       194.59 o                         
   4   3   4        891.45        756.06        67.36 o                         
   5   3   4        493.34        533.78        71.83 o                         
   6   3   4        787.61        810.77        88.94 o                         
   7   3   4        142.87        221.58        57.36 o                         
   8   3   4        125.30        104.30        50.29 o                         
   9   3   4        203.40        187.58        50.73 o                         
 -10   4   4         16.34        -49.52        49.52 o                         
  -9   4   4        584.04        603.23       133.96 o                         
  -8   4   4        162.20        163.99        56.26 o                         
  -7   4   4        820.19        906.48        91.87 o                         
  -6   4   4       3240.48       3352.26       185.71 o                         
  -5   4   4        203.94        211.35        43.31 o                         
  -4   4   4       2908.26       2970.29       152.37 o                         
  -3   4   4       4590.90       4220.21       160.13 o                         
  -2   4   4          0.87         31.56        14.02 o                         
  -1   4   4       2139.65       2249.21        95.54 o                         
   0   4   4      15724.83      15244.26       383.94 o                         
   1   4   4         60.80         40.84        12.48 o                         
   2   4   4      11620.43      11506.25       360.31 o                         
   3   4   4       2189.57       2047.46        94.81 o                         
   4   4   4          5.52         24.64        24.28 o                         
   5   4   4       1383.32       1356.15        97.12 o                         
   6   4   4        468.00        575.03        78.89 o                         
   7   4   4         14.89          7.82        36.41 o                         
   8   4   4        408.84        285.23        63.34 o                         
 -10   5   4          1.24         -6.98        45.04 o                         
  -9   5   4        522.38        497.88       116.03 o                         
  -8   5   4        496.45        386.48        76.99 o                         
  -7   5   4       2040.81       2094.82       143.56 o                         
  -6   5   4       2082.18       2265.96       145.56 o                         
  -5   5   4       4192.60       4236.07       212.11 o                         
  -4   5   4       4443.45       4258.71       203.38 o                         
  -3   5   4        425.46        389.65        31.48 o                         
  -2   5   4       2520.54       2385.34        99.83 o                         
  -1   5   4       4408.62       4185.46       139.95 o                         
   0   5   4       2672.00       2676.91        88.30 o                         
   1   5   4      13977.04      14684.14       407.25 o                         
   2   5   4          0.92         16.59        15.64 o                         
   3   5   4       6983.53       6710.74       233.10 o                         
   4   5   4        830.63        860.89        63.48 o                         
   5   5   4        127.01        172.85        45.77 o                         
   6   5   4        904.16       1022.87       100.43 o                         
   7   5   4        299.69        365.22        65.33 o                         
   8   5   4        309.21        307.41        67.41 o                         
 -10   6   4        332.33        331.41       109.24 o                         
  -9   6   4        522.87        474.47       110.88 o                         
  -8   6   4         59.39        -15.62        31.78 o                         
  -7   6   4        615.82        756.22       102.90 o                         
  -6   6   4        897.91        799.27        96.30 o                         
  -5   6   4       3115.09       3046.39       168.08 o                         
  -4   6   4       2048.62       1899.24       113.57 o                         
  -3   6   4      22732.97      22499.82       863.61 o                         
  -2   6   4        788.23        833.63        48.40 o                         
  -1   6   4      10583.91       9927.51       304.42 o                         
   0   6   4        801.35        743.59        51.11 o                         
   1   6   4        137.21        136.07        16.01 o                         
   2   6   4        171.67        193.77        29.86 o                         
   3   6   4       4359.38       4019.34       155.33 o                         
   4   6   4         45.54         30.30        23.61 o                         
   5   6   4       3424.73       3318.37       166.82 o                         
   6   6   4        278.18        295.46        56.97 o                         
   7   6   4        430.81        375.40        68.90 o                         
   8   6   4         71.43         50.41        41.65 o                         
 -10   7   4         31.56         45.98        65.82 o                         
  -9   7   4        224.59        201.02        64.25 o                         
  -8   7   4        418.48        334.45        72.66 o                         
  -7   7   4       2059.40       2017.76       144.68 o                         
  -6   7   4       1040.32        993.73        91.85 o                         
  -5   7   4       3409.68       3354.02       179.84 o                         
  -4   7   4         71.85         57.37        26.95 o                         
  -3   7   4        421.74        372.19        49.42 o                         
  -2   7   4        295.88        326.14        32.40 o                         
  -1   7   4       9502.37       8948.43       277.49 o                         
   0   7   4        270.31        262.07        35.03 o                         
   1   7   4      11996.85      11596.17       469.82 o                         
   2   7   4        175.49        139.91        23.00 o                         
   3   7   4       3654.97       3547.30       141.19 o                         
   4   7   4        203.77        154.45        33.33 o                         
   5   7   4        156.46        134.85        33.88 o                         
   6   7   4         74.16         89.92        36.15 o                         
   7   7   4         93.65         96.70        44.32 o                         
   8   7   4        183.78        120.11        57.60 o                         
 -10   8   4        596.29        657.96       138.37 o                         
  -9   8   4        639.70        641.83       105.21 o                         
  -8   8   4        346.11        527.93        79.93 o                         
  -7   8   4          2.04         -5.72        42.90 o                         
  -6   8   4          5.92         -3.74        26.88 o                         
  -5   8   4       4278.34       3958.32       204.14 o                         
  -4   8   4        662.01        593.14        66.23 o                         
  -3   8   4      19569.71      19229.36       758.83 o                         
  -2   8   4       2290.49       2040.19        90.26 o                         
  -1   8   4       9010.94       8152.63       253.52 o                         
   0   8   4        317.28        283.14        37.82 o                         
   1   8   4         97.45        157.14        30.65 o                         
   2   8   4        369.38        291.32        21.72 o                         
   3   8   4       2868.53       2955.15       111.61 o                         
   4   8   4       1349.00       1256.86        75.33 o                         
   5   8   4       5185.57       5547.40       215.48 o                         
   6   8   4        560.20        640.05        83.03 o                         
   7   8   4        713.93        611.37        85.10 o                         
   8   8   4          0.28        -30.58        43.90 o                         
 -10   9   4         94.31        119.57        62.34 o                         
  -9   9   4          4.57         12.07        39.34 o                         
  -8   9   4        666.59        578.81        97.98 o                         
  -7   9   4        898.95        969.22       109.08 o                         
  -6   9   4         54.29         14.92        33.60 o                         
  -5   9   4       1316.92       1414.07       104.73 o                         
  -4   9   4       3324.76       3064.76       164.40 o                         
  -3   9   4        340.21        347.36        52.29 o                         
  -2   9   4       3045.91       2775.55       115.90 o                         
  -1   9   4        345.63        334.74        22.49 o                         
   0   9   4          1.62          2.85        14.26 o                         
   1   9   4       4411.03       4084.59       171.60 o                         
   2   9   4        833.76        784.36        39.38 o                         
   3   9   4        344.71        359.46        37.69 o                         
   4   9   4       1494.70       1534.81        76.56 o                         
   5   9   4        135.57        211.55        49.01 o                         
   6   9   4        441.41        431.98        68.22 o                         
   7   9   4        209.53        310.90        73.09 o                         
   8   9   4          8.22         46.83        51.87 o                         
 -10  10   4        266.63        248.89        87.58 o                         
  -9  10   4        327.70        401.04        87.76 o                         
  -8  10   4        196.48        199.45        59.23 o                         
  -7  10   4          0.68          5.56        39.42 o                         
  -6  10   4         75.37         44.66        34.56 o                         
  -5  10   4       3504.55       3609.73       195.48 o                         
  -4  10   4        245.01        195.24        45.14 o                         
  -3  10   4      13435.84      11674.34       404.86 o                         
  -2  10   4         38.38         35.47        16.34 o                         
  -1  10   4      10924.99       9448.74       329.66 o                         
   0  10   4        204.69        207.56        37.14 o                         
   1  10   4         38.72         64.14        26.35 o                         
   2  10   4        606.77        563.06        63.53 o                         
   3  10   4       3281.42       3313.89       134.31 o                         
   4  10   4        646.38        669.24        59.35 o                         
   5  10   4       2285.35       2165.54       100.05 o                         
   6  10   4        369.67        431.72        69.07 o                         
   7  10   4        540.33        439.27        67.54 o                         
   8  10   4         19.17         -8.53        39.44 o                         
  -9  11   4        208.56        259.32        69.67 o                         
  -8  11   4        247.68        203.68        64.42 o                         
  -7  11   4         69.85         39.65        43.55 o                         
  -6  11   4        239.02        253.85        58.90 o                         
  -5  11   4        796.69        924.05        85.76 o                         
  -4  11   4       6963.17       6953.64       317.24 o                         
  -3  11   4        694.24        641.22        43.46 o                         
  -2  11   4      12972.90      11245.51       394.22 o                         
  -1  11   4         55.60         61.82        11.33 o                         
   0  11   4       3645.67       3665.34       158.42 o                         
   1  11   4        110.05        126.39        32.31 o                         
   2  11   4       1075.28        991.89        72.03 o                         
   3  11   4         20.78         35.21        16.40 o                         
   4  11   4       5079.73       5018.07       262.61 o                         
   5  11   4        186.94        182.21        44.06 o                         
   6  11   4       1888.18       1907.62       141.67 o                         
   7  11   4         62.17         43.56        37.79 o                         
   8  11   4         59.79        -25.84        66.94 o                         
  -9  12   4         84.13         61.40        57.21 o                         
  -8  12   4        184.07        227.98        68.46 o                         
  -7  12   4         17.44        -41.41        41.41 o                         
  -6  12   4         34.19         99.61        43.39 o                         
  -5  12   4       1133.91       1309.07       106.52 o                         
  -4  12   4        196.13        204.60        48.91 o                         
  -3  12   4       2782.82       2631.50       117.86 o                         
  -2  12   4          0.09         47.89        18.65 o                         
  -1  12   4       2678.36       2428.10        81.83 o                         
   0  12   4          2.98         29.86        19.06 o                         
   1  12   4          0.71         24.31        18.19 o                         
   2  12   4         18.22         44.06        24.45 o                         
   3  12   4       1028.79       1039.79        82.89 o                         
   4  12   4        367.01        397.36        64.30 o                         
   5  12   4        373.20        420.17        67.55 o                         
   6  12   4        186.98        135.17        51.48 o                         
   7  12   4        159.89        197.90        49.82 o                         
   8  12   4          6.91        -56.41        56.41 o                         
  -9  13   4        336.38        369.21        82.27 o                         
  -8  13   4        244.37        234.59        66.91 o                         
  -7  13   4          2.80          2.82        38.74 o                         
  -6  13   4        228.45        200.70        52.66 o                         
  -5  13   4        584.00        628.53        89.99 o                         
  -4  13   4       5581.15       4651.88       235.20 o                         
  -3  13   4        622.39        591.27        48.86 o                         
  -2  13   4      14937.99      12712.56       444.86 o                         
  -1  13   4         11.22          7.43         9.09 o                         
   0  13   4       4161.26       3715.28       164.54 o                         
   1  13   4         67.70         39.51        23.74 o                         
   2  13   4        575.56        643.91        65.30 o                         
   3  13   4        149.91         89.14        36.36 o                         
   4  13   4       3356.03       3353.64       170.23 o                         
   5  13   4        403.52        491.93        71.60 o                         
   6  13   4       1269.37       1410.90       124.24 o                         
   7  13   4         98.21         45.39        48.37 o                         
  -9  14   4         42.77         50.26        49.06 o                         
  -8  14   4         21.08         18.77        43.05 o                         
  -7  14   4         59.52         12.26        45.31 o                         
  -6  14   4         41.65         -0.60        41.82 o                         
  -5  14   4        166.89        254.85        59.56 o                         
  -4  14   4        106.21         96.32        38.80 o                         
  -3  14   4        196.14        165.07        31.17 o                         
  -2  14   4        111.85        108.75        26.44 o                         
  -1  14   4          0.66          4.73        12.51 o                         
   0  14   4        770.53        749.02        67.54 o                         
   1  14   4         67.56         42.25        23.48 o                         
   2  14   4        821.77        826.72        74.89 o                         
   3  14   4         92.92        126.53        34.50 o                         
   4  14   4         55.67         58.50        31.31 o                         
   5  14   4         21.96        -10.27        32.85 o                         
   6  14   4         91.48        131.31        45.25 o                         
   7  14   4          9.30         46.68        47.06 o                         
  -9  15   4        174.43        154.33        64.59 o                         
  -8  15   4        305.85        327.57        80.41 o                         
  -7  15   4          7.43         10.30        42.84 o                         
  -6  15   4        214.42        207.69        61.33 o                         
  -5  15   4       1021.78        881.65       110.09 o                         
  -4  15   4       4383.23       4047.82       219.07 o                         
  -3  15   4        527.36        449.58        46.28 o                         
  -2  15   4       9386.17       8419.54       316.41 o                         
  -1  15   4          1.26        -11.61        11.61 o                         
   0  15   4       1921.61       1678.47       100.22 o                         
   1  15   4          1.23         -7.70        21.72 o                         
   2  15   4        928.17       1081.58        84.95 o                         
   3  15   4        137.94         70.54        25.04 o                         
   4  15   4       2488.87       2637.28       148.02 o                         
   5  15   4        491.78        546.24        81.94 o                         
   6  15   4       1058.40        989.41       136.28 o                         
   7  15   4        192.28        143.65        82.89 o                         
  -8  16   4        348.17        408.33        86.42 o                         
  -7  16   4        140.15        254.21        67.36 o                         
  -6  16   4        336.25        379.57        80.21 o                         
  -5  16   4        385.36        426.45        74.97 o                         
  -4  16   4        101.08        157.94        50.64 o                         
  -3  16   4        889.49        838.71        65.96 o                         
  -2  16   4        293.60        254.52        41.98 o                         
  -1  16   4       1083.41        935.30        72.43 o                         
   0  16   4       1095.89        963.24        77.29 o                         
   1  16   4         18.48          7.37        25.57 o                         
   2  16   4        711.26        701.25        79.17 o                         
   3  16   4        399.23        353.72        58.48 o                         
   4  16   4        396.88        442.45        64.50 o                         
   5  16   4        462.49        520.93        74.91 o                         
   6  16   4          0.36         -7.31        36.45 o                         
   7  16   4        164.24        146.82        70.21 o                         
  -8  17   4        173.13         56.84        47.32 o                         
  -7  17   4        234.12        160.69        61.71 o                         
  -6  17   4         23.78         75.51        45.42 o                         
  -5  17   4        701.51        894.82       105.83 o                         
  -4  17   4       1174.09       1037.62        99.13 o                         
  -3  17   4          1.17         31.86        30.52 o                         
  -2  17   4       2513.72       2450.70       125.53 o                         
  -1  17   4       1350.07       1202.08        83.42 o                         
   0  17   4       1643.65       1569.01        98.72 o                         
   1  17   4       1057.08       1035.25        81.58 o                         
   2  17   4        277.44        230.60        47.21 o                         
   3  17   4         56.12         96.10        36.38 o                         
   4  17   4        834.49       1040.19        98.12 o                         
   5  17   4        103.57         98.30        43.48 o                         
   6  17   4        161.40        228.18        54.35 o                         
  -8  18   4        174.86        141.68        55.98 o                         
  -7  18   4         65.21         53.21        46.66 o                         
  -6  18   4        123.91        116.61        51.98 o                         
  -5  18   4        525.70        507.89        89.82 o                         
  -4  18   4          0.02         24.16        35.98 o                         
  -3  18   4       1311.70       1229.96        97.99 o                         
  -2  18   4        163.78        152.35        37.14 o                         
  -1  18   4       1444.55       1478.99        96.87 o                         
   0  18   4       1803.68       1873.62       111.42 o                         
   1  18   4        143.51        110.27        34.77 o                         
   2  18   4       1516.84       1572.55       107.36 o                         
   3  18   4        244.04        242.17        50.40 o                         
   4  18   4         76.30        187.20        48.47 o                         
   5  18   4        317.81        349.32        65.76 o                         
   6  18   4          0.08         30.61        61.81 o                         
  -7  19   4        384.59        403.89        70.57 o                         
  -6  19   4        130.01         88.07        47.45 o                         
  -5  19   4        693.43        802.53       108.90 o                         
  -4  19   4         45.02         44.51        38.62 o                         
  -3  19   4         36.13          3.75        43.77 o                         
  -2  19   4        315.54        289.98        45.37 o                         
  -1  19   4        765.47        713.10        74.14 o                         
   0  19   4         70.29         47.43        29.44 o                         
   1  19   4       2543.28       2472.10       138.21 o                         
   2  19   4          2.55         29.77        28.95 o                         
   3  19   4        740.24        634.69        82.37 o                         
   4  19   4         79.51         83.77        40.34 o                         
   5  19   4         21.44         60.47        37.03 o                         
   6  19   4          7.49         77.15        57.50 o                         
  -7  20   4         49.59         86.47        45.78 o                         
  -6  20   4          7.58         57.82        50.86 o                         
  -5  20   4        190.05        146.94        53.03 o                         
  -4  20   4         15.14         -3.65        43.42 o                         
  -3  20   4        513.47        572.56       110.97 o                         
  -2  20   4         35.43         18.79        22.12 o                         
  -1  20   4        812.14        686.21        77.98 o                         
   0  20   4        247.47        252.07        49.11 o                         
   1  20   4        155.50        176.36        40.53 o                         
   2  20   4        217.22        205.03        45.12 o                         
   3  20   4         19.81         14.84        30.21 o                         
   4  20   4         80.74         53.09        39.39 o                         
   5  20   4        269.48        287.15        58.00 o                         
  -7  21   4        590.36        610.44        99.41 o                         
  -6  21   4        406.79        487.00       110.95 o                         
  -5  21   4        861.02        847.80       143.25 o                         
  -4  21   4         27.92         73.23        53.57 o                         
  -3  21   4        144.39        167.57        68.16 o                         
  -2  21   4          7.40        -25.49        25.49 o                         
  -1  21   4       1413.78       1178.40        87.67 o                         
   0  21   4          7.68         31.44        30.15 o                         
   1  21   4       1930.28       1893.74       136.39 o                         
   2  21   4          0.88         11.03        33.43 o                         
   3  21   4        510.61        504.82        75.87 o                         
   4  21   4         11.90         80.35        34.62 o                         
   5  21   4          1.45        -33.51        37.48 o                         
  -6  22   4         12.03        -19.23        54.03 o                         
  -5  22   4         13.27        -36.37        48.41 o                         
  -4  22   4          7.06        -30.18        44.73 o                         
  -3  22   4        123.41        127.74        37.62 o                         
  -2  22   4         37.36         54.14        37.13 o                         
  -1  22   4        151.50        175.78        38.38 o                         
   0  22   4        272.81        290.11        56.37 o                         
   1  22   4         21.71         85.56        37.17 o                         
   2  22   4         61.23        117.60        40.27 o                         
   3  22   4         46.86        119.85        41.42 o                         
   4  22   4          0.06        -17.35        36.06 o                         
   5  22   4          4.99         48.02        45.36 o                         
  -6  23   4        154.19        -24.56        59.69 o                         
  -5  23   4        361.09        340.45        92.55 o                         
  -4  23   4         34.76        -24.92        52.86 o                         
  -3  23   4          0.08         15.48        34.95 o                         
  -2  23   4         37.33         -2.57        30.24 o                         
  -1  23   4        639.61        628.06        75.78 o                         
   0  23   4         19.80          4.91        28.56 o                         
   1  23   4       2168.52       2310.67       140.50 o                         
   2  23   4         40.73         78.36        39.35 o                         
   3  23   4        715.29       1058.58       104.38 o                         
   4  23   4          2.57         36.64        37.19 o                         
  -5  24   4         29.87         29.19        59.45 o                         
  -4  24   4         79.69         16.19        58.94 o                         
  -3  24   4          1.20          8.54        28.94 o                         
  -2  24   4         58.57         59.74        34.27 o                         
  -1  24   4          7.45         56.02        32.86 o                         
   0  24   4        555.00        501.09        70.85 o                         
   1  24   4          1.57         20.01        35.63 o                         
   2  24   4        406.55        354.31        65.06 o                         
   3  24   4          0.00         78.42        43.52 o                         
   4  24   4          2.55          0.41        60.41 o                         
  -4  25   4         20.61         83.33        38.27 o                         
  -3  25   4          5.30         12.88        34.63 o                         
  -2  25   4          7.51          6.64        32.85 o                         
  -1  25   4        266.65        279.95        60.89 o                         
   0  25   4          0.95         19.48        38.02 o                         
   1  25   4        300.71        495.98        78.23 o                         
   2  25   4        116.16        161.23        41.13 o                         
   3  25   4         87.11         36.90        40.53 o                         
  -4  26   4         82.00         11.38        43.31 o                         
  -3  26   4          4.90        -13.95        32.86 o                         
  -2  26   4         36.95         43.40        38.41 o                         
  -1  26   4          0.46        -26.16        34.16 o                         
   0  26   4        504.59        408.42        61.90 o                         
   1  26   4          2.68         25.96        33.42 o                         
   2  26   4        478.08        430.20        65.48 o                         
  -2  27   4        118.46        190.93        49.58 o                         
  -1  27   4          0.08         61.38        41.97 o                         
   0  27   4          0.17         60.33        39.00 o                         
   1  27   4         30.00        139.04        53.90 o                         
 -10   1   5         47.54         98.08       136.10 o                         
  -9   1   5         77.29         40.18        84.23 o                         
  -8   1   5        703.60        687.11       115.75 o                         
  -7   1   5       4619.74       4363.34       222.38 o                         
  -6   1   5       4565.90       4836.20       193.77 o                         
  -5   1   5      17186.94      15908.37       631.83 o                         
  -4   1   5       9216.38       8714.74       309.58 o                         
  -3   1   5      15052.20      14981.97       507.01 o                         
  -2   1   5       6979.01       6994.49       251.97 o                         
  -1   1   5         65.92        106.70        24.55 o                         
   0   1   5       4298.96       4541.69       140.62 o                         
   1   1   5      12013.91      12105.01       338.89 o                         
   2   1   5      10110.11      10580.34       306.17 o                         
   3   1   5      11825.43      11761.46       379.65 o                         
   4   1   5       7241.55       7587.37       303.95 o                         
   5   1   5       3110.20       3046.26       163.05 o                         
   6   1   5       1176.44       1052.23        95.00 o                         
   7   1   5         67.73        134.60        62.48 o                         
   8   1   5         72.87         -3.26        63.20 o                         
 -10   2   5        107.81         65.63       124.08 o                         
  -9   2   5        276.59        146.56        91.02 o                         
  -8   2   5        278.05        397.79        96.11 o                         
  -7   2   5        651.26        745.77        77.05 o                         
  -6   2   5       1760.99       1700.27        89.95 o                         
  -5   2   5       1833.45       2141.09       101.39 o                         
  -4   2   5       3256.69       3149.39       130.28 o                         
  -3   2   5       1793.50       1827.27        85.85 o                         
  -2   2   5       3478.25       3649.38       144.42 o                         
  -1   2   5       2614.56       2710.46       114.15 o                         
   0   2   5       2173.65       2284.76        81.68 o                         
   1   2   5       2734.45       2547.35        90.79 o                         
   2   2   5       2265.78       2088.44        82.76 o                         
   3   2   5       2806.28       2979.83       126.60 o                         
   4   2   5       1188.34       1249.49        91.89 o                         
   5   2   5        814.32        760.98        80.41 o                         
   6   2   5        361.21        315.88        66.44 o                         
   7   2   5        165.20        172.99        65.23 o                         
   8   2   5        117.55        156.56        62.45 o                         
 -10   3   5         65.94        132.27        94.72 o                         
  -9   3   5         17.31         44.42        82.63 o                         
  -8   3   5        799.21        573.23       110.37 o                         
  -7   3   5       1904.23       1869.24       131.22 o                         
  -6   3   5       3242.23       3311.18       181.80 o                         
  -5   3   5      10346.95      11227.51       397.87 o                         
  -4   3   5       4057.26       3820.01       153.44 o                         
  -3   3   5       7357.69       7162.06       257.31 o                         
  -2   3   5       1609.38       1741.67        82.10 o                         
  -1   3   5        185.15        180.19        27.76 o                         
   0   3   5        971.73        962.78        45.01 o                         
   1   3   5       6758.49       6952.51       205.81 o                         
   2   3   5       4833.48       5183.56       165.93 o                         
   3   3   5       7272.41       7359.35       255.13 o                         
   4   3   5       5394.20       6069.55       254.98 o                         
   5   3   5       1136.54       1137.03        94.89 o                         
   6   3   5       1104.30       1246.40       105.44 o                         
   7   3   5         24.15         10.92        56.98 o                         
   8   3   5         42.82        176.94        90.33 o                         
 -10   4   5        326.96        342.64       103.68 o                         
  -9   4   5        404.46        274.22        98.91 o                         
  -8   4   5        339.37        370.77        94.26 o                         
  -7   4   5       1472.43       1665.97       124.31 o                         
  -6   4   5       3553.40       3795.72       201.32 o                         
  -5   4   5       4053.55       3902.72       160.79 o                         
  -4   4   5       9388.26       8953.02       318.95 o                         
  -3   4   5       4029.62       3727.48       148.09 o                         
  -2   4   5       5356.22       5005.24       187.65 o                         
  -1   4   5        870.40       1019.45        57.62 o                         
   0   4   5       3216.65       3284.19       107.61 o                         
   1   4   5       5348.45       4992.34       154.78 o                         
   2   4   5       6059.10       5919.98       231.87 o                         
   3   4   5       5107.55       5345.41       197.88 o                         
   4   4   5       2388.87       2490.91       119.58 o                         
   5   4   5       1741.73       1826.65       118.93 o                         
   6   4   5        428.82        373.69        69.28 o                         
   7   4   5        243.53        290.32        67.20 o                         
   8   4   5        270.41        330.50        79.70 o                         
 -10   5   5        293.84        420.97       108.08 o                         
  -9   5   5        378.46        301.95        93.35 o                         
  -8   5   5        949.85        915.59        96.29 o                         
  -7   5   5        558.60        638.14        78.62 o                         
  -6   5   5       1155.62       1095.97        91.57 o                         
  -5   5   5       3192.62       3331.59       174.82 o                         
  -4   5   5       1025.31       1046.43        58.16 o                         
  -3   5   5       1905.80       1888.57        87.40 o                         
  -2   5   5      14754.32      14597.63       495.41 o                         
  -1   5   5       2988.73       2882.07       118.37 o                         
   0   5   5      13813.36      13309.86       365.31 o                         
   1   5   5       3176.67       3256.62       110.49 o                         
   2   5   5        627.19        654.44        48.61 o                         
   3   5   5       2749.63       2744.38       122.22 o                         
   4   5   5       1412.89       1303.56        82.32 o                         
   5   5   5        362.14        320.37        59.18 o                         
   6   5   5        639.81        601.41        74.64 o                         
   7   5   5        569.88        557.46        90.47 o                         
   8   5   5        175.77        199.46        79.76 o                         
 -10   6   5        143.39        -34.39        94.11 o                         
  -9   6   5         53.60        106.48       126.28 o                         
  -8   6   5        471.01        392.75        74.64 o                         
  -7   6   5       1639.87       1656.84       128.75 o                         
  -6   6   5       4512.33       4521.65       231.14 o                         
  -5   6   5       3071.59       3337.43       176.03 o                         
  -4   6   5       6752.76       6549.68       242.03 o                         
  -3   6   5       2216.67       2087.48        95.13 o                         
  -2   6   5       5515.63       5368.90       201.60 o                         
  -1   6   5         64.29         92.10        22.55 o                         
   0   6   5       3317.40       3168.67       112.67 o                         
   1   6   5       2593.05       2345.77        96.59 o                         
   2   6   5       4753.29       4597.08       168.00 o                         
   3   6   5       4320.93       4507.14       174.86 o                         
   4   6   5       3565.90       3812.90       161.49 o                         
   5   6   5       2288.07       2560.93       145.38 o                         
   6   6   5        429.67        483.22        72.47 o                         
   7   6   5         74.76         81.92        71.48 o                         
   8   6   5         96.77        173.78        78.06 o                         
 -10   7   5        782.97        727.42       138.19 o                         
  -9   7   5        541.94        455.15       112.05 o                         
  -8   7   5       3151.53       3351.39       208.44 o                         
  -7   7   5        571.64        539.95        76.41 o                         
  -6   7   5       1067.51        935.60        88.05 o                         
  -5   7   5        252.05        239.93        44.75 o                         
  -4   7   5        796.33        814.94        71.75 o                         
  -3   7   5       2639.91       2629.15       113.48 o                         
  -2   7   5      13432.60      13522.22       463.52 o                         
  -1   7   5      15002.46      14069.44       426.01 o                         
   0   7   5      13918.81      13815.91       478.87 o                         
   1   7   5       3915.93       3487.25       127.69 o                         
   2   7   5        903.02        944.84        57.67 o                         
   3   7   5        191.31        206.47        36.85 o                         
   4   7   5        645.65        668.63        59.03 o                         
   5   7   5        948.51        991.15        85.84 o                         
   6   7   5       2008.95       2092.42       160.97 o                         
   7   7   5        900.28        954.30       114.04 o                         
   8   7   5        504.60        616.80        98.02 o                         
 -10   8   5         97.52        292.41       110.12 o                         
  -9   8   5         69.00        142.64        94.27 o                         
  -8   8   5         56.40        124.22        59.59 o                         
  -7   8   5        254.23        314.70        61.56 o                         
  -6   8   5       2129.64       2061.13       137.97 o                         
  -5   8   5       1559.21       1515.53       106.92 o                         
  -4   8   5       4070.65       3975.05       198.47 o                         
  -3   8   5        986.02        943.30        56.45 o                         
  -2   8   5        246.31        265.35        30.95 o                         
  -1   8   5       1620.09       1458.03        57.73 o                         
   0   8   5        411.43        421.54        45.61 o                         
   1   8   5        850.83        882.53        65.82 o                         
   2   8   5       2979.01       3074.79       119.92 o                         
   3   8   5       2212.28       2253.64        96.26 o                         
   4   8   5       1455.98       1346.11        82.28 o                         
   5   8   5        414.11        328.68        70.25 o                         
   6   8   5         37.47        -62.25        64.74 o                         
   7   8   5         74.16         53.16        73.42 o                         
   8   8   5         61.23         19.51        75.29 o                         
 -10   9   5        636.12        661.95       180.89 o                         
  -9   9   5        455.73        513.98        86.84 o                         
  -8   9   5       2296.08       2445.25       172.62 o                         
  -7   9   5        276.55        306.60        65.60 o                         
  -6   9   5       2339.38       2073.00       138.91 o                         
  -5   9   5        126.39        105.88        44.87 o                         
  -4   9   5        990.42       1123.23        87.90 o                         
  -3   9   5       3715.02       3593.63       148.17 o                         
  -2   9   5       7834.19       8054.52       289.35 o                         
   0   9   5       7980.21       8017.03       298.98 o                         
   1   9   5       4373.73       4144.94       178.30 o                         
   2   9   5       1625.61       1500.24        73.05 o                         
   3   9   5        111.36         78.59        38.77 o                         
   4   9   5       1408.92       1478.65        91.40 o                         
   5   9   5        364.14        275.87        52.80 o                         
   6   9   5       1373.25       1267.39       118.69 o                         
   7   9   5        758.04        713.89        99.50 o                         
   8   9   5        383.05        397.43       101.84 o                         
  -9  10   5        848.40        770.88        98.98 o                         
  -8  10   5        355.89        342.11        74.66 o                         
  -7  10   5       1375.51       1302.65       118.65 o                         
  -6  10   5        184.72        189.40        54.28 o                         
  -5  10   5         17.71          4.01        39.27 o                         
  -4  10   5        789.73        775.55        73.79 o                         
  -3  10   5       4921.53       4750.10       187.56 o                         
  -2  10   5       1444.55       1345.16        71.57 o                         
  -1  10   5       7832.73       7308.86       316.88 o                         
   0  10   5       2111.77       2309.23       115.85 o                         
   1  10   5       4018.94       4246.73       182.52 o                         
   2  10   5       1082.89        990.90        75.35 o                         
   3  10   5         29.60          7.52        34.32 o                         
   4  10   5        158.18        168.26        52.28 o                         
   5  10   5        944.63        804.82        71.71 o                         
   6  10   5        523.21        618.27        74.63 o                         
   7  10   5        545.47        523.46        74.54 o                         
  -9  11   5        169.68        353.58        77.10 o                         
  -8  11   5        952.82        917.82       108.43 o                         
  -7  11   5        492.04        549.42        81.16 o                         
  -6  11   5        599.70        459.24        69.34 o                         
  -5  11   5         48.88         16.78        39.85 o                         
  -4  11   5       1119.56       1030.31        86.21 o                         
  -3  11   5       2527.47       2487.78       113.17 o                         
  -2  11   5       4472.80       4432.31       177.47 o                         
  -1  11   5       6614.33       6527.60       227.37 o                         
   0  11   5       4850.59       4660.05       195.70 o                         
   1  11   5       2639.90       2638.14       132.88 o                         
   2  11   5       1412.42       1293.97        89.05 o                         
   3  11   5         30.03         68.26        38.18 o                         
   4  11   5        431.80        509.72        65.39 o                         
   5  11   5        800.06        826.17        85.51 o                         
   6  11   5        568.68        624.45        93.55 o                         
   7  11   5        283.57        348.40        67.19 o                         
  -9  12   5       1179.71       1233.91       126.32 o                         
  -8  12   5        512.91        450.89        85.14 o                         
  -7  12   5       2197.66       2238.35       161.06 o                         
  -6  12   5        171.50        115.68        53.81 o                         
  -5  12   5        211.46        197.90        54.29 o                         
  -4  12   5       1030.87        929.36        82.07 o                         
  -3  12   5       3100.33       3004.96       131.36 o                         
  -2  12   5       4965.01       4856.65       193.49 o                         
  -1  12   5      12300.06      12029.29       429.82 o                         
   0  12   5       5815.70       5257.27       217.49 o                         
   1  12   5       3261.83       3096.18       149.76 o                         
   2  12   5       1720.36       1611.93       101.79 o                         
   3  12   5        126.59         73.47        43.00 o                         
   4  12   5        102.85        177.22        45.33 o                         
   5  12   5       1395.71       1477.06       110.56 o                         
   6  12   5        808.71        889.23       102.09 o                         
   7  12   5        738.19        550.20        89.79 o                         
  -9  13   5         32.35         37.34        68.57 o                         
  -8  13   5         94.85        203.64        69.75 o                         
  -7  13   5        327.53        370.68        76.03 o                         
  -6  13   5        427.77        269.74        62.06 o                         
  -5  13   5        207.27        211.09        55.42 o                         
  -4  13   5         11.85        -13.12        38.01 o                         
  -3  13   5        471.66        377.51        36.84 o                         
  -2  13   5        186.96        180.65        28.07 o                         
  -1  13   5         77.21         94.41        35.76 o                         
   0  13   5        114.99        166.64        37.04 o                         
   1  13   5        789.81        852.95        71.56 o                         
   2  13   5         14.43         25.94        38.20 o                         
   3  13   5        234.97        280.90        52.59 o                         
   4  13   5        455.36        299.58        58.56 o                         
   5  13   5        195.56         64.31        53.35 o                         
   6  13   5         61.04        110.52        66.78 o                         
   7  13   5         41.31        -73.80        73.80 o                         
  -9  14   5       1428.09       1663.66       145.44 o                         
  -8  14   5        387.14        306.73        79.55 o                         
  -7  14   5       2052.20       2260.00       168.34 o                         
  -6  14   5         54.66        142.34        59.05 o                         
  -5  14   5        250.65        256.23        60.17 o                         
  -4  14   5       1101.52        961.08        88.14 o                         
  -3  14   5       4837.87       4362.53       218.99 o                         
  -2  14   5       3609.60       3612.04       186.74 o                         
  -1  14   5       7866.58       7545.38       292.32 o                         
   0  14   5       5278.06       5219.34       218.09 o                         
   1  14   5       4592.65       4475.06       198.23 o                         
   2  14   5       1779.59       1764.29       109.94 o                         
   3  14   5        353.18        278.99        55.57 o                         
   4  14   5         60.76         89.89        48.62 o                         
   5  14   5       1284.08       1302.51       105.75 o                         
   6  14   5        629.46        590.88        91.41 o                         
   7  14   5        864.75        614.47        91.38 o                         
  -8  15   5         61.14          6.52        73.22 o                         
  -7  15   5        208.12        100.24        69.91 o                         
  -6  15   5        298.62        223.91        68.01 o                         
  -5  15   5       1242.91        817.98        89.50 o                         
  -4  15   5        548.25        508.11        66.13 o                         
  -3  15   5        924.08        764.33        69.31 o                         
  -2  15   5        212.17        286.59        48.89 o                         
  -1  15   5         28.52         16.27        34.04 o                         
   0  15   5        355.39        476.70        54.16 o                         
   1  15   5        660.20        683.23        64.74 o                         
   2  15   5        863.80        945.27        80.87 o                         
   3  15   5        843.38        945.38        83.49 o                         
   4  15   5        300.57        251.73        57.46 o                         
   5  15   5        154.34         22.39        55.48 o                         
   6  15   5         59.16         94.05        74.58 o                         
  -8  16   5        216.43        270.64        76.83 o                         
  -7  16   5        908.56        823.86       107.56 o                         
  -6  16   5        257.56        266.38        65.32 o                         
  -5  16   5         19.95         73.17        49.96 o                         
  -4  16   5        663.75        483.49        64.33 o                         
  -3  16   5       1775.84       1654.90       154.14 o                         
  -2  16   5       2319.85       2189.61       136.13 o                         
  -1  16   5       3835.00       3561.81       167.01 o                         
   0  16   5       2916.62       2953.30       149.09 o                         
   1  16   5       1351.41       1424.80        96.68 o                         
   2  16   5       1069.54       1071.25        86.48 o                         
   3  16   5         27.03         11.84        46.92 o                         
   4  16   5        172.40        223.42        57.51 o                         
   5  16   5        583.05        521.77        76.43 o                         
   6  16   5        323.58        251.48        77.22 o                         
  -8  17   5        358.36        377.85        84.68 o                         
  -7  17   5        310.66        364.01        81.79 o                         
  -6  17   5        454.57        307.52        70.11 o                         
  -5  17   5        567.84        569.70        79.82 o                         
  -4  17   5        632.28        630.22       103.18 o                         
  -3  17   5        669.90        699.14       103.15 o                         
  -2  17   5        298.97        236.73        41.22 o                         
  -1  17   5        881.86        884.38        73.75 o                         
   0  17   5        494.83        414.32        55.57 o                         
   1  17   5        529.06        447.34        60.39 o                         
   2  17   5        999.11        975.68        82.26 o                         
   3  17   5        344.74        334.50        59.05 o                         
   4  17   5        443.80        531.01        70.80 o                         
   5  17   5        346.23        254.75        64.48 o                         
   6  17   5        214.14        276.83        76.22 o                         
  -8  18   5         83.90        113.60        75.11 o                         
  -7  18   5        289.12        275.41        74.64 o                         
  -6  18   5       1123.97       1081.61       110.42 o                         
  -5  18   5        294.77        242.94        91.37 o                         
  -4  18   5       1709.96       1380.18       146.90 o                         
  -3  18   5        903.78        929.87       119.98 o                         
  -2  18   5        601.29        675.44        59.41 o                         
  -1  18   5        334.12        353.18        51.26 o                         
   0  18   5        994.29        927.89        77.88 o                         
   1  18   5        586.25        552.75        66.22 o                         
   2  18   5       1914.73       1833.22       116.07 o                         
   3  18   5        484.55        575.39        72.12 o                         
   4  18   5        777.07        858.48        84.47 o                         
   5  18   5        272.97        327.98        69.67 o                         
   6  18   5         54.65        143.57        71.61 o                         
  -7  19   5         48.57         58.23        76.00 o                         
  -6  19   5        521.06        342.75       104.51 o                         
  -5  19   5        289.74        267.66        94.02 o                         
  -4  19   5        449.05        495.81        91.38 o                         
  -3  19   5        640.98        591.71       105.86 o                         
  -2  19   5       2004.07       2104.65       143.58 o                         
  -1  19   5        825.49        758.32        69.91 o                         
   0  19   5       1907.52       1872.56       112.38 o                         
   1  19   5        559.29        615.18        68.79 o                         
   2  19   5        718.78        643.69        72.86 o                         
   3  19   5        176.31        211.05        55.62 o                         
   4  19   5        420.42        444.59        73.21 o                         
   5  19   5         73.14        224.33        62.19 o                         
  -7  20   5        173.90        277.38       100.25 o                         
  -6  20   5        795.43        643.15       119.11 o                         
  -5  20   5        557.70        376.94       100.85 o                         
  -4  20   5       1718.74       1667.98       167.90 o                         
  -3  20   5        659.68        491.23       102.23 o                         
  -2  20   5        273.57        191.19        61.05 o                         
  -1  20   5        700.50        582.67        63.26 o                         
   0  20   5        351.41        408.65        57.57 o                         
   1  20   5        491.81        414.47        59.89 o                         
   2  20   5       1327.25       1347.18       102.62 o                         
   3  20   5        780.22        683.58        77.77 o                         
   4  20   5        552.63        778.27        82.43 o                         
   5  20   5        290.20        302.81        69.07 o                         
  -6  21   5         36.63        202.76        92.07 o                         
  -5  21   5         71.50        -71.96        71.96 o                         
  -4  21   5          4.52         -0.05        72.94 o                         
  -3  21   5        213.43        172.81        67.74 o                         
  -2  21   5         10.48         97.47        56.50 o                         
  -1  21   5        241.13        232.05        47.95 o                         
   0  21   5         12.88        -10.64        46.01 o                         
   1  21   5        357.55        450.24        64.41 o                         
   2  21   5          5.38         49.85        48.76 o                         
   3  21   5         90.77         32.37        51.34 o                         
   4  21   5         25.03        -12.45        59.18 o                         
  -6  22   5        866.37        810.81       127.73 o                         
  -5  22   5        611.20        670.36       110.66 o                         
  -4  22   5       1485.96       1177.89       147.34 o                         
  -3  22   5        410.94        184.38        64.31 o                         
  -2  22   5        519.72        446.40        74.12 o                         
  -1  22   5         14.42         50.16        56.24 o                         
   0  22   5        332.34        174.10        51.70 o                         
   1  22   5        488.30        333.76        58.59 o                         
   2  22   5       1114.52       1213.78        98.60 o                         
   3  22   5        859.96        901.52        89.14 o                         
   4  22   5        677.66        574.66        76.27 o                         
  -5  23   5        189.38        223.35        88.45 o                         
  -4  23   5         66.87        135.10        80.04 o                         
  -3  23   5         55.53         83.08        63.52 o                         
  -2  23   5         33.99         24.04        58.96 o                         
  -1  23   5          4.31        112.89        70.40 o                         
   0  23   5         20.51         21.24        50.04 o                         
   1  23   5         69.44         59.84        52.79 o                         
   2  23   5         79.74        209.44        52.95 o                         
   3  23   5        176.55        147.89        60.46 o                         
  -5  24   5        254.87         20.48        90.51 o                         
  -4  24   5        402.62        327.27        83.04 o                         
  -3  24   5        165.63         35.71        54.75 o                         
  -2  24   5         90.96        105.83        58.07 o                         
  -1  24   5         16.67        114.16        57.11 o                         
   0  24   5         55.51         87.03        52.35 o                         
   1  24   5        158.43         71.95        53.51 o                         
   2  24   5        275.46        272.57        74.59 o                         
   3  24   5        348.70        323.21        64.41 o                         
  -4  25   5        117.53        222.41        74.04 o                         
  -3  25   5        330.14        201.06        64.65 o                         
  -2  25   5         46.65        111.72        55.41 o                         
  -1  25   5         21.30         79.68        60.84 o                         
   0  25   5         30.32         63.19        60.72 o                         
   1  25   5        242.85        299.69        62.18 o                         
   2  25   5        145.90        364.04        63.34 o                         
  -2  26   5         21.55        129.02        58.75 o                         
  -1  26   5         91.96        191.95        62.15 o                         
   0  26   5         28.23        260.55        68.12 o                         
 -10   0   6       1019.28       1136.94       270.02 o                         
  -9   0   6        890.53        904.18       224.07 o                         
  -8   0   6        840.90        899.74       218.98 o                         
  -7   0   6        346.21        256.66       112.30 o                         
  -6   0   6         24.39         48.31        32.52 o                         
  -5   0   6       4053.41       4063.21       239.02 o                         
  -4   0   6        851.64        744.26        73.68 o                         
  -3   0   6      24551.81      24344.62      1145.31 o                         
  -2   0   6       3336.82       2841.00       175.19 o                         
  -1   0   6      23300.35      23116.89      1090.22 o                         
   0   0   6        276.23        247.21        40.08 o                         
   1   0   6       1262.73       1240.85        82.76 o                         
   2   0   6          4.63         21.56        24.34 o                         
   3   0   6       3317.59       3023.09       167.11 o                         
   4   0   6          8.22          2.31        35.25 o                         
   5   0   6       2777.20       2572.94       213.10 o                         
   6   0   6        312.45        486.98       113.03 o                         
   7   0   6        799.98        913.72       155.22 o                         
 -10   1   6         49.34        -34.18        61.59 o                         
  -9   1   6         64.33        -61.52        61.52 o                         
  -8   1   6          3.08        -18.25        46.44 o                         
  -7   1   6         10.12         11.10        44.12 o                         
  -6   1   6          5.98         19.71        19.30 o                         
  -5   1   6         46.15         40.83        19.71 o                         
  -4   1   6        392.43        401.48        44.82 o                         
  -3   1   6         12.51         31.56        19.58 o                         
  -2   1   6        920.55        806.24        54.00 o                         
  -1   1   6         12.08        -12.76        16.90 o                         
   0   1   6       1236.34       1183.16        55.28 o                         
   1   1   6        421.68        499.94        41.28 o                         
   2   1   6         90.90         99.90        22.34 o                         
   3   1   6         45.37         56.93        22.28 o                         
   4   1   6        240.18        278.72        43.93 o                         
   5   1   6          0.79        -30.78        30.78 o                         
   6   1   6         53.84         34.46        38.87 o                         
   7   1   6         13.63         81.59        46.32 o                         
 -10   2   6        608.56        763.72       155.55 o                         
  -9   2   6       1552.28       1493.97       195.30 o                         
  -8   2   6        578.74        515.37       115.94 o                         
  -7   2   6        812.96        802.15        90.18 o                         
  -6   2   6        167.76        132.12        37.33 o                         
  -5   2   6       1611.07       1546.16        82.92 o                         
  -4   2   6       2496.22       2329.63       108.03 o                         
  -3   2   6      12797.78      12614.96       437.16 o                         
  -2   2   6        698.96        644.24        44.14 o                         
  -1   2   6      13109.73      13541.12       467.81 o                         
   0   2   6         37.11         35.33        14.92 o                         
   1   2   6        814.31        688.15        41.49 o                         
   2   2   6        246.13        209.60        27.62 o                         
   3   2   6       1105.89       1048.34        62.58 o                         
   4   2   6         83.90         92.92        31.03 o                         
   5   2   6       1752.02       1737.57       120.74 o                         
   6   2   6        351.12        330.27        66.03 o                         
   7   2   6        374.60        307.12        68.61 o                         
 -10   3   6        236.08        316.60       108.01 o                         
  -9   3   6        768.25        706.94       141.78 o                         
  -8   3   6        171.75        118.16        68.15 o                         
  -7   3   6       1808.17       1928.19       134.13 o                         
  -6   3   6        512.49        423.39        66.90 o                         
  -5   3   6        189.59        166.28        28.78 o                         
  -4   3   6       5119.61       4798.29       187.92 o                         
  -3   3   6        711.09        827.30        55.64 o                         
  -2   3   6       8258.03       7894.55       287.14 o                         
  -1   3   6       2475.48       2535.94       114.47 o                         
   0   3   6       1805.74       1806.05        74.70 o                         
   1   3   6       1901.24       1928.49        76.62 o                         
   2   3   6        133.73        144.86        24.20 o                         
   3   3   6        352.73        387.73        50.95 o                         
   4   3   6        783.62        773.64        73.81 o                         
   5   3   6        263.53        212.18        54.74 o                         
   6   3   6        442.60        374.62        66.64 o                         
   7   3   6         20.76         81.26        59.64 o                         
 -10   4   6        199.01        218.09        95.82 o                         
  -9   4   6        636.83        436.88       107.52 o                         
  -8   4   6         18.60        257.38       120.75 o                         
  -7   4   6       1107.56       1267.92       109.90 o                         
  -6   4   6       1170.83       1422.25       106.03 o                         
  -5   4   6        156.21        106.83        26.97 o                         
  -4   4   6       1971.76       1943.21        93.92 o                         
  -3   4   6       7379.09       7018.42       259.49 o                         
  -2   4   6         78.68         55.34        21.51 o                         
  -1   4   6       3949.95       3924.98       160.37 o                         
   0   4   6       1663.91       1625.09        62.80 o                         
   1   4   6        303.40        361.12        33.36 o                         
   2   4   6       1704.52       1547.25        70.90 o                         
   3   4   6        839.20        720.14        65.09 o                         
   4   4   6        114.22        105.60        34.52 o                         
   5   4   6        961.66        867.68        92.70 o                         
   6   4   6        162.13        158.14        60.07 o                         
   7   4   6         94.65        101.27        60.74 o                         
 -10   5   6        341.60        313.55       109.24 o                         
  -9   5   6       1010.40        896.91       159.71 o                         
  -8   5   6        174.20         47.87        59.91 o                         
  -7   5   6        636.02        641.03        93.80 o                         
  -6   5   6        413.53        458.17        73.94 o                         
  -5   5   6         88.99         76.53        31.59 o                         
  -4   5   6       6264.40       5688.37       220.11 o                         
  -3   5   6        364.41        339.25        39.67 o                         
  -2   5   6       9724.65       8981.16       323.29 o                         
  -1   5   6        690.80        626.30        50.28 o                         
   0   5   6       4575.50       4896.03       154.77 o                         
   1   5   6       1021.08        946.81        46.15 o                         
   2   5   6         17.94         28.36        18.43 o                         
   3   5   6       1046.85       1042.85        71.58 o                         
   4   5   6       1458.70       1381.77        86.28 o                         
   5   5   6        129.63        215.96        45.58 o                         
   6   5   6        869.31        906.25       128.87 o                         
   7   5   6         57.00         33.75        48.33 o                         
 -10   6   6          0.20        -42.22        77.44 o                         
  -9   6   6        327.53        391.34       103.08 o                         
  -8   6   6        464.37        491.24        82.92 o                         
  -7   6   6       1006.47       1039.85       110.17 o                         
  -6   6   6       3373.77       3242.22       185.94 o                         
  -5   6   6        402.44        422.83        63.97 o                         
  -4   6   6       2727.85       2712.22       119.59 o                         
  -3   6   6        356.69        273.30        31.85 o                         
  -2   6   6        178.13        199.66        32.15 o                         
  -1   6   6       1053.74       1050.13        62.16 o                         
   0   6   6       5812.56       5918.15       203.82 o                         
   1   6   6         13.52         19.24        12.17 o                         
   2   6   6       5498.12       5578.39       185.34 o                         
   3   6   6        138.60        146.28        31.82 o                         
   4   6   6        350.59        318.93        48.11 o                         
   5   6   6         62.60        115.90        43.66 o                         
   6   6   6         62.88         34.40        50.33 o                         
   7   6   6         11.53         30.87        50.15 o                         
 -10   7   6        248.47        266.10        93.34 o                         
  -9   7   6        275.89        276.56        99.70 o                         
  -8   7   6        680.09        752.38       112.83 o                         
  -7   7   6         44.16         92.13        39.69 o                         
  -6   7   6          4.57         23.17        33.32 o                         
  -5   7   6        186.30        108.64        36.31 o                         
  -4   7   6       3087.91       2972.33       129.13 o                         
  -3   7   6        346.76        381.48        40.05 o                         
  -2   7   6       7850.92       7490.78       273.84 o                         
  -1   7   6        341.56        399.69        39.46 o                         
   0   7   6       2258.70       2171.75        79.32 o                         
   1   7   6          1.56         19.47        14.66 o                         
   2   7   6          6.37          3.71        16.27 o                         
   3   7   6          0.14        -15.97        26.63 o                         
   4   7   6        328.39        322.23        59.99 o                         
   5   7   6        104.90         99.90        48.12 o                         
   6   7   6        389.08        381.64        82.34 o                         
   7   7   6         78.07         38.37        55.09 o                         
  -9   8   6        116.63        166.38        72.58 o                         
  -8   8   6       1898.78       1825.23       146.13 o                         
  -7   8   6       1161.87       1206.53       124.46 o                         
  -6   8   6       4486.55       4650.93       241.95 o                         
  -5   8   6       1206.44       1288.19       100.70 o                         
  -4   8   6       1981.04       1674.29       111.33 o                         
  -3   8   6        743.05        760.12        54.80 o                         
  -2   8   6        323.43        401.50        40.45 o                         
  -1   8   6        197.20        178.70        20.54 o                         
   0   8   6       8720.69       8254.19       310.66 o                         
   1   8   6         38.52         68.19        25.70 o                         
   2   8   6       6329.05       6110.55       251.34 o                         
   3   8   6         52.12         99.43        32.13 o                         
   4   8   6        823.91        941.08        85.08 o                         
   5   8   6          1.28        -33.42        33.42 o                         
   6   8   6         16.41         10.91        43.15 o                         
   7   8   6         70.20         90.54        48.64 o                         
  -9   9   6         10.57        -35.75        54.34 o                         
  -8   9   6        272.88        226.74        67.95 o                         
  -7   9   6        171.92        156.60        45.35 o                         
  -6   9   6        192.77        171.14        40.51 o                         
  -5   9   6       1151.76       1092.53        90.50 o                         
  -4   9   6        295.59        332.25        53.92 o                         
  -3   9   6        440.18        452.71        44.23 o                         
  -2   9   6       1617.60       1342.84        71.83 o                         
  -1   9   6        802.15        798.73        59.79 o                         
   0   9   6        996.79        945.45        70.69 o                         
   1   9   6       1834.69       1989.42       109.82 o                         
   2   9   6          3.01          9.71        22.61 o                         
   3   9   6        351.46        295.95        56.58 o                         
   4   9   6        698.34        659.97        70.81 o                         
   5   9   6         36.09         11.84        35.88 o                         
   6   9   6        199.17        188.02        54.81 o                         
   7   9   6         54.06        -45.53        45.53 o                         
  -9  10   6          6.47         24.82        47.63 o                         
  -8  10   6        687.21        670.41       105.39 o                         
  -7  10   6        450.62        463.16        84.67 o                         
  -6  10   6       2552.58       2289.17       151.10 o                         
  -5  10   6       1144.24       1070.88        92.08 o                         
  -4  10   6       1948.04       1992.00       125.34 o                         
  -3  10   6        457.69        456.18        43.96 o                         
  -2  10   6         92.22         74.26        17.20 o                         
  -1  10   6         75.09         72.10        25.11 o                         
   0  10   6       3410.89       3226.30       151.31 o                         
   1  10   6        101.52         61.14        27.23 o                         
   2  10   6       4455.61       4142.39       188.84 o                         
   3  10   6         58.17        104.14        34.04 o                         
   4  10   6        968.03        986.76        97.21 o                         
   5  10   6          7.13          1.20        27.28 o                         
   6  10   6          1.12        -32.52        34.80 o                         
   7  10   6         47.29         56.31        39.64 o                         
  -9  11   6        179.79        198.49        56.44 o                         
  -8  11   6        529.66        575.34        96.35 o                         
  -7  11   6       1639.06       1344.65       125.30 o                         
  -6  11   6       1085.64       1071.28        99.63 o                         
  -5  11   6       2791.64       2547.51       155.22 o                         
  -4  11   6        333.43        338.04        57.31 o                         
  -3  11   6        249.23        252.83        34.18 o                         
  -2  11   6        119.39        114.61        19.47 o                         
  -1  11   6       1970.37       1824.30        93.45 o                         
   0  11   6        136.71         95.45        29.76 o                         
   1  11   6       5302.71       5306.13       225.08 o                         
   2  11   6          0.16          2.82        21.66 o                         
   3  11   6       2089.13       2073.85       124.40 o                         
   4  11   6         25.73         41.67        30.61 o                         
   5  11   6         11.03         35.86        39.43 o                         
   6  11   6          0.83        -31.78        35.91 o                         
   7  11   6        102.09         77.29        47.38 o                         
  -9  12   6         17.00         65.79        52.35 o                         
  -8  12   6        195.51        246.95        63.73 o                         
  -7  12   6        243.01        127.32        54.88 o                         
  -6  12   6        780.14        839.44       104.27 o                         
  -5  12   6        168.21        104.81        41.97 o                         
  -4  12   6        812.00        797.88        82.72 o                         
  -3  12   6          0.13         22.00        13.85 o                         
  -2  12   6         62.74         50.17        27.43 o                         
  -1  12   6          7.02         16.68        20.76 o                         
   0  12   6       1038.05       1038.33        76.38 o                         
   1  12   6         68.47         66.96        28.90 o                         
   2  12   6       1096.61       1023.05        86.04 o                         
   3  12   6         82.60         22.35        29.35 o                         
   4  12   6        316.95        452.42        70.34 o                         
   5  12   6          0.32         48.53        37.42 o                         
   6  12   6          2.57        -36.57        36.57 o                         
  -9  13   6        194.55        192.57        64.92 o                         
  -8  13   6        446.86        318.98        78.16 o                         
  -7  13   6       2522.80       2589.25       176.09 o                         
  -6  13   6        805.69        795.60        97.55 o                         
  -5  13   6       4034.45       3849.83       209.94 o                         
  -4  13   6        275.28        239.62        52.22 o                         
  -3  13   6        359.74        316.69        50.12 o                         
  -2  13   6          0.01        -14.47        26.92 o                         
  -1  13   6       2514.45       2384.26       113.18 o                         
   0  13   6          4.57         42.87        27.49 o                         
   1  13   6       5387.15       5051.48       221.77 o                         
   2  13   6        162.64         78.31        38.28 o                         
   3  13   6       1902.39       1667.18       113.10 o                         
   4  13   6         25.45         80.31        36.72 o                         
   5  13   6         94.68        125.18        44.36 o                         
   6  13   6          5.17        -11.44        32.77 o                         
  -8  14   6         19.53         54.18        44.67 o                         
  -7  14   6          4.08         24.50        42.49 o                         
  -6  14   6         16.19         34.63        40.20 o                         
  -5  14   6        206.58        202.53        52.01 o                         
  -4  14   6        144.90        125.51        33.66 o                         
  -3  14   6        484.03        403.34        94.61 o                         
  -2  14   6        304.78        344.32        55.07 o                         
  -1  14   6        129.84        117.61        38.20 o                         
   0  14   6         28.04         25.84        26.63 o                         
   1  14   6         32.28         25.62        28.93 o                         
   2  14   6          2.17        -16.01        26.41 o                         
   3  14   6        200.41        208.81        51.28 o                         
   4  14   6          0.12          1.17        33.69 o                         
   5  14   6        118.89        112.62        42.83 o                         
   6  14   6          0.25        -21.03        38.71 o                         
  -8  15   6        209.41        179.11        60.43 o                         
  -7  15   6       1096.96       1223.19       133.26 o                         
  -6  15   6        629.68        639.15        87.89 o                         
  -5  15   6       2436.08       2215.00       148.86 o                         
  -4  15   6        189.49        101.50        59.78 o                         
  -3  15   6        563.75        469.49        95.48 o                         
  -2  15   6          9.37         -2.91        25.67 o                         
  -1  15   6       1288.15       1216.13        85.99 o                         
   0  15   6         78.45         24.03        27.90 o                         
   1  15   6       3750.21       3732.57       181.77 o                         
   2  15   6         46.98         48.92        31.70 o                         
   3  15   6       1494.41       1427.53       107.45 o                         
   4  15   6        146.84        130.98        41.25 o                         
   5  15   6         96.47        102.48        43.02 o                         
   6  15   6          5.11         28.01        47.30 o                         
  -8  16   6        261.86        331.32        72.09 o                         
  -7  16   6         40.92          9.97        46.23 o                         
  -6  16   6        283.45        394.08       102.09 o                         
  -5  16   6        590.36        495.66       111.01 o                         
  -4  16   6         39.50         14.52        45.29 o                         
  -3  16   6       1351.05       1240.49       135.85 o                         
  -2  16   6        197.46        219.16        38.42 o                         
  -1  16   6       1102.78       1044.13        81.61 o                         
   0  16   6        460.83        516.59        68.63 o                         
   1  16   6          2.57         13.74        30.27 o                         
   2  16   6        252.84        301.73        57.37 o                         
   3  16   6        146.58        162.28        47.06 o                         
   4  16   6        155.56        218.20        53.44 o                         
   5  16   6        105.23         67.94        40.11 o                         
  -8  17   6        200.89        148.90        78.95 o                         
  -7  17   6        286.90        142.51        74.40 o                         
  -6  17   6        163.66        396.63       100.07 o                         
  -5  17   6       1350.14       1238.81       142.72 o                         
  -4  17   6         46.35         96.88        44.94 o                         
  -3  17   6        640.80        481.78       103.61 o                         
  -2  17   6        655.88        632.29        58.36 o                         
  -1  17   6         55.66         86.94        31.83 o                         
   0  17   6        154.68        159.39        37.30 o                         
   1  17   6        940.50        992.69        97.72 o                         
   2  17   6         97.40        110.22        42.03 o                         
   3  17   6        869.80        812.68        92.23 o                         
   4  17   6        292.54        231.12        54.26 o                         
   5  17   6         18.53         -1.58        38.98 o                         
  -7  18   6         36.68         -0.52        44.40 o                         
  -6  18   6        501.55        718.26       126.93 o                         
  -5  18   6        482.25        393.83       100.16 o                         
  -4  18   6        148.72        295.58        88.74 o                         
  -3  18   6        890.10        962.93       132.89 o                         
  -2  18   6        173.79        164.06        47.12 o                         
  -1  18   6        220.94        177.26        41.54 o                         
   0  18   6        688.56        630.41        77.47 o                         
   1  18   6         63.49         48.73        35.25 o                         
   2  18   6        554.76        574.88        78.49 o                         
   3  18   6         16.27          2.58        36.28 o                         
   4  18   6        170.44        258.82        60.99 o                         
   5  18   6        100.39        141.46        54.73 o                         
  -7  19   6         20.67         -6.41        55.00 o                         
  -6  19   6          1.97         37.78        52.58 o                         
  -5  19   6        380.61        342.77        93.46 o                         
  -4  19   6        559.05        446.72        98.42 o                         
  -3  19   6        436.97        370.82        96.66 o                         
  -2  19   6       1366.37       1226.78       100.17 o                         
  -1  19   6          0.03          3.06        27.69 o                         
   0  19   6        524.65        445.16        66.16 o                         
   1  19   6        128.91        102.45        40.76 o                         
   2  19   6         27.80         85.08        36.83 o                         
   3  19   6         22.37        -39.57        39.57 o                         
   4  19   6        489.15        463.96        75.09 o                         
  -6  20   6        243.87        318.82        93.83 o                         
  -5  20   6        120.05        122.76        66.78 o                         
  -4  20   6        133.32        211.39        74.14 o                         
  -3  20   6        177.40        229.84        54.22 o                         
  -2  20   6         14.51         84.32        45.05 o                         
  -1  20   6         63.10         10.48        30.67 o                         
   0  20   6        279.66        362.55        60.44 o                         
   1  20   6          0.13         43.64        35.26 o                         
   2  20   6        378.36        346.13        65.07 o                         
   3  20   6          5.13          2.96        38.64 o                         
   4  20   6        170.50        167.79        45.67 o                         
  -6  21   6         35.05         98.92        70.19 o                         
  -5  21   6         92.20         50.42        52.73 o                         
  -4  21   6        985.75        729.79       134.05 o                         
  -3  21   6        154.14         82.67        41.25 o                         
  -2  21   6       1834.31       1717.88       136.46 o                         
  -1  21   6         31.24         -7.15        36.29 o                         
   0  21   6        356.67        299.33        57.10 o                         
   1  21   6         15.33         14.38        35.83 o                         
   2  21   6        100.77         85.45        41.68 o                         
   3  21   6          5.46        104.79        54.63 o                         
  -5  22   6          1.37        -25.86        55.27 o                         
  -4  22   6        223.13        202.04        72.33 o                         
  -3  22   6          6.55        -36.82        36.82 o                         
  -2  22   6         28.65         43.16        34.87 o                         
  -1  22   6         27.07          3.23        36.59 o                         
   0  22   6          0.09         16.79        32.94 o                         
   1  22   6          1.00         34.70        32.67 o                         
   2  22   6         60.35         47.57        42.75 o                         
   3  22   6         33.00         23.31        39.29 o                         
  -5  23   6         23.96         36.38        54.53 o                         
  -4  23   6        551.39        460.24       118.46 o                         
  -3  23   6         27.80        -25.70        35.58 o                         
  -2  23   6        948.70        982.17       100.92 o                         
  -1  23   6          0.56         23.89        34.96 o                         
   0  23   6        446.85        384.95        62.05 o                         
   1  23   6          3.68        123.06        41.70 o                         
   2  23   6          0.37         33.96        37.59 o                         
  -4  24   6         46.60         42.65        37.17 o                         
  -3  24   6        412.14        541.00        89.33 o                         
  -2  24   6         69.07        109.66        44.08 o                         
  -1  24   6        232.17        258.14        59.98 o                         
   0  24   6          2.01        -16.09        37.65 o                         
   1  24   6         24.60        105.77        42.37 o                         
  -2  25   6        333.55        364.78        59.07 o                         
  -1  25   6          4.66         -6.64        39.91 o                         
   0  25   6        117.60        140.87        53.99 o                         
 -10   1   7        865.15        813.67       151.71 o                         
  -9   1   7         49.62        142.47       106.74 o                         
  -8   1   7       3655.44       4507.16       329.59 o                         
  -7   1   7        234.87        211.29        90.59 o                         
  -6   1   7       3325.69       3117.26       230.38 o                         
  -5   1   7       1638.44       1863.31       215.75 o                         
  -4   1   7         12.90         59.61        20.87 o                         
  -3   1   7        657.71        776.01        56.93 o                         
  -2   1   7       4147.51       4414.14       181.23 o                         
  -1   1   7       8636.10       9288.83       481.19 o                         
   0   1   7       8889.59       9194.73       677.48 o                         
   1   1   7       5155.76       5567.23       325.18 o                         
   2   1   7       2204.80       1926.21       121.89 o                         
   3   1   7       2239.90       2458.27       134.10 o                         
   4   1   7        145.75        142.09        77.32 o                         
   5   1   7       2409.00       2711.45       166.72 o                         
   6   1   7         78.59        133.55        93.88 o                         
   7   1   7        797.14        444.99       144.00 o                         
 -10   2   7         33.73        236.15       118.33 o                         
  -9   2   7        521.34        640.81       123.70 o                         
  -8   2   7         69.47         76.49        97.24 o                         
  -7   2   7        871.72       1242.03       150.31 o                         
  -6   2   7        500.67        538.19        98.21 o                         
  -5   2   7        579.73        748.42       134.52 o                         
  -4   2   7        596.99        577.77        51.56 o                         
  -3   2   7          1.36         10.91        17.87 o                         
  -2   2   7       2476.81       2579.43       107.66 o                         
  -1   2   7       2195.97       2291.79       254.80 o                         
   0   2   7       1063.39       1184.40       119.63 o                         
   1   2   7       1427.20       1517.81       141.50 o                         
   2   2   7        355.84        456.47        65.36 o                         
   3   2   7        797.67        936.24       102.87 o                         
   4   2   7        545.49        450.57        90.85 o                         
   5   2   7         92.22        261.98        96.76 o                         
   6   2   7        422.91        359.27       105.92 o                         
   7   2   7         20.38        146.02       102.45 o                         
 -10   3   7        428.56        279.55       124.54 o                         
  -9   3   7         77.88        233.01       110.39 o                         
  -8   3   7       1840.43       2254.05       212.80 o                         
  -7   3   7        429.01        477.78       107.93 o                         
  -6   3   7       2128.16       2368.91       192.64 o                         
  -5   3   7       1593.71       1698.90       205.10 o                         
  -4   3   7          0.29         29.67        18.30 o                         
  -3   3   7         81.90         66.59        21.75 o                         
  -2   3   7       3554.90       3353.96       146.92 o                         
  -1   3   7       5057.20       5354.48       309.37 o                         
   0   3   7       3164.14       3438.10       224.71 o                         
   1   3   7       3710.44       3972.64       255.51 o                         
   2   3   7       1146.65       1089.68        92.06 o                         
   3   3   7       1615.40       1688.01       109.04 o                         
   4   3   7        360.77        310.27        69.94 o                         
   5   3   7       1141.84       1112.28       135.10 o                         
   6   3   7        113.56         -0.59        90.13 o                         
   7   3   7        399.25        549.44       107.74 o                         
  -9   4   7       1203.53       1505.48       178.51 o                         
  -8   4   7         25.45        167.49       148.31 o                         
  -7   4   7       2026.74       2206.29       152.10 o                         
  -6   4   7        672.47        567.36        98.60 o                         
  -5   4   7       1402.63       1587.88       201.14 o                         
  -4   4   7       1001.29       1058.35        66.48 o                         
  -3   4   7          1.64         16.19        19.14 o                         
  -2   4   7       3986.92       3687.86       154.68 o                         
  -1   4   7       4768.10       4747.27       383.74 o                         
   0   4   7       3220.86       3740.18       239.68 o                         
   1   4   7       4094.13       4392.63       275.54 o                         
   2   4   7       1014.45        920.94        87.49 o                         
   3   4   7       1052.89        976.23       109.77 o                         
   4   4   7       1408.44       1311.93       131.79 o                         
   5   4   7         35.51         57.84        89.66 o                         
   6   4   7        950.33       1176.92       141.30 o                         
   7   4   7          3.99        -14.18        44.59 o                         
  -9   5   7        233.91         54.04       103.79 o                         
  -8   5   7        316.98        338.47       111.00 o                         
  -7   5   7        787.60        794.61        94.49 o                         
  -6   5   7        735.43        687.56       106.51 o                         
  -5   5   7       2459.79       2842.37       285.30 o                         
  -4   5   7        540.24        639.29        51.30 o                         
  -3   5   7       2718.44       2530.82       118.95 o                         
  -2   5   7       2230.34       2429.70       231.63 o                         
  -1   5   7       1334.48       1490.96       132.43 o                         
   0   5   7       2445.77       3108.27       211.27 o                         
   1   5   7       1675.33       1553.54       146.35 o                         
   2   5   7       1523.80       1651.04       163.69 o                         
   3   5   7       1004.00       1056.38       112.86 o                         
   4   5   7        873.74        919.25       114.01 o                         
   5   5   7        201.64        324.41       100.08 o                         
   6   5   7        280.22        344.05       107.28 o                         
   7   5   7         46.48         26.95        47.59 o                         
  -9   6   7        605.39        701.74       130.69 o                         
  -8   6   7        103.51        -44.26        93.88 o                         
  -7   6   7       2165.25       2419.96       164.26 o                         
  -6   6   7        268.57        317.72        86.96 o                         
  -5   6   7       1662.21       2215.48       240.47 o                         
  -4   6   7        217.41        211.88        34.50 o                         
  -3   6   7         77.53        134.48        24.14 o                         
  -2   6   7       1868.90       1785.44        93.18 o                         
  -1   6   7       3520.86       3575.92       309.93 o                         
   0   6   7       3175.05       3247.02       219.15 o                         
   1   6   7       2681.57       2792.28       210.82 o                         
   2   6   7       1720.19       1927.61       170.03 o                         
   3   6   7        429.03        579.04        95.08 o                         
   4   6   7       1292.77       1325.59       136.03 o                         
   5   6   7        102.81         79.57       158.75 o                         
   6   6   7        515.81        435.15       111.47 o                         
  -9   7   7        350.78        554.62       129.14 o                         
  -8   7   7        218.35        139.69        98.32 o                         
  -7   7   7       1668.33       1746.51       134.33 o                         
  -6   7   7        756.32        945.66       120.72 o                         
  -5   7   7       5966.03       6788.38       543.25 o                         
  -4   7   7       1292.17       1130.98        70.39 o                         
  -3   7   7       4586.98       4442.17       180.71 o                         
  -2   7   7       1543.33       1571.34        84.83 o                         
  -1   7   7       1997.12       1964.55       207.63 o                         
   0   7   7       2745.74       2768.13       202.59 o                         
   1   7   7       1432.83       1469.91       143.53 o                         
   2   7   7       4588.51       5459.74       337.38 o                         
   3   7   7       1179.39       1032.20       111.35 o                         
   4   7   7       1966.37       1908.26       154.92 o                         
   5   7   7        365.60        401.40       183.70 o                         
   6   7   7        336.45        437.21       107.62 o                         
  -9   8   7        392.13        692.83       135.25 o                         
  -8   8   7         63.77         84.74        75.20 o                         
  -7   8   7        931.39        965.37       106.88 o                         
  -6   8   7        391.12        423.67        97.68 o                         
  -5   8   7        985.35       1141.67       160.00 o                         
  -4   8   7        368.89        361.60        56.15 o                         
  -3   8   7        782.99        826.39        58.30 o                         
  -2   8   7       1080.48       1090.65       141.39 o                         
  -1   8   7       1788.00       2123.25       217.58 o                         
   0   8   7       1809.95       1932.94       162.33 o                         
   1   8   7        701.12        639.27       103.75 o                         
   2   8   7       1290.84       1496.25       159.30 o                         
   3   8   7        233.58        198.58        79.37 o                         
   4   8   7        568.50        743.48       106.19 o                         
   5   8   7         97.87        169.09        98.74 o                         
   6   8   7        274.97        326.22       105.51 o                         
  -9   9   7        507.14        368.75       117.32 o                         
  -8   9   7        147.52        206.61        80.73 o                         
  -7   9   7       1092.79       1221.87       120.27 o                         
  -6   9   7        824.60        852.33        95.18 o                         
  -5   9   7       4722.31       4939.82       416.88 o                         
  -4   9   7       1704.79       1703.31       188.04 o                         
  -3   9   7       5401.15       5371.89       399.79 o                         
  -2   9   7        987.02        887.26       127.97 o                         
  -1   9   7       1256.37       1246.37       166.69 o                         
   0   9   7       3284.03       3021.37       217.08 o                         
   1   9   7       1043.37       1009.06       124.00 o                         
   2   9   7       3839.93       4084.60       278.43 o                         
   3   9   7        766.24        764.89       100.18 o                         
   4   9   7       1628.99       1638.94       142.12 o                         
   5   9   7        209.03        467.45        96.97 o                         
   6   9   7        500.08        553.79       136.75 o                         
  -9  10   7         34.48         25.52       106.14 o                         
  -8  10   7        199.17        192.58        81.56 o                         
  -7  10   7        467.16        561.92        92.03 o                         
  -6  10   7       1351.43       1678.16       127.67 o                         
  -5  10   7        471.91        603.02       116.07 o                         
  -4  10   7       2798.08       2557.79       242.96 o                         
  -3  10   7        693.77        594.70        91.62 o                         
  -2  10   7       1156.70        942.15       102.97 o                         
  -1  10   7        842.19        886.91       105.29 o                         
   0  10   7        522.66        590.93       101.82 o                         
   1  10   7       1713.47       1808.48       168.29 o                         
   2  10   7        777.13        849.27       102.34 o                         
   3  10   7       1143.12       1106.12       118.28 o                         
   4  10   7        638.44        446.60        95.82 o                         
   5  10   7        304.74        486.86        99.16 o                         
   6  10   7         22.06        270.00        98.29 o                         
  -9  11   7        117.19        240.80       112.37 o                         
  -8  11   7         59.48        143.54        81.65 o                         
  -7  11   7        629.15        654.40        95.50 o                         
  -6  11   7        282.26        270.74        75.83 o                         
  -5  11   7       2210.36       2277.11       148.70 o                         
  -4  11   7        364.48        318.92        62.98 o                         
  -3  11   7       1946.17       2020.08       247.94 o                         
  -2  11   7       1631.63       1786.21       146.69 o                         
  -1  11   7       1448.72       1451.67       134.78 o                         
   0  11   7       1170.97       1397.93       138.81 o                         
   1  11   7        218.30        325.20        93.67 o                         
   2  11   7       1962.55       1763.84       140.59 o                         
   3  11   7        297.17        517.52        93.79 o                         
   4  11   7        916.70       1128.91       128.37 o                         
   5  11   7         77.32         56.05        87.53 o                         
   6  11   7        128.84        289.64        95.47 o                         
  -8  12   7        334.07        327.18        89.11 o                         
  -7  12   7        310.34        213.06       113.74 o                         
  -6  12   7       2506.41       2518.61       168.76 o                         
  -5  12   7        963.70        957.78        94.63 o                         
  -4  12   7       4402.57       4294.19       406.48 o                         
  -3  12   7       1828.97       2263.42       269.73 o                         
  -2  12   7       2904.22       2851.31       200.77 o                         
  -1  12   7       2074.54       2201.44       145.01 o                         
   0  12   7       1102.19       1121.20       131.07 o                         
   1  12   7       2914.98       2842.09       178.48 o                         
   2  12   7       1206.64       1262.22       120.69 o                         
   3  12   7       2243.32       2313.44       166.40 o                         
   4  12   7        513.41        170.91        91.33 o                         
   5  12   7        550.02        641.58        93.08 o                         
   6  12   7        102.95         93.05        52.21 o                         
  -8  13   7         55.93        -96.82        96.82 o                         
  -7  13   7         52.95        217.73       105.97 o                         
  -6  13   7         47.36        195.31        75.56 o                         
  -5  13   7        174.05        227.09       103.82 o                         
  -4  13   7        164.51        287.74       141.57 o                         
  -3  13   7        270.41        720.43       165.39 o                         
  -2  13   7        106.28        166.17        68.01 o                         
  -1  13   7        126.36        275.77        66.43 o                         
   0  13   7        239.21        198.60        70.38 o                         
   1  13   7        103.91        135.83        72.34 o                         
   2  13   7        106.01         99.24       101.86 o                         
   3  13   7         36.03        244.96       101.53 o                         
   4  13   7         86.06        193.97        89.93 o                         
   5  13   7         41.69        120.05        78.21 o                         
  -8  14   7        310.38        264.00        91.22 o                         
  -7  14   7        191.64        248.02       106.73 o                         
  -6  14   7       1864.51       1534.58       174.30 o                         
  -5  14   7        765.67        573.57       122.71 o                         
  -4  14   7       3808.99       3807.09       386.87 o                         
  -3  14   7        926.39        917.46       192.30 o                         
  -2  14   7       2176.26       2320.66       148.58 o                         
  -1  14   7       1551.11       1404.23       115.91 o                         
   0  14   7        570.79        544.65        84.55 o                         
   1  14   7       2404.30       2936.39       183.95 o                         
   2  14   7        726.28        599.85        97.86 o                         
   3  14   7       2084.03       2334.77       170.61 o                         
   4  14   7        314.03        164.41        85.62 o                         
   5  14   7        512.28        496.64        94.15 o                         
  -8  15   7        176.01        387.51       123.87 o                         
  -7  15   7         13.32        135.19       102.13 o                         
  -6  15   7        195.74        315.95       102.24 o                         
  -5  15   7        208.27        407.86       109.23 o                         
  -4  15   7         31.15        -91.77        91.77 o                         
  -3  15   7       1021.20       1105.20       204.08 o                         
  -2  15   7        489.86        338.51        65.87 o                         
  -1  15   7        488.26        516.58        83.04 o                         
   0  15   7        938.14        721.08        96.26 o                         
   1  15   7         51.99        224.97        79.20 o                         
   2  15   7        240.28        264.14        99.48 o                         
   3  15   7        146.44        209.26        88.66 o                         
   4  15   7         17.88        -49.20        84.29 o                         
   5  15   7        145.58        209.06        84.37 o                         
  -7  16   7         74.88        -51.79        96.09 o                         
  -6  16   7        859.78        702.44       130.28 o                         
  -5  16   7        301.71        299.73       110.79 o                         
  -4  16   7       1671.83       1420.86       165.45 o                         
  -3  16   7        984.17        891.07       200.60 o                         
  -2  16   7        998.02       1055.35       150.22 o                         
  -1  16   7       1001.26       1178.27       109.89 o                         
   0  16   7        595.49        619.04        86.70 o                         
   1  16   7       1015.56        943.34       106.56 o                         
   2  16   7        366.90        471.36        90.29 o                         
   3  16   7        852.31       1030.67       121.08 o                         
   4  16   7         98.62        147.31        88.19 o                         
   5  16   7        427.22        360.47        68.28 o                         
  -7  17   7        105.87        266.67       113.49 o                         
  -6  17   7        273.04        264.00       114.79 o                         
  -5  17   7        584.62        634.48       129.19 o                         
  -4  17   7        155.06          8.03        97.06 o                         
  -3  17   7        885.64        778.48       134.61 o                         
  -2  17   7        558.63        606.61       119.49 o                         
  -1  17   7        927.44       1094.93       107.43 o                         
   0  17   7        714.07        923.30       103.84 o                         
   1  17   7        175.25        197.61        85.45 o                         
   2  17   7        670.63        822.20       105.75 o                         
   3  17   7        188.45        315.63        94.09 o                         
   4  17   7        174.53        145.55        77.88 o                         
  -7  18   7        337.30        464.58       126.93 o                         
  -6  18   7        138.09        200.59       116.47 o                         
  -5  18   7         40.54         52.85       135.36 o                         
  -4  18   7        365.06        267.56       110.88 o                         
  -3  18   7        821.85        833.64       144.23 o                         
  -2  18   7        601.24        619.38       127.27 o                         
  -1  18   7       1007.41        982.75       103.64 o                         
   0  18   7        602.65        613.26       102.07 o                         
   1  18   7        318.88        352.01        91.61 o                         
   2  18   7         63.53        135.82        83.15 o                         
   3  18   7        106.12        155.61        86.66 o                         
   4  18   7        203.13        351.74        86.48 o                         
  -6  19   7        271.23        420.67       122.90 o                         
  -5  19   7        397.25        560.95       116.65 o                         
  -4  19   7        231.54        191.11       102.01 o                         
  -3  19   7        706.62        661.66        91.49 o                         
  -2  19   7        263.60        384.15        89.61 o                         
  -1  19   7        432.02        758.63       132.14 o                         
   0  19   7        476.86        327.27        88.00 o                         
   1  19   7        167.29        233.69        84.41 o                         
   2  19   7        387.68        492.89        92.01 o                         
   3  19   7        182.91        120.57        71.66 o                         
  -6  20   7         57.03       -102.21       102.21 o                         
  -5  20   7        207.83        164.12       112.30 o                         
  -4  20   7        220.15        183.76       106.42 o                         
  -3  20   7        518.15        437.82        97.42 o                         
  -2  20   7        491.43        475.30        91.55 o                         
  -1  20   7        736.08       1012.21       116.23 o                         
   0  20   7        625.75        566.17        98.80 o                         
   1  20   7        365.10        440.08        96.81 o                         
   2  20   7        270.88        343.36        90.55 o                         
   3  20   7         37.80        -33.33        75.13 o                         
  -5  21   7         33.45         28.94       105.16 o                         
  -4  21   7        117.27          5.06       100.86 o                         
  -3  21   7         76.37         97.71        79.64 o                         
  -2  21   7        174.80        222.00        79.10 o                         
  -1  21   7        148.32        207.87        76.63 o                         
   0  21   7         56.53        131.50        70.93 o                         
   1  21   7         84.55         -8.17        69.21 o                         
   2  21   7         29.26        -30.23        67.46 o                         
  -4  22   7        223.73        302.47       118.25 o                         
  -3  22   7        361.11        369.45        94.13 o                         
  -2  22   7        597.89        546.57        88.65 o                         
  -1  22   7        740.58        775.63       101.20 o                         
   0  22   7        468.17        364.84        91.38 o                         
   1  22   7        355.46        577.87        84.34 o                         
   2  22   7        155.77        149.36        46.06 o                         
  -3  23   7         80.01         80.64        83.75 o                         
  -2  23   7        138.92         78.03        79.57 o                         
  -1  23   7         92.52        114.82        78.36 o                         
   0  23   7        116.64         17.95       172.91 o                         
   1  23   7         27.98        176.59        52.46 o                         
  -9   0   8         97.94        121.74       177.06 o                         
  -8   0   8        981.82        746.41       207.88 o                         
  -7   0   8       1919.56       2322.04       287.94 o                         
  -6   0   8       4305.56       4817.47       446.24 o                         
  -5   0   8       1783.38       1821.83       141.96 o                         
  -4   0   8       3911.19       3835.37       235.74 o                         
  -3   0   8          5.73        -14.14        28.87 o                         
  -2   0   8         76.23         52.75        31.72 o                         
  -1   0   8         26.25         26.40        21.30 o                         
   0   0   8       2941.37       3164.18       169.49 o                         
   1   0   8         65.90         78.61        32.97 o                         
   2   0   8       6587.74       6507.92       302.06 o                         
   3   0   8        134.99        179.09        50.32 o                         
   4   0   8       1640.98       1054.19       132.10 o                         
   5   0   8        587.20        349.79       175.76 o                         
   6   0   8         66.12       -153.29       153.29 o                         
  -9   1   8         38.44         25.68       122.94 o                         
  -8   1   8         35.04        -50.36       114.87 o                         
  -7   1   8        139.26        127.53        52.58 o                         
  -6   1   8         54.95         44.10        43.81 o                         
  -5   1   8        218.68        240.48        36.09 o                         
  -4   1   8         11.52         27.42        21.62 o                         
  -3   1   8        432.97        433.78        52.30 o                         
  -2   1   8          6.68         11.57        20.32 o                         
  -1   1   8         81.51         81.96        17.89 o                         
   0   1   8        146.18        142.43        25.80 o                         
   1   1   8        121.40        107.14        21.85 o                         
   2   1   8         67.88         85.60        26.28 o                         
   3   1   8        282.94        401.21       148.52 o                         
   4   1   8         35.73         59.95        39.37 o                         
   5   1   8         45.63       -111.77       111.77 o                         
   6   1   8         24.30        -21.28       120.69 o                         
  -9   2   8         85.60        474.62       137.39 o                         
  -8   2   8        442.25        765.60       137.02 o                         
  -7   2   8        940.69        794.34       134.45 o                         
  -6   2   8       3463.08       3335.16       188.54 o                         
  -5   2   8        825.94        830.32        63.57 o                         
  -4   2   8       3878.40       3490.03       155.59 o                         
  -3   2   8        123.51        156.59        30.56 o                         
  -2   2   8        675.83        628.38        54.64 o                         
  -1   2   8        146.11        120.54        22.35 o                         
   0   2   8       1924.08       2026.83        82.54 o                         
   1   2   8         37.31         77.09        21.90 o                         
   2   2   8       3503.33       3536.43       133.93 o                         
   3   2   8       2388.29       2340.80       286.14 o                         
   4   2   8        817.13        715.80        90.81 o                         
   5   2   8        358.96        326.10       130.02 o                         
   6   2   8         56.40        213.04       136.34 o                         
  -9   3   8        125.15        310.88       131.30 o                         
  -8   3   8        131.05        219.04       115.31 o                         
  -7   3   8       1508.46       1528.58       158.20 o                         
  -6   3   8        819.80        792.89        88.66 o                         
  -5   3   8       1358.36       1281.11        98.98 o                         
  -4   3   8       1313.79       1288.63        79.61 o                         
  -3   3   8        305.61        372.12        49.58 o                         
  -2   3   8        499.05        546.83        48.23 o                         
  -1   3   8        302.51        265.23        33.78 o                         
   0   3   8        396.02        349.45        37.90 o                         
   1   3   8       2301.23       2199.75        90.75 o                         
   2   3   8         24.41         53.43        24.77 o                         
   3   3   8       1480.16       1620.82       255.99 o                         
   4   3   8          0.38         21.34        32.91 o                         
   5   3   8        219.43        176.91       125.52 o                         
   6   3   8        100.46        -38.57       133.10 o                         
  -9   4   8        390.78        682.98       145.86 o                         
  -8   4   8        115.67         79.41       159.18 o                         
  -7   4   8        791.85        908.43       144.29 o                         
  -6   4   8       1139.65       1084.95        96.38 o                         
  -5   4   8         47.10         91.28        36.72 o                         
  -4   4   8       2380.77       2163.18       109.21 o                         
  -3   4   8        384.35        348.68        46.17 o                         
  -2   4   8        248.63        227.93        38.28 o                         
  -1   4   8       1815.34       1963.58        80.74 o                         
   0   4   8        413.55        429.59        42.79 o                         
   1   4   8        148.45        134.97        34.84 o                         
   2   4   8        992.12       1011.22        79.81 o                         
   3   4   8        789.91        986.90       197.80 o                         
   4   4   8        453.57        450.10        72.23 o                         
   5   4   8        165.02        122.82       172.93 o                         
   6   4   8        233.21        406.88       133.50 o                         
  -9   5   8        226.38        253.26       139.55 o                         
  -8   5   8        258.52        446.88       178.77 o                         
  -7   5   8       1224.50       1152.57       137.50 o                         
  -6   5   8        628.10        682.72        88.57 o                         
  -5   5   8       2188.24       2312.45       144.40 o                         
  -4   5   8        622.13        626.56        57.10 o                         
  -3   5   8        586.87        538.80        54.72 o                         
  -2   5   8        609.56        638.71        56.59 o                         
  -1   5   8        177.35        218.98        29.25 o                         
   0   5   8        456.25        609.29        74.55 o                         
   1   5   8       2219.75       2101.46       108.08 o                         
   2   5   8        157.43        183.73        37.52 o                         
   3   5   8       2552.98       2478.52       304.13 o                         
   4   5   8        731.05        636.57       178.63 o                         
   5   5   8        317.22        232.87       190.95 o                         
   6   5   8        156.92        114.10       190.30 o                         
  -9   6   8        465.46        970.56       152.04 o                         
  -8   6   8        379.64        280.80       169.81 o                         
  -7   6   8        409.29        707.56       168.92 o                         
  -6   6   8         20.76         48.74        35.15 o                         
  -5   6   8        102.36        108.00        40.83 o                         
  -4   6   8        487.74        479.81        67.24 o                         
  -3   6   8       2274.88       2314.06       102.30 o                         
  -2   6   8        134.99        128.25        23.87 o                         
  -1   6   8       3136.40       3096.65       136.76 o                         
   0   6   8         50.84         37.42        31.21 o                         
   1   6   8        628.22        689.54        78.65 o                         
   2   6   8        157.44        131.22       124.82 o                         
   3   6   8        162.84        189.59       149.55 o                         
   4   6   8        244.25        291.05       173.20 o                         
   5   6   8        324.13        299.83        65.19 o                         
   6   6   8        301.60        -12.56       205.56 o                         
  -9   7   8          6.03        160.34       182.89 o                         
  -8   7   8        101.60        251.28       147.49 o                         
  -7   7   8        702.92       1172.20       199.76 o                         
  -6   7   8        244.12        208.62        56.16 o                         
  -5   7   8       2097.87       2196.34       141.11 o                         
  -4   7   8        114.07         75.27        29.51 o                         
  -3   7   8        853.52        930.18        60.81 o                         
  -2   7   8          0.43         -6.77        27.97 o                         
  -1   7   8         37.92         73.39        31.61 o                         
   0   7   8          0.01         46.51        30.55 o                         
   1   7   8        857.78        845.05        91.69 o                         
   2   7   8         71.03         76.50        36.49 o                         
   3   7   8        840.68        801.10       192.69 o                         
   4   7   8        497.07        458.63       114.17 o                         
   5   7   8         98.89          3.14        44.49 o                         
   6   7   8          4.26        -25.64       213.34 o                         
  -9   8   8        282.05        296.02        93.11 o                         
  -8   8   8        904.96       1014.01       201.10 o                         
  -7   8   8        288.58        244.75       151.99 o                         
  -6   8   8        107.50        162.09        45.91 o                         
  -5   8   8        543.79        665.11        88.14 o                         
  -4   8   8        290.64        319.28        57.44 o                         
  -3   8   8       3569.23       3631.89       161.97 o                         
  -2   8   8         94.11         67.23        34.83 o                         
  -1   8   8       4307.06       4803.68       213.74 o                         
   0   8   8        101.34        115.02        36.53 o                         
   1   8   8        769.10        716.37        78.54 o                         
   2   8   8        477.15        349.69       151.11 o                         
   3   8   8        316.05        364.66       160.90 o                         
   4   8   8        211.09        229.72        43.95 o                         
   5   8   8        845.84        695.99       199.57 o                         
  -8   9   8        484.28        869.21       185.73 o                         
  -7   9   8         68.94        422.45       143.75 o                         
  -6   9   8         84.75        119.84        50.54 o                         
  -5   9   8        791.30        692.59        81.92 o                         
  -4   9   8         22.93         64.24        26.04 o                         
  -3   9   8        724.66        862.78        80.62 o                         
  -2   9   8        627.81        470.75        69.60 o                         
  -1   9   8         31.05         29.06        30.54 o                         
   0   9   8        646.00        582.85        73.90 o                         
   1   9   8        276.99        324.15        57.35 o                         
   2   9   8        475.75        463.46       151.77 o                         
   3   9   8        282.40        472.65       153.51 o                         
   4   9   8         98.18         93.63        46.72 o                         
   5   9   8        308.83        705.36       189.78 o                         
  -8  10   8        288.56        469.30       166.30 o                         
  -7  10   8        333.64        560.37       152.43 o                         
  -6  10   8        141.66         40.01        35.93 o                         
  -5  10   8        135.77        147.47        43.88 o                         
  -4  10   8         17.35         39.99        42.97 o                         
  -3  10   8       2570.92       2587.05       150.82 o                         
  -2  10   8         65.86        167.44        49.07 o                         
  -1  10   8       2657.96       2619.09       141.75 o                         
   0  10   8          3.51         13.83        30.40 o                         
   1  10   8        693.42        561.55        69.44 o                         
   2  10   8        110.90        -10.09       128.09 o                         
   3  10   8         84.72        -28.26       146.80 o                         
   4  10   8        272.30        188.40       168.41 o                         
   5  10   8        278.08        175.49       121.74 o                         
  -8  11   8        280.17        388.39       162.24 o                         
  -7  11   8        278.39        508.37       147.30 o                         
  -6  11   8          6.06         40.76        44.83 o                         
  -5  11   8        155.31        116.73        64.76 o                         
  -4  11   8        865.18        763.50       126.17 o                         
  -3  11   8        586.18        598.01       108.61 o                         
  -2  11   8       2531.96       2642.90       160.97 o                         
  -1  11   8         67.60        100.85        37.48 o                         
   0  11   8       1727.75       1743.64       112.35 o                         
   1  11   8          0.24         21.08        28.52 o                         
   2  11   8        109.33         10.26       130.20 o                         
   3  11   8         18.46        -13.08       141.46 o                         
   4  11   8        371.48        265.96       113.81 o                         
   5  11   8        176.28        200.94       129.55 o                         
  -8  12   8         23.37         36.15        67.00 o                         
  -7  12   8        126.40        104.81        58.33 o                         
  -6  12   8          1.80         50.65        58.88 o                         
  -5  12   8         15.25        -14.87        44.43 o                         
  -4  12   8          0.15        -17.87        38.43 o                         
  -3  12   8        879.16        860.18       120.84 o                         
  -2  12   8         32.18         37.57        26.86 o                         
  -1  12   8        971.37       1064.44        95.88 o                         
   0  12   8        535.39        427.38       146.04 o                         
   1  12   8        154.49        134.24        40.67 o                         
   2  12   8         18.05         33.44       140.83 o                         
   3  12   8          2.56        209.69       150.14 o                         
   4  12   8         89.89        163.55       114.95 o                         
   5  12   8         66.60        -65.46       113.04 o                         
  -8  13   8        299.18        163.99        75.69 o                         
  -7  13   8        124.33         63.26        63.13 o                         
  -6  13   8         39.81         88.69        57.65 o                         
  -5  13   8         26.68         85.56        49.17 o                         
  -4  13   8       1201.48       1077.79       139.49 o                         
  -3  13   8        195.24        248.64        82.07 o                         
  -2  13   8       3326.68       3545.73       158.41 o                         
  -1  13   8         65.84        107.19        40.35 o                         
   0  13   8       2005.36       2401.82       269.40 o                         
   1  13   8          0.61         -9.42        31.69 o                         
   2  13   8        125.42         95.17       134.19 o                         
   3  13   8         43.76         94.84       101.90 o                         
   4  13   8        327.86         98.71       109.19 o                         
  -7  14   8         57.30        -11.87        48.88 o                         
  -6  14   8        125.28        148.51        64.82 o                         
  -5  14   8         72.00         44.89        51.41 o                         
  -4  14   8         31.48         23.86        53.45 o                         
  -3  14   8          3.31         87.22        62.23 o                         
  -2  14   8         25.62         35.03        37.90 o                         
  -1  14   8         12.32         63.74        36.71 o                         
   0  14   8        154.52        365.28       132.78 o                         
   1  14   8          0.10          4.30        32.70 o                         
   2  14   8        230.17        163.43       103.20 o                         
   3  14   8         77.51        137.23       110.68 o                         
   4  14   8         45.37       -104.64       104.64 o                         
  -7  15   8         24.47         10.64        49.61 o                         
  -6  15   8         98.65        115.41        63.13 o                         
  -5  15   8         32.17         50.57        56.66 o                         
  -4  15   8        523.57        603.61       112.23 o                         
  -3  15   8         88.96         46.59        60.15 o                         
  -2  15   8       1934.20       2015.61       133.81 o                         
  -1  15   8          0.14        -22.93        31.77 o                         
   0  15   8       1249.68       1430.15       206.58 o                         
   1  15   8        361.31        286.06       107.15 o                         
   2  15   8        112.25        252.61       108.72 o                         
   3  15   8         62.77        216.59       117.28 o                         
   4  15   8        130.28        341.22       121.04 o                         
  -7  16   8         21.34         42.58        62.11 o                         
  -6  16   8        253.21        188.98        73.58 o                         
  -5  16   8        189.01        164.55        68.37 o                         
  -4  16   8         80.43         68.79        59.07 o                         
  -3  16   8        193.80        147.62        68.46 o                         
  -2  16   8         34.45        127.59        58.42 o                         
  -1  16   8        224.95        232.89        52.08 o                         
   0  16   8        294.56        269.60        59.45 o                         
   1  16   8        154.59        179.24       144.19 o                         
   2  16   8        604.30        836.43       137.53 o                         
   3  16   8        153.16        243.79       156.57 o                         
  -6  17   8        199.32        127.19        61.22 o                         
  -5  17   8        302.01        410.79        93.87 o                         
  -4  17   8         64.16         15.08        50.90 o                         
  -3  17   8        177.80        136.36        53.49 o                         
  -2  17   8       1257.01       1486.90       164.52 o                         
  -1  17   8         13.68        104.35        48.84 o                         
   0  17   8        624.13        756.23        88.75 o                         
   1  17   8        352.44        378.94       150.16 o                         
   2  17   8        214.91        512.77       122.96 o                         
   3  17   8        166.75        633.80       181.78 o                         
  -6  18   8        162.63        245.33        83.37 o                         
  -5  18   8         43.67         91.08        60.19 o                         
  -4  18   8        111.58        147.04        70.48 o                         
  -3  18   8        466.17        439.68        71.97 o                         
  -2  18   8         26.28         28.58        50.37 o                         
  -1  18   8        331.62        317.36        77.49 o                         
   0  18   8        360.42         56.38       156.79 o                         
   1  18   8        225.24        394.56       154.21 o                         
   2  18   8         95.50         50.95       100.71 o                         
   3  18   8        100.59        515.16       191.38 o                         
  -5  19   8        511.26        512.01       111.44 o                         
  -4  19   8         10.03         30.03        55.32 o                         
  -3  19   8        167.28        178.88        54.98 o                         
  -2  19   8         88.03         56.69        41.42 o                         
  -1  19   8        108.84        123.36        50.88 o                         
   0  19   8        214.56        439.79       182.47 o                         
   1  19   8        513.43        650.59       128.17 o                         
   2  19   8        306.91        320.17       115.27 o                         
  -5  20   8          1.11         78.87        67.37 o                         
  -4  20   8          6.79         73.73        63.89 o                         
  -3  20   8        157.10        220.42        51.90 o                         
  -2  20   8          4.91        111.39        50.57 o                         
  -1  20   8        340.70        329.35        81.86 o                         
   0  20   8         14.87         49.71        38.98 o                         
   1  20   8        142.37        170.00       118.64 o                         
  -4  21   8         67.46         68.79        43.65 o                         
  -3  21   8         78.49         48.58        47.57 o                         
  -2  21   8          2.54         67.87        43.02 o                         
  -1  21   8        141.43        188.14        59.42 o                         
   0  21   8          4.77         41.36        41.51 o                         
   1  21   8        510.07        455.64       162.88 o                         
  -2  22   8          1.70        -43.08        43.08 o                         
  -1  22   8         70.83        -51.17        56.86 o                         
  -9   1   9        471.28        446.63       103.51 o                         
  -8   1   9          1.35         96.14        52.00 o                         
  -7   1   9         29.89         52.87        54.30 o                         
  -6   1   9        112.60        146.96        59.74 o                         
  -5   1   9       3310.65       3442.67       189.26 o                         
  -4   1   9        579.38        509.50        57.76 o                         
  -3   1   9       5138.14       4757.23       203.63 o                         
  -2   1   9        676.88        637.38        68.80 o                         
  -1   1   9        898.62        998.43        64.60 o                         
   0   1   9        137.83        156.27        27.70 o                         
   1   1   9         14.29        -17.08        17.08 o                         
   2   1   9        234.20        183.86        39.68 o                         
   3   1   9        336.90        330.07        58.49 o                         
   4   1   9        698.00        832.45       142.51 o                         
   5   1   9        117.51        106.40        67.17 o                         
  -9   2   9         55.83         32.49        63.44 o                         
  -8   2   9         45.01        188.37        62.25 o                         
  -7   2   9        258.44        221.88        76.81 o                         
  -6   2   9        105.73        122.33        52.94 o                         
  -5   2   9        509.47        418.26        68.73 o                         
  -4   2   9        946.04        916.50        68.41 o                         
  -3   2   9         48.01         30.12        25.18 o                         
  -2   2   9        903.49        905.52        73.73 o                         
  -1   2   9         10.87         37.16        24.24 o                         
   0   2   9        201.39        209.08        30.77 o                         
   1   2   9         50.33        106.94        34.09 o                         
   2   2   9          0.82         -7.56        27.62 o                         
   3   2   9        211.62        245.98        52.04 o                         
   4   2   9         25.21         29.64        52.49 o                         
   5   2   9         72.74        123.54        62.57 o                         
  -9   3   9        384.44        366.71       103.17 o                         
  -8   3   9         87.84         63.87        63.42 o                         
  -7   3   9         43.53        -41.26        41.26 o                         
  -6   3   9          9.58         86.25        51.25 o                         
  -5   3   9       1961.13       1933.35       129.86 o                         
  -4   3   9        426.38        407.62        54.45 o                         
  -3   3   9       2592.23       2893.31       140.19 o                         
  -2   3   9       1252.19       1393.63        79.20 o                         
  -1   3   9        181.20        162.48        32.21 o                         
   0   3   9        660.54        698.80        78.98 o                         
   1   3   9        308.31        262.29        46.20 o                         
   2   3   9         42.72         81.26        32.54 o                         
   3   3   9        192.01        124.92        43.65 o                         
   4   3   9        388.39        421.62        70.73 o                         
   5   3   9         23.64        159.55        85.68 o                         
  -8   4   9         92.06         44.09        50.31 o                         
  -7   4   9        310.07        258.63        82.60 o                         
  -6   4   9        327.55        313.05        59.38 o                         
  -5   4   9        476.87        391.18        61.90 o                         
  -4   4   9       2425.50       2257.05       118.95 o                         
  -3   4   9         81.83         80.07        29.43 o                         
  -2   4   9       1840.01       1787.65        92.17 o                         
  -1   4   9         22.86         10.87        29.01 o                         
   0   4   9        365.54        457.06        63.16 o                         
   1   4   9        250.96        198.70        38.81 o                         
   2   4   9          2.71         47.99        33.18 o                         
   3   4   9        611.89        697.75        84.45 o                         
   4   4   9        117.26        139.79        48.46 o                         
   5   4   9        208.78        163.92        54.63 o                         
  -8   5   9        680.80        757.63       129.20 o                         
  -7   5   9        129.80         14.20        49.23 o                         
  -6   5   9        747.29        855.73       105.90 o                         
  -5   5   9        642.70        731.53        85.08 o                         
  -4   5   9         24.31         64.84        33.40 o                         
  -3   5   9        286.87        286.08        45.17 o                         
  -2   5   9       1293.39       1398.86       107.90 o                         
  -1   5   9         19.13         22.74        31.77 o                         
   0   5   9        647.51        605.01        72.96 o                         
   1   5   9        810.67        853.49        87.81 o                         
   2   5   9         18.63         23.55        26.67 o                         
   3   5   9        299.86        295.72        59.10 o                         
   4   5   9         36.08          9.94        37.13 o                         
   5   5   9          0.05         18.20        42.75 o                         
  -8   6   9        124.95         65.25        69.84 o                         
  -7   6   9        109.20        234.54        74.87 o                         
  -6   6   9        199.57        116.48        44.29 o                         
  -5   6   9        315.49        316.99        62.51 o                         
  -4   6   9       1961.75       1886.99       126.23 o                         
  -3   6   9        596.78        605.61        71.07 o                         
  -2   6   9       1515.64       1479.44       112.73 o                         
  -1   6   9        141.35        191.30        44.84 o                         
   0   6   9        339.56        406.58        61.02 o                         
   1   6   9         45.52         84.30        37.36 o                         
   2   6   9          0.96         32.01        33.19 o                         
   3   6   9        199.06        187.73        46.82 o                         
   4   6   9         36.42         10.53        34.96 o                         
   5   6   9        209.30        226.17        59.80 o                         
  -8   7   9        948.11        986.03       140.09 o                         
  -7   7   9         28.28         32.62        58.48 o                         
  -6   7   9       1410.22       1307.86       111.61 o                         
  -5   7   9         27.11         18.93        32.42 o                         
  -4   7   9         36.13         87.26        48.31 o                         
  -3   7   9         29.23         24.64        26.95 o                         
  -2   7   9        960.72       1002.38       101.20 o                         
  -1   7   9        646.10        654.47        78.66 o                         
   0   7   9       1256.77       1248.64        94.12 o                         
   1   7   9        865.56        938.72        89.24 o                         
   2   7   9        504.32        448.35        70.04 o                         
   3   7   9        138.23        192.10        46.86 o                         
   4   7   9          2.30          2.64        34.67 o                         
  -8   8   9          8.28         27.55        51.06 o                         
  -7   8   9         96.69         95.54        42.84 o                         
  -6   8   9        224.04        238.76        58.33 o                         
  -5   8   9          0.02         51.95        41.02 o                         
  -4   8   9        661.78        783.43       123.70 o                         
  -3   8   9        543.16        670.33        74.87 o                         
  -2   8   9        723.16        595.01        64.89 o                         
  -1   8   9        402.51        425.57        65.29 o                         
   0   8   9          0.97         -5.79        29.00 o                         
   1   8   9         21.01         32.99        33.19 o                         
   2   8   9        174.45        174.23        58.09 o                         
   3   8   9         64.36         54.22        40.60 o                         
   4   8   9         48.37         -1.93        33.77 o                         
  -8   9   9        959.28       1100.36       167.03 o                         
  -7   9   9         44.10         44.86        49.12 o                         
  -6   9   9       1209.43       1335.49       145.24 o                         
  -5   9   9         10.90         67.44        53.00 o                         
  -4   9   9        263.48        196.46        68.44 o                         
  -3   9   9        356.25        471.75        97.11 o                         
  -2   9   9        504.82        483.60        59.11 o                         
  -1   9   9        971.15        956.16        86.02 o                         
   0   9   9        990.11       1017.97        91.81 o                         
   1   9   9        722.42        723.70        84.90 o                         
   2   9   9        343.21        303.97        61.44 o                         
   3   9   9        195.94        229.58        52.69 o                         
   4   9   9         47.27         -9.03        41.66 o                         
  -8  10   9          1.34        -36.87        85.49 o                         
  -7  10   9        650.35        667.46       122.40 o                         
  -6  10   9        142.31        126.94        67.83 o                         
  -5  10   9        185.24        153.59        71.42 o                         
  -4  10   9         51.12         69.16        52.66 o                         
  -3  10   9        245.33        201.14        70.29 o                         
  -2  10   9         11.80          7.41        28.25 o                         
  -1  10   9       1183.80       1075.15        93.66 o                         
   0  10   9        204.57        290.74        56.55 o                         
   1  10   9        318.68        332.72        59.40 o                         
   2  10   9        317.04        270.05        59.22 o                         
   3  10   9          1.00          5.00        43.18 o                         
   4  10   9          6.09         25.63        46.78 o                         
  -7  11   9         25.76        109.11        57.92 o                         
  -6  11   9        563.61        523.28       104.02 o                         
  -5  11   9         37.31         25.79        52.52 o                         
  -4  11   9         71.72         -3.23        42.43 o                         
  -3  11   9         12.05         72.38        53.84 o                         
  -2  11   9         35.31         17.34        28.96 o                         
  -1  11   9        610.80        530.21        71.99 o                         
   0  11   9        432.99        461.06        68.54 o                         
   1  11   9        606.89        696.83        88.04 o                         
   2  11   9        140.44        186.75        54.02 o                         
   3  11   9         60.55        111.03        41.53 o                         
   4  11   9          8.82         -3.05        42.10 o                         
  -7  12   9       1242.53       1008.14       158.50 o                         
  -6  12   9         26.16         10.59        54.05 o                         
  -5  12   9        591.10        601.36       117.87 o                         
  -4  12   9          1.98         14.56        52.26 o                         
  -3  12   9        221.53        173.31        70.47 o                         
  -2  12   9        115.39         90.42        35.15 o                         
  -1  12   9       1157.22       1152.90        98.72 o                         
   0  12   9        614.82        606.52        78.13 o                         
   1  12   9        759.56        858.97        98.07 o                         
   2  12   9        415.45        372.87        65.59 o                         
   3  12   9         81.30        117.17        45.71 o                         
  -7  13   9         13.80          9.24        62.20 o                         
  -6  13   9         22.20         18.15        51.00 o                         
  -5  13   9        153.24        127.65        64.79 o                         
  -4  13   9         14.29         46.04        51.09 o                         
  -3  13   9          8.29         43.45        49.31 o                         
  -2  13   9         17.63         14.18        39.19 o                         
  -1  13   9         73.48         76.72        37.79 o                         
   0  13   9         62.04         20.84        40.58 o                         
   1  13   9         86.55         60.30        38.65 o                         
   2  13   9          1.29         16.18        35.99 o                         
   3  13   9         40.39         29.05        41.17 o                         
  -7  14   9        991.77       1133.77       151.63 o                         
  -6  14   9         74.09         92.42        62.66 o                         
  -5  14   9        589.17        647.06       124.29 o                         
  -4  14   9         53.74         72.46        54.30 o                         
  -3  14   9          5.78        -44.24        44.24 o                         
  -2  14   9        345.93        283.29        77.14 o                         
  -1  14   9        781.14        791.26        87.42 o                         
   0  14   9        620.64        679.22        90.11 o                         
   1  14   9        468.41        466.23        72.29 o                         
   2  14   9        324.31        330.25        63.28 o                         
   3  14   9         47.77        -37.21        37.21 o                         
  -6  15   9         59.91         67.71        59.22 o                         
  -5  15   9        152.84        205.57        72.48 o                         
  -4  15   9         36.00        -46.85        51.91 o                         
  -3  15   9        455.78        402.97        69.65 o                         
  -2  15   9         56.69         38.96        49.66 o                         
  -1  15   9         58.90         62.12        37.99 o                         
   0  15   9         96.05        194.31        47.27 o                         
   1  15   9          1.01         51.77        36.01 o                         
   2  15   9         28.00         55.54        41.31 o                         
   3  15   9         11.51        109.40        66.34 o                         
  -6  16   9         81.76        -16.76        51.58 o                         
  -5  16   9        220.06        254.59        74.32 o                         
  -4  16   9        136.44        190.54        78.24 o                         
  -3  16   9         17.97         28.98        40.52 o                         
  -2  16   9          2.20         69.29        46.77 o                         
  -1  16   9        357.26        208.87        63.99 o                         
   0  16   9        386.88        194.07        50.60 o                         
   1  16   9        265.55        319.94        60.04 o                         
   2  16   9        266.53        217.10        56.92 o                         
  -5  17   9        100.63         13.91        64.79 o                         
  -4  17   9         92.61        178.63        79.40 o                         
  -3  17   9        206.67        248.66        62.41 o                         
  -2  17   9          4.60          6.61        46.53 o                         
  -1  17   9        258.36        221.53        64.08 o                         
   0  17   9        138.45        252.06        57.45 o                         
   1  17   9         52.27         20.13        39.95 o                         
   2  17   9        141.30        122.13        50.28 o                         
  -5  18   9         13.95         98.21        66.70 o                         
  -4  18   9        417.59        613.92       133.51 o                         
  -3  18   9         28.65         33.83        45.69 o                         
  -2  18   9        108.76        182.11        53.09 o                         
  -1  18   9        126.33         92.31        52.77 o                         
   0  18   9         68.89        104.45        42.15 o                         
   1  18   9         25.22         50.14        42.08 o                         
  -4  19   9        115.14        134.75        75.08 o                         
  -3  19   9        134.75        310.71        75.82 o                         
  -2  19   9          1.63         69.51        53.17 o                         
  -1  19   9        125.67        143.01        64.12 o                         
   0  19   9         76.09        121.41        62.41 o                         
  -2  20   9        254.78        267.56        79.96 o                         
  -8   0  10        492.35        658.86       150.16 o                         
  -7   0  10        681.51        783.41       164.36 o                         
  -6   0  10         75.51        -19.03       100.37 o                         
  -5   0  10        399.53        698.24       137.88 o                         
  -4   0  10         87.63        -35.66        67.46 o                         
  -3   0  10       4941.02       5963.92       353.58 o                         
  -2   0  10        433.73        373.84        79.51 o                         
  -1   0  10       5242.07       6587.02       316.67 o                         
   0   0  10         91.79         71.65        85.06 o                         
   1   0  10        661.79        843.52       168.13 o                         
   2   0  10         47.70        158.85       124.61 o                         
   3   0  10        406.82        461.69       142.95 o                         
   4   0  10        315.29        297.66       155.21 o                         
  -8   1  10         23.97         33.66        84.84 o                         
  -7   1  10         67.08        226.13        85.56 o                         
  -6   1  10         16.54        256.58       118.10 o                         
  -5   1  10         49.87         75.45        68.48 o                         
  -4   1  10         90.43        155.07        50.68 o                         
  -3   1  10         94.40        222.18        58.20 o                         
  -2   1  10        310.31        294.91        52.10 o                         
  -1   1  10         57.20        156.25        62.20 o                         
   0   1  10        102.56        149.34        52.68 o                         
   1   1  10         32.92        248.76        82.13 o                         
   2   1  10         24.16        -80.60        80.60 o                         
   3   1  10         61.89        128.54        98.83 o                         
   4   1  10         14.35         84.64       103.18 o                         
  -8   2  10        198.95        206.02        95.57 o                         
  -7   2  10        810.26        775.54       115.63 o                         
  -6   2  10         33.43         33.52        79.26 o                         
  -5   2  10        466.71        459.60        70.88 o                         
  -4   2  10         45.83        175.48        48.42 o                         
  -3   2  10       3189.56       3311.54       161.27 o                         
  -2   2  10         68.65        207.13        67.59 o                         
  -1   2  10       3812.13       4184.88       199.60 o                         
   0   2  10         27.35         95.64        54.91 o                         
   1   2  10        765.82        809.02        79.42 o                         
   2   2  10         29.12         36.89        81.61 o                         
   3   2  10        496.36        475.07       116.61 o                         
   4   2  10        119.58        128.00       103.77 o                         
  -8   3  10        207.10        103.60        92.16 o                         
  -7   3  10        382.35        497.48        98.93 o                         
  -6   3  10         11.18        -22.93        70.01 o                         
  -5   3  10        395.31        432.77        65.22 o                         
  -4   3  10       1108.27       1123.79       100.00 o                         
  -3   3  10         75.89        107.97        63.83 o                         
  -2   3  10       2149.55       2634.15       149.48 o                         
  -1   3  10        100.92        100.92        60.85 o                         
   0   3  10       1065.87       1106.72        92.63 o                         
   1   3  10        352.72        431.38        63.60 o                         
   2   3  10         17.08        -14.85        50.03 o                         
   3   3  10        290.59        240.14        99.64 o                         
   4   3  10        140.31        -74.51       118.25 o                         
  -8   4  10         65.10        127.76        89.75 o                         
  -7   4  10        424.43        710.13       107.03 o                         
  -6   4  10        257.29        237.82        85.95 o                         
  -5   4  10        258.55        337.26        67.72 o                         
  -4   4  10        467.68        490.09        94.51 o                         
  -3   4  10        781.21        913.73        94.24 o                         
  -2   4  10        220.68        299.73        71.10 o                         
  -1   4  10        988.52        930.88        86.87 o                         
   0   4  10        306.89        403.31        71.51 o                         
   1   4  10        340.93        285.14        66.03 o                         
   2   4  10        289.74        278.69        64.95 o                         
   3   4  10        256.90        231.57       102.47 o                         
   4   4  10         49.86        -94.23        94.23 o                         
  -8   5  10        235.25        170.64        70.29 o                         
  -7   5  10        389.20        572.98        99.94 o                         
  -6   5  10         97.70        174.49        75.82 o                         
  -5   5  10        269.74        306.87        89.51 o                         
  -4   5  10        943.55        957.21       120.41 o                         
  -3   5  10         50.99        -28.08       114.96 o                         
  -2   5  10       3018.34       3277.23       171.80 o                         
  -1   5  10         55.85        -49.70        56.65 o                         
   0   5  10       1258.18       1592.79       114.37 o                         
   1   5  10        235.16        202.54        62.78 o                         
   2   5  10        131.26        252.23        64.11 o                         
   3   5  10        301.39        371.79        73.62 o                         
  -7   6  10        337.62        251.68       135.46 o                         
  -6   6  10        933.60        765.40       110.29 o                         
  -5   6  10        322.45        197.35        90.88 o                         
  -4   6  10       1441.73       1459.94       143.79 o                         
  -3   6  10         67.57        193.05        82.43 o                         
  -2   6  10        263.90        387.62        70.05 o                         
  -1   6  10         97.22         81.96        58.78 o                         
   0   6  10       1012.65       1216.45       101.29 o                         
   1   6  10        229.46        236.92        65.73 o                         
   2   6  10        853.93        880.47        93.12 o                         
   3   6  10        206.29        222.62        68.02 o                         
  -7   7  10        136.58        100.56       138.84 o                         
  -6   7  10        180.55        187.49        88.18 o                         
  -5   7  10         30.95        392.19        97.65 o                         
  -4   7  10        611.10        636.21       109.18 o                         
  -3   7  10         37.92         25.75        78.02 o                         
  -2   7  10       1322.57       1395.97       105.22 o                         
  -1   7  10         23.82        -35.75        58.24 o                         
   0   7  10        895.50       1217.36       105.32 o                         
   1   7  10         20.02         29.91        68.99 o                         
   2   7  10        168.82        253.89        70.32 o                         
   3   7  10         82.86        168.54        74.37 o                         
  -7   8  10        144.14        435.36       139.95 o                         
  -6   8  10       1511.81       1746.39       169.29 o                         
  -5   8  10        520.97        610.23       116.10 o                         
  -4   8  10       1600.64       1930.54       176.50 o                         
  -3   8  10        303.48        231.15        97.39 o                         
  -2   8  10        185.94        410.11        70.51 o                         
  -1   8  10        210.10        119.65        59.57 o                         
   0   8  10       1268.25       1378.99       107.66 o                         
   1   8  10        319.67        385.01        72.90 o                         
   2   8  10       1424.90       1644.80       122.73 o                         
   3   8  10         87.18          5.23        76.52 o                         
  -7   9  10         48.67       -106.64       112.04 o                         
  -6   9  10        236.23        175.04        97.88 o                         
  -5   9  10        440.62        433.07        99.16 o                         
  -4   9  10        191.52        175.56        94.21 o                         
  -3   9  10        186.17        221.46        87.55 o                         
  -2   9  10        186.24        272.00        64.84 o                         
  -1   9  10        112.53        140.20        60.81 o                         
   0   9  10        306.23        373.42        69.93 o                         
   1   9  10        330.72        501.01        80.61 o                         
   2   9  10        164.66        385.55        74.88 o                         
   3   9  10         59.80          3.32        65.78 o                         
  -7  10  10         55.27        222.58       136.25 o                         
  -6  10  10       1084.07        960.87       139.35 o                         
  -5  10  10        156.27        173.91        90.38 o                         
  -4  10  10       1137.09       1168.42       141.63 o                         
  -3  10  10        137.10        205.40        92.03 o                         
  -2  10  10        349.95        483.16        90.66 o                         
  -1  10  10        123.97        199.55        64.12 o                         
   0  10  10        757.27        629.05        84.11 o                         
   1  10  10        127.19        115.68        68.28 o                         
   2  10  10        946.67        861.44        93.69 o                         
   3  10  10         47.13        348.44        79.32 o                         
  -6  11  10        348.48        531.63       119.77 o                         
  -5  11  10       1155.28       1277.01       155.71 o                         
  -4  11  10        195.23        296.23        95.34 o                         
  -3  11  10        506.21        467.74       113.83 o                         
  -2  11  10         25.89        177.29        81.24 o                         
  -1  11  10        320.12        460.01        75.22 o                         
   0  11  10        127.49        129.69        64.37 o                         
   1  11  10       1033.90       1225.88       107.42 o                         
   2  11  10        215.72        261.11        71.59 o                         
  -6  12  10        308.03        445.51       111.83 o                         
  -5  12  10         32.61        211.67       100.31 o                         
  -4  12  10        266.68        475.62       106.59 o                         
  -3  12  10          0.86        -10.84       117.37 o                         
  -2  12  10        127.44        211.08        81.17 o                         
  -1  12  10          1.44        113.75        60.47 o                         
   0  12  10        169.38        121.46        67.09 o                         
   1  12  10         30.55         68.71        73.33 o                         
   2  12  10        282.39        352.46        73.55 o                         
  -6  13  10        226.47        205.54       102.24 o                         
  -5  13  10       1369.25       1065.35       143.49 o                         
  -4  13  10        238.43        239.00        95.93 o                         
  -3  13  10        848.87        789.39       113.54 o                         
  -2  13  10         54.50        161.93        79.46 o                         
  -1  13  10        506.77        633.50        81.65 o                         
   0  13  10        144.19        -30.39        69.77 o                         
   1  13  10       1160.12       1235.52       109.19 o                         
   2  13  10        135.36        353.91        80.14 o                         
  -5  14  10         32.56        231.05        94.75 o                         
  -4  14  10         15.80        103.57       101.64 o                         
  -3  14  10        195.47        121.96       103.20 o                         
  -2  14  10         19.44        -21.53        97.18 o                         
  -1  14  10        171.31        284.64        83.41 o                         
   0  14  10         19.62        101.90        65.76 o                         
   1  14  10         22.08        178.17        72.43 o                         
  -5  15  10       1007.26       1172.93       143.17 o                         
  -4  15  10         76.77        181.97        95.95 o                         
  -3  15  10        551.29        718.90       114.52 o                         
  -2  15  10          1.92        241.49       101.73 o                         
  -1  15  10        333.59        434.05        88.80 o                         
   0  15  10         45.88         88.24        65.06 o                         
   1  15  10        774.88        827.90        93.56 o                         
  -4  16  10         72.78        -84.57        96.82 o                         
  -3  16  10        463.65        548.77        99.50 o                         
  -2  16  10          0.06         25.85        79.77 o                         
  -1  16  10        440.40        554.14        98.94 o                         
   0  16  10         72.29        237.59        69.55 o                         
  -3  17  10        353.48        263.09        95.50 o                         
  -2  17  10        103.44        213.62        81.95 o                         
  -1  17  10        227.51        336.45        90.42 o                         
  -7   1  11         35.02         26.34        55.28 o                         
  -6   1  11       1247.48       1311.47       139.69 o                         
  -5   1  11        193.33        217.66        65.33 o                         
  -4   1  11        371.41        330.81        50.47 o                         
  -3   1  11         43.09         87.74        37.83 o                         
  -2   1  11        107.66         84.98        40.98 o                         
  -1   1  11        246.44        155.98        82.59 o                         
   0   1  11        580.25        661.32        88.33 o                         
   1   1  11        726.30        834.66       110.91 o                         
   2   1  11        290.68        150.76        71.13 o                         
  -7   2  11        195.15        288.03        77.87 o                         
  -6   2  11          0.54         42.47        47.45 o                         
  -5   2  11        303.16        305.05       109.61 o                         
  -4   2  11         18.00         54.49        47.37 o                         
  -3   2  11         39.93         93.14        45.04 o                         
  -2   2  11        106.07        196.02        50.98 o                         
  -1   2  11         10.08         42.11        36.87 o                         
   0   2  11        155.92        286.00        80.09 o                         
   1   2  11        131.80         98.62        50.26 o                         
   2   2  11         83.53         91.02        54.45 o                         
  -7   3  11         14.10        -50.81        50.81 o                         
  -6   3  11        648.78        510.42       155.45 o                         
  -5   3  11        274.23        307.99       115.81 o                         
  -4   3  11        109.32         79.73        52.79 o                         
  -3   3  11        122.80         79.32        43.83 o                         
  -2   3  11        120.29        154.36        44.32 o                         
  -1   3  11         46.80         -6.29        29.89 o                         
   0   3  11        339.47        374.92        91.27 o                         
   1   3  11        297.65        387.84        97.23 o                         
   2   3  11        102.70        133.21        46.82 o                         
  -6   4  11         16.20         49.45        96.38 o                         
  -5   4  11        614.78        670.91       110.50 o                         
  -4   4  11         14.98         25.17        43.50 o                         
  -3   4  11        114.66        112.27        44.21 o                         
  -2   4  11        260.54        169.78        49.12 o                         
  -1   4  11         91.22         50.14        33.97 o                         
   0   4  11        394.62        353.58        64.81 o                         
   1   4  11        249.62        121.36        62.21 o                         
   2   4  11        168.45        127.76        48.30 o                         
  -6   5  11         73.05         12.24        78.03 o                         
  -5   5  11        381.60        301.49        73.28 o                         
  -4   5  11         21.65         89.81        51.03 o                         
  -3   5  11        561.97        485.24        98.04 o                         
  -2   5  11        192.23        110.47        37.17 o                         
  -1   5  11         57.11         50.46        37.16 o                         
   0   5  11        110.81         95.26        41.87 o                         
   1   5  11         56.48        156.81        43.86 o                         
   2   5  11          4.92         37.02        54.52 o                         
  -6   6  11         50.65        161.45        94.44 o                         
  -5   6  11        493.29        424.87        92.80 o                         
  -4   6  11          2.68          2.12        63.03 o                         
  -3   6  11         60.31         73.62        61.99 o                         
  -2   6  11         45.45         71.57        36.83 o                         
  -1   6  11         48.07        -19.76        37.43 o                         
   0   6  11        339.34        228.97        50.96 o                         
   1   6  11        139.66        155.88        43.53 o                         
   2   6  11        211.47        294.66        55.71 o                         
  -6   7  11          7.52        -61.08        61.08 o                         
  -5   7  11        355.11        395.45        83.80 o                         
  -4   7  11        114.19         69.82        52.99 o                         
  -3   7  11        858.83        744.01        91.36 o                         
  -2   7  11        208.22        130.40        43.86 o                         
  -1   7  11        303.73        272.98        58.27 o                         
   0   7  11         38.64         82.33        48.29 o                         
   1   7  11          3.00          0.75        39.58 o                         
   2   7  11         85.30         89.60        46.61 o                         
  -6   8  11         37.31        -47.24        47.24 o                         
  -5   8  11        112.74         45.49        50.16 o                         
  -4   8  11        165.97        177.17        68.74 o                         
  -3   8  11          2.31         40.91        39.42 o                         
  -2   8  11          4.49         58.32        40.69 o                         
  -1   8  11        110.32         58.39        42.94 o                         
   0   8  11         46.21         75.69        41.61 o                         
   1   8  11         80.18         70.82        41.08 o                         
  -5   9  11        215.19        406.04        89.42 o                         
  -4   9  11        273.58        211.03        76.14 o                         
  -3   9  11        698.24        661.19        85.81 o                         
  -2   9  11        266.81        159.78        61.07 o                         
  -1   9  11        402.68        378.07        65.28 o                         
   0   9  11         21.45         71.73        38.24 o                         
   1   9  11         28.24          8.54        38.94 o                         
  -5  10  11          7.44         -4.08        55.05 o                         
  -4  10  11        399.42        418.66       105.94 o                         
  -3  10  11         76.73         32.93        44.56 o                         
  -2  10  11        309.71        292.10        71.44 o                         
  -1  10  11         55.41        132.20        45.21 o                         
   0  10  11          9.08         72.27        45.77 o                         
   1  10  11          1.23        -36.07        36.07 o                         
  -5  11  11        107.72        177.74        64.34 o                         
  -4  11  11        136.50        119.44        62.84 o                         
  -3  11  11        263.46        171.22        58.34 o                         
  -2  11  11        158.33        133.47        59.21 o                         
  -1  11  11        142.13        109.39        39.95 o                         
   0  11  11         32.76         78.56        41.92 o                         
  -4  12  11        555.47        555.73       120.88 o                         
  -3  12  11        122.79         50.06        46.34 o                         
  -2  12  11        497.04        290.59        73.21 o                         
  -1  12  11        133.46        114.35        52.72 o                         
   0  12  11         99.02         89.22        43.19 o                         
  -3  13  11         13.51         80.61        45.17 o                         
  -2  13  11         72.32        115.08        56.52 o                         
  -1  13  11          1.68         21.82        43.07 o                         
  -3   0  12        257.67         67.00       174.00 o                         
  -2   0  12        328.27        630.90       203.58 o                         
  -1   0  12        505.31        270.60       176.14 o                         
   0   0  12        152.49       -101.35       152.76 o                         
  -3   1  12         64.87         -9.87       114.07 o                         
  -2   1  12         59.81        -65.65       124.70 o                         
  -1   1  12          2.01         28.42       114.49 o                         
   0   1  12         31.26        255.88       110.96 o                         
  -5   2  12        168.48        183.47       125.28 o                         
  -4   2  12        744.88        309.19       159.37 o                         
  -3   2  12        176.31        261.92       187.32 o                         
  -2   2  12        256.96        486.95       136.17 o                         
  -1   2  12        448.55        676.53       135.04 o                         
   0   2  12        106.51        375.16       117.20 o                         
  -5   3  12        283.13        312.65       137.11 o                         
  -4   3  12        132.79        201.82        98.64 o                         
  -3   3  12        213.33        322.67       178.82 o                         
  -2   3  12        211.13        190.78       124.34 o                         
  -1   3  12         79.35         94.82       115.69 o                         
   0   3  12        201.94        108.28        94.00 o                         
  -4   4  12        352.69        447.33       114.72 o                         
  -3   4  12        101.78         27.64        91.46 o                         
  -2   4  12        146.17        124.98       120.61 o                         
  -1   4  12        300.57        579.75       133.90 o                         
   0   4  12          3.30         68.96        60.13 o                         
  -4   5  12         90.15        211.85       107.42 o                         
  -3   5  12        387.23        521.80       108.91 o                         
  -2   5  12        308.48        225.69        81.42 o                         
  -1   5  12         65.07        343.29       127.01 o                         
  -4   6  12        288.01        316.02       107.28 o                         
  -3   6  12        177.20         79.10        92.28 o                         
  -2   6  12        153.47        154.86        92.17 o                         
  -1   6  12        410.03        556.61        86.96 o                         
  -3   7  12        213.32        328.91        99.10 o                         
  -2   7  12        129.14        194.29        95.69 o                         
  -1   7  12         32.92        113.14        49.28 o                         
  -3   8  12        250.49        114.68       146.83 o                         
  -2   8  12        153.21        161.47       137.84 o                         
                                                                                
